# Supplementary material for: Characterization of a Plant Nuclear Matrix Constituent Protein in Liverwort
Source: Front Plant Sci. 2021 May 7;12:670306. doi: 10.3389/fpls.2021.670306 (PMC8139558; doi:10.3389/fpls.2021.670306)
Supplement: Supplementary Table 1 — Read count and DEGs tables. [file Table_1.XLSX]

## Sheet: count table (Mpnmcp vs WT)
gene	TAK1_rep1	TAK1_rep2	mutant_line1_rep1	mutant_line1_rep2	mutant_line2_rep1	mutant_line2_rep2
Mp1g00005a	24140	29011	7508	6600	49807	35201
Mp1g00010	105288	127435	16376	14282	91400	64053
Mp1g00015a	0	0	0	0	0	0
Mp1g00015b	0	0	0	0	0	0
Mp1g00015c	22	22	19	18	108	93
Mp1g00015d	24370	29195	7653	6673	50167	35738
Mp1g00020	75291	90861	12113	10661	65722	45708
Mp1g00025a	0	0	0	0	0	0
Mp1g00025b	6840	8041	5758	5273	18150	12693
Mp1g00025c	6	8	1	10	55	33
Mp1g00025d	43467	51834	14893	13147	58804	41638
Mp1g00025e	2	0	0	0	0	0
Mp1g00030	0	0	0	0	0	0
Mp1g00035a	34465	41287	11009	9677	39408	27959
Mp1g00035b	6	6	1	11	50	24
Mp1g00035c	11172	13397	2782	2478	12607	8925
Mp1g00035d	0	0	0	0	0	0
Mp1g00035e	21974	26398	5217	4749	43633	30680
Mp1g00035f	0	0	0	0	0	0
Mp1g00035g	8	12	4	14	53	52
Mp1g00035h	21853	25888	5284	4651	43924	30913
Mp1g00035i	2	3	1	0	1	25
Mp1g00035j	43319	52077	14890	13227	58512	41511
Mp1g00035k	3	4	0	0	5	17
Mp1g00035l	22033	26298	5329	4696	43933	30930
Mp1g00035m	8	11	4	8	53	43
Mp1g00040	0	0	0	0	3	0
Mp1g00045a	312	363	207	158	808	668
Mp1g00045b	12	4	0	3	12	7
Mp1g00045c	39156	47365	15657	14164	61449	43519
Mp1g00045d	8	34	13	8	72	73
Mp1g00045e	26138	31296	7876	7127	55253	39116
Mp1g00045f	0	1	0	2	5	3
Mp1g00045g	41480	50003	17324	15509	69664	49632
Mp1g00050	138	164	85	135	1136	739
Mp1g00055a	10	7	4	10	37	20
Mp1g00055b	19260	22967	4195	3854	31754	22238
Mp1g00055c	4	2	0	0	0	2
Mp1g00055d	41707	50152	17358	15338	69723	49404
Mp1g00055e	1295	1476	754	613	5516	4110
Mp1g00055f	3	2	0	0	3	4
Mp1g00055g	9993	11726	7874	6991	35242	25172
Mp1g00055h	21767	25844	5976	5232	45144	31822
Mp1g00055i	3	2	1	0	3	2
Mp1g00055j	41507	49995	17333	15541	69944	49523
Mp1g00055k	37353	44492	9787	8660	34953	24686
Mp1g00060	1271	1651	1283	1226	104	67
Mp1g00070	18	14	3	4	1	5
Mp1g00080	1514	1764	1230	1112	1361	979
Mp1g00090	129	175	411	345	684	493
Mp1g00100	107	114	333	247	263	195
Mp1g00110	124	149	210	206	205	191
Mp1g00120	114	154	407	356	495	329
Mp1g00130	1	0	0	2	0	0
Mp1g00140	303	333	993	939	745	552
Mp1g00150	0	2	0	0	3	3
Mp1g00160	361	479	422	394	815	639
Mp1g00170	76	102	287	274	157	110
Mp1g00180	61	75	212	179	140	108
Mp1g00190	79	114	283	224	259	172
Mp1g00200	0	0	1	1	0	0
Mp1g00210	12	16	121	121	11	8
Mp1g00220	115	134	346	284	242	155
Mp1g00230	253	267	1060	926	535	386
Mp1g00240	1	3	37	38	17	19
Mp1g00250	355	388	2085	1840	2269	1621
Mp1g00260	0	0	0	0	2	3
Mp1g00270	280	300	791	673	1746	1257
Mp1g00280	13	17	2	5	4	12
Mp1g00290	44	63	274	205	234	135
Mp1g00300	0	0	5	9	20	5
Mp1g00310	23	28	56	54	101	59
Mp1g00320	114	186	541	474	525	334
Mp1g00330	39	35	79	82	234	161
Mp1g00340	41	54	108	93	130	109
Mp1g00350	0	0	0	0	3	0
Mp1g00360	121	120	291	280	332	198
Mp1g00370	109	129	495	379	314	222
Mp1g00380	226	230	897	815	986	816
Mp1g00390	1	0	3	3	4	6
Mp1g00400	196	215	638	515	737	456
Mp1g00410	10	16	49	30	29	28
Mp1g00420	93	100	275	251	279	261
Mp1g00430	130	160	216	167	77	66
Mp1g00440	126	132	604	504	606	471
Mp1g00450	0	0	0	0	3	0
Mp1g00460	0	4	1	0	3	3
Mp1g00470	15	12	360	346	606	359
Mp1g00480	693	938	1794	1555	3610	2404
Mp1g00490	94	116	409	351	272	168
Mp1g00500	0	0	0	1	4	1
Mp1g00510	37	28	124	99	203	149
Mp1g00520	0	0	0	0	0	0
Mp1g00530	141	146	256	218	190	163
Mp1g00540	266	262	550	474	1144	760
Mp1g00550	87	87	349	255	148	147
Mp1g00560	51	84	337	276	125	111
Mp1g00570	290	303	660	599	3280	2272
Mp1g00580	0	0	0	0	1	0
Mp1g00590	0	0	0	0	0	1
Mp1g00600	12	13	10	9	4	8
Mp1g00610	0	1	0	0	0	0
Mp1g00620	149	141	250	235	302	203
Mp1g00630	22	23	20	30	35	14
Mp1g00640	77	86	161	146	111	67
Mp1g00650	39	49	110	117	277	227
Mp1g00660	5	0	1	3	18	4
Mp1g00670	0	0	0	0	0	0
Mp1g00673a	0	0	0	0	0	0
Mp1g00675	8	9	6	6	2	0
Mp1g00680	259	298	256	256	428	330
Mp1g00690	278	392	436	348	690	451
Mp1g00700	4	5	1	0	1	4
Mp1g00710	200	263	957	827	1243	908
Mp1g00720	87	97	202	177	310	258
Mp1g00730	16	21	108	75	52	17
Mp1g00740	477	473	296	253	21	23
Mp1g00750	148	182	140	133	17	12
Mp1g00760	0	0	1	0	0	4
Mp1g00770	107	120	193	170	184	132
Mp1g00775	0	0	0	0	0	0
Mp1g00780	0	0	0	0	0	0
Mp1g00790	0	0	0	1	3	1
Mp1g00800	0	0	1	0	2	0
Mp1g00810	23	21	6	5	0	0
Mp1g00820	626	771	1468	1279	1411	851
Mp1g00830	278	343	918	755	1122	760
Mp1g00840	183	204	567	522	369	261
Mp1g00850	485	629	1912	1605	1458	1082
Mp1g00860	0	0	0	0	5	1
Mp1g00870	0	0	1	0	3	0
Mp1g00880	40	47	256	214	248	151
Mp1g00890	2	7	0	0	2	0
Mp1g00900	0	0	0	0	0	0
Mp1g00910	3	0	1	6	1	1
Mp1g00920	2147	2484	11862	10704	15212	10911
Mp1g00930	140	155	499	408	561	310
Mp1g00940	213	280	524	482	276	170
Mp1g00950	0	1	0	6	1	2
Mp1g00960	179	185	390	307	671	452
Mp1g00970	0	0	9	2	4	13
Mp1g00980	0	0	0	0	0	0
Mp1g00990	275	271	773	680	374	320
Mp1g01000	2	0	0	0	2	3
Mp1g01010	129	212	263	183	125	116
Mp1g01020	146	180	442	394	481	363
Mp1g01030	199	255	362	306	340	261
Mp1g01040	230	278	276	220	263	194
Mp1g01050	6	6	72	88	103	72
Mp1g01060	0	1	0	0	0	0
Mp1g01070	0	0	0	0	0	0
Mp1g01080	108	113	418	394	323	189
Mp1g01090	136	163	407	388	281	209
Mp1g01100	28	44	65	64	44	57
Mp1g01110	3	3	18	19	0	3
Mp1g01120	2	3	15	5	23	22
Mp1g01130	193	233	1657	1539	676	426
Mp1g01140	269	271	1111	994	544	392
Mp1g01150	14	13	10	5	4	5
Mp1g01160	1	1	0	0	11	3
Mp1g01170	12	26	650	622	319	211
Mp1g01180	3	2	4	3	17	23
Mp1g01190	22	26	1	3	3	6
Mp1g01200	525	644	1565	1421	1342	871
Mp1g01210	10011	11954	10702	9385	15518	10565
Mp1g01220	1	0	3	7	7	4
Mp1g01230	1	0	2	6	8	4
Mp1g01240	15	33	102	92	78	86
Mp1g01250	67	89	130	160	83	79
Mp1g01260	54	72	29	20	19	19
Mp1g01270	51	79	139	107	143	96
Mp1g01280	69	82	85	55	109	66
Mp1g01290	191	274	487	450	330	217
Mp1g01300	150	185	272	209	397	303
Mp1g01310	2	0	2	0	0	0
Mp1g01320	116	148	416	392	501	320
Mp1g01330	0	0	0	0	0	0
Mp1g01340	178	238	754	665	403	317
Mp1g01350	8	4	10	9	9	3
Mp1g01360	97	103	277	210	296	245
Mp1g01370	7	1	3	3	6	8
Mp1g01380	56	64	161	146	237	121
Mp1g01390	81	91	197	158	90	64
Mp1g01400	57	90	297	253	161	87
Mp1g01410	149	158	336	244	267	194
Mp1g01420	0	0	0	0	0	0
Mp1g01430	89	123	218	215	470	380
Mp1g01440	86	114	227	220	515	388
Mp1g01450	84	116	783	765	416	221
Mp1g01460	0	0	0	1	0	0
Mp1g01470	167	168	361	399	309	156
Mp1g01480	84	124	382	346	166	95
Mp1g01490	96	128	672	642	657	470
Mp1g01500	1	0	0	2	7	0
Mp1g01510	0	0	0	0	2	0
Mp1g01520	277	325	515	466	530	383
Mp1g01530	22	24	53	70	91	48
Mp1g01540	688	748	1023	931	2306	1548
Mp1g01550	173	178	347	291	695	482
Mp1g01560	136	169	327	276	284	158
Mp1g01570	219	264	392	362	365	293
Mp1g01580	68	88	173	175	300	189
Mp1g01590	0	0	0	1	0	0
Mp1g01600	95	90	499	417	338	270
Mp1g01610	492	528	616	514	403	342
Mp1g01620	59	43	150	120	188	188
Mp1g01630	54	59	154	168	124	111
Mp1g01640	175	211	267	271	300	185
Mp1g01650	1046	1318	4137	3775	2038	1325
Mp1g01660	26	34	52	56	2	9
Mp1g01670	615	684	2077	1731	2569	1926
Mp1g01675	0	0	0	0	0	0
Mp1g01680	220	229	1284	1079	1261	845
Mp1g01690	154	154	249	211	261	235
Mp1g01700	52	72	181	177	133	122
Mp1g01710	0	0	0	0	0	1
Mp1g01720	0	1	2	1	0	2
Mp1g01730	0	0	0	0	7	0
Mp1g01740	0	0	0	0	0	1
Mp1g01750	30	32	21	16	64	33
Mp1g01760	0	0	0	0	2	2
Mp1g01770	7	11	8	5	60	8
Mp1g01780	156	184	580	559	796	523
Mp1g01790	0	0	0	0	0	0
Mp1g01800	0	0	0	0	0	4
Mp1g01810	9	8	25	15	12	25
Mp1g01820	76	80	174	143	190	153
Mp1g01830	260	300	655	589	992	722
Mp1g01840	15	13	15	7	14	11
Mp1g01850	135	184	520	463	765	538
Mp1g01860	46	34	258	247	301	221
Mp1g01870	291	336	603	598	485	422
Mp1g01880	182	189	122	124	124	100
Mp1g01890	1	0	0	0	0	4
Mp1g01900	60	91	160	158	69	77
Mp1g01910	0	0	0	1	0	0
Mp1g01920	2	0	1	1	8	5
Mp1g01930	306	366	817	679	829	674
Mp1g01940	169	209	433	464	296	206
Mp1g01950	1	3	3	3	7	1
Mp1g01960	192	218	768	633	719	514
Mp1g01970	10	6	44	23	0	1
Mp1g01980	498	537	1634	1381	2016	1472
Mp1g01990	15	31	93	67	128	108
Mp1g02000	157	160	877	746	440	360
Mp1g02010	55	98	231	191	322	186
Mp1g02020	81	76	170	163	188	127
Mp1g02030	224	259	282	235	317	208
Mp1g02040	103	102	233	175	140	119
Mp1g02050	8	10	5	5	10	5
Mp1g02060	25	37	11	17	26	10
Mp1g02070	13	19	4	8	24	12
Mp1g02080	3	12	14	7	16	11
Mp1g02090	3	4	3	6	20	7
Mp1g02100	0	0	0	0	0	0
Mp1g02110	0	2	0	0	0	0
Mp1g02120	207	327	788	739	1239	943
Mp1g02130	218	298	331	279	203	150
Mp1g02140	443	496	797	665	528	491
Mp1g02150	8	8	45	47	31	31
Mp1g02160	0	0	0	0	8	7
Mp1g02170	539	582	398	406	31	51
Mp1g02180	222	221	287	262	426	333
Mp1g02190	228	258	315	298	481	344
Mp1g02200	147	173	790	688	1111	841
Mp1g02210	202	280	738	566	1042	771
Mp1g02220	330	411	520	386	533	385
Mp1g02230	280	335	249	234	797	530
Mp1g02240	89	122	271	245	172	115
Mp1g02250	388	469	1140	1025	937	657
Mp1g02260	5	12	24	21	12	12
Mp1g02270	119	125	417	318	351	252
Mp1g02280	106	128	315	300	364	324
Mp1g02290	1406	1655	3081	2751	3888	2870
Mp1g02300	1	0	1	0	0	3
Mp1g02310	0	0	1	0	7	8
Mp1g02320	151	174	821	746	360	259
Mp1g02330	0	0	0	0	0	0
Mp1g02340	1	1	2	0	1	9
Mp1g02350	713	831	2273	1953	2085	1535
Mp1g02360	59	69	186	150	175	125
Mp1g02370	211	252	547	447	361	253
Mp1g02380	77	93	212	165	73	47
Mp1g02390	5	6	5	4	2	8
Mp1g02400	0	4	4	0	6	1
Mp1g02410	1	1	0	0	13	2
Mp1g02420	0	0	44	38	51	28
Mp1g02430	0	0	0	0	0	0
Mp1g02440	315	402	1132	976	1748	1127
Mp1g02450	269	324	1020	918	1030	753
Mp1g02460	2	3	10	20	52	21
Mp1g02470	1	0	0	0	5	0
Mp1g02480	0	0	0	0	0	3
Mp1g02490	0	1	0	0	0	0
Mp1g02500	0	0	0	0	0	3
Mp1g02510	0	0	0	0	5	0
Mp1g02520	1	3	0	2	4	2
Mp1g02530	0	0	0	1	0	8
Mp1g02540	1	0	0	0	0	1
Mp1g02550	93	107	318	241	187	124
Mp1g02560	2254	2858	5060	4385	4799	3244
Mp1g02570	11	15	11	14	23	18
Mp1g02580	50	47	164	153	35	26
Mp1g02590	59	62	124	131	163	127
Mp1g02600	139	161	367	322	199	100
Mp1g02610	291	368	275	236	128	107
Mp1g02620	152	160	597	506	448	297
Mp1g02630	73	65	193	165	93	90
Mp1g02640	78	122	247	188	204	172
Mp1g02650	118	113	415	404	433	285
Mp1g02660	36	44	99	101	108	63
Mp1g02665	0	2	0	3	0	0
Mp1g02670	117	173	466	437	227	136
Mp1g02680	0	0	2	1	1	1
Mp1g02690	97	107	184	203	403	213
Mp1g02700	183	210	523	511	297	232
Mp1g02710	106	146	347	352	99	69
Mp1g02720	38	31	138	101	188	118
Mp1g02730	47	76	218	205	125	82
Mp1g02740	278	305	398	413	449	370
Mp1g02750	132	145	456	350	641	475
Mp1g02760	0	0	0	0	0	0
Mp1g02770	86	99	279	278	74	70
Mp1g02780	99	126	228	167	732	490
Mp1g02790	221	241	913	760	591	351
Mp1g02800	13	11	109	103	36	41
Mp1g02810	2	0	8	8	4	2
Mp1g02820	43	63	155	172	251	160
Mp1g02830	95	113	359	273	606	333
Mp1g02840	399	523	1360	1189	481	392
Mp1g02850	0	0	2	0	2	1
Mp1g02860	128	119	383	382	296	216
Mp1g02870	4	1	28	30	90	78
Mp1g02880	151	205	573	564	2724	1580
Mp1g02890	52	71	305	293	187	126
Mp1g02900	28	31	127	104	479	264
Mp1g02910	49	52	182	181	155	100
Mp1g02920	1	2	1	1	6	0
Mp1g02930	7	12	133	88	140	76
Mp1g02940	1	0	76	69	118	42
Mp1g02950	399	443	1243	1201	1426	1062
Mp1g02960	136	161	427	322	677	501
Mp1g02970	0	0	0	1	0	0
Mp1g02980	18	19	2	7	8	8
Mp1g02990	41	69	62	50	78	77
Mp1g03000	22	37	60	65	37	13
Mp1g03010	385	492	1278	1169	1094	932
Mp1g03020	418	516	1454	1177	2197	1443
Mp1g03030	0	0	0	0	0	0
Mp1g03040	21	29	45	31	16	25
Mp1g03050	0	0	0	0	0	0
Mp1g03060	39	33	117	102	63	52
Mp1g03070	55	81	234	186	209	126
Mp1g03080	47	56	223	161	422	281
Mp1g03090	252	298	703	604	578	388
Mp1g03100	143	188	561	532	573	478
Mp1g03110	360	442	551	456	511	354
Mp1g03120	299	366	280	273	570	397
Mp1g03130	49	44	204	219	195	129
Mp1g03140	36	37	3814	3413	1814	1294
Mp1g03150	15	21	1262	1045	281	217
Mp1g03160	1576	1822	644	515	643	411
Mp1g03170	16	19	30	17	7	15
Mp1g03180	49	55	135	108	234	145
Mp1g03190	0	1	2	6	10	4
Mp1g03200	0	1	1	1	16	2
Mp1g03210	107	138	314	293	127	87
Mp1g03220	246	280	672	606	534	378
Mp1g03230	0	0	0	0	4	2
Mp1g03240	0	0	0	0	0	0
Mp1g03250	0	0	0	0	0	0
Mp1g03260	89	129	250	216	288	163
Mp1g03270	158	162	456	399	340	292
Mp1g03280	536	697	630	501	803	540
Mp1g03290	254	278	392	349	405	262
Mp1g03300	485	627	1079	875	713	462
Mp1g03310	3	3	24	10	15	1
Mp1g03320	1256	1535	1022	828	2272	1642
Mp1g03330	0	0	1	1	0	0
Mp1g03340	290	383	493	403	186	156
Mp1g03350	15	32	39	44	3	2
Mp1g03360	0	1	0	0	0	0
Mp1g03370	7	12	9	13	24	26
Mp1g03380	79	113	291	292	313	205
Mp1g03390	8	2	16	28	49	44
Mp1g03400	134	180	419	346	203	123
Mp1g03410	116	169	399	358	398	257
Mp1g03420	65	92	266	143	139	74
Mp1g03430	103	101	173	132	226	171
Mp1g03440	0	0	0	0	2	0
Mp1g03450	20	14	24	12	105	74
Mp1g03460	50	95	60	69	99	98
Mp1g03470	6	9	7	7	61	53
Mp1g03480	226	318	374	380	577	435
Mp1g03490	148	187	42	22	56	34
Mp1g03500	0	0	0	0	0	0
Mp1g03510	204	253	561	437	512	334
Mp1g03520	0	1	0	0	0	1
Mp1g03530	271	313	644	596	1540	1060
Mp1g03540	79	143	450	357	202	158
Mp1g03550	3	0	10	9	1	0
Mp1g03560	75	71	136	121	259	166
Mp1g03570	134	147	466	439	457	283
Mp1g03580	985	1220	2368	2015	1785	1281
Mp1g03590	23	14	57	48	71	55
Mp1g03600	95	90	184	155	186	127
Mp1g03610	0	0	2	0	0	1
Mp1g03620	169	218	974	835	331	229
Mp1g03630	1439	1670	938	791	1121	760
Mp1g03640	77	83	315	285	287	189
Mp1g03650	158	212	623	546	551	361
Mp1g03660	10	7	21	12	40	23
Mp1g03670	9	11	13	17	9	15
Mp1g03680	158	194	542	437	471	375
Mp1g03690	0	0	0	0	2	0
Mp1g03700	8	6	45	46	52	24
Mp1g03710	195	236	295	265	434	341
Mp1g03720	492	629	1339	1143	1776	1466
Mp1g03730	0	3	1	0	3	5
Mp1g03740	3	5	0	1	6	2
Mp1g03750	282	351	1577	1548	4300	3029
Mp1g03760	20	18	2	7	8	22
Mp1g03770	2	1	3	6	21	3
Mp1g03775a	0	0	0	0	0	0
Mp1g03780	1	2	28	25	23	39
Mp1g03790	13	17	48	34	44	26
Mp1g03800	31	55	148	114	73	58
Mp1g03810	142	177	366	326	487	332
Mp1g03820	14	40	127	97	10	9
Mp1g03830	85	91	381	333	1165	940
Mp1g03840	0	1	1	0	3	9
Mp1g03850	18	19	205	185	32	18
Mp1g03860	112	147	273	244	264	189
Mp1g03870	4802	5721	4804	4212	4620	3489
Mp1g03880	0	0	0	0	0	0
Mp1g03890	2	0	5	5	6	10
Mp1g03900	274	327	441	389	646	477
Mp1g03910	121	131	321	281	463	282
Mp1g03920	204	198	508	449	511	381
Mp1g03930	78	56	140	115	542	318
Mp1g03940	0	0	0	0	0	0
Mp1g03950	62	77	172	163	143	44
Mp1g03960	1	3	0	0	0	1
Mp1g03970	356	449	928	771	632	503
Mp1g03980	15	13	68	63	114	63
Mp1g03990	196	206	210	197	83	91
Mp1g04000	66	91	145	137	300	234
Mp1g04010	927	1130	2710	2399	2517	1688
Mp1g04020	44	76	73	71	99	55
Mp1g04030	0	3	0	0	20	20
Mp1g04040	2059	2241	3740	3326	4667	3238
Mp1g04050	221	269	697	644	519	344
Mp1g04060	832	986	2354	2205	1062	815
Mp1g04070	138	130	324	305	149	106
Mp1g04080	0	0	0	0	0	1
Mp1g04090	0	0	0	0	0	0
Mp1g04100	183	241	321	247	183	119
Mp1g04110	1	1	8	8	0	0
Mp1g04120	3	2	2	4	21	11
Mp1g04130	1045	1291	637	537	1801	1169
Mp1g04140	78	94	140	140	64	56
Mp1g04150	12	12	35	23	41	26
Mp1g04160	28	30	94	96	164	112
Mp1g04170	138	162	406	416	701	470
Mp1g04180	0	12	26	30	25	4
Mp1g04190	5177	6298	8473	7434	16022	11047
Mp1g04200	1761	2079	14127	12701	19887	13358
Mp1g04210	263	274	876	774	1033	764
Mp1g04220	112	116	116	94	75	73
Mp1g04230	0	0	0	0	0	0
Mp1g04240	0	0	0	0	1	0
Mp1g04250	619	775	785	785	1081	678
Mp1g04260	240	299	369	294	335	207
Mp1g04270	104	129	250	190	430	294
Mp1g04280	49	73	155	130	292	157
Mp1g04290	315	325	695	617	1300	989
Mp1g04300	209	231	506	388	637	402
Mp1g04310	15	17	47	37	3	6
Mp1g04320	168	223	375	340	471	338
Mp1g04330	31	48	51	46	36	14
Mp1g04340	289	389	1406	1314	719	588
Mp1g04350	95	98	263	255	210	161
Mp1g04360	34	35	208	175	206	134
Mp1g04370	135	155	510	415	434	253
Mp1g04380	180	187	547	471	1413	1097
Mp1g04390	3	6	18	13	0	0
Mp1g04400	113	129	345	291	148	134
Mp1g04410	283	287	1101	1059	640	306
Mp1g04420	0	0	1	0	0	2
Mp1g04430	8	12	12	11	29	8
Mp1g04440	0	2	0	1	1	1
Mp1g04450	323	446	660	628	1004	642
Mp1g04460	30	24	82	96	44	33
Mp1g04470	1	0	0	0	6	1
Mp1g04480	249	296	565	451	491	342
Mp1g04490	830	915	806	783	719	487
Mp1g04500	926	1101	847	812	5105	3372
Mp1g04510	196	233	347	370	245	166
Mp1g04520	72	98	251	214	339	217
Mp1g04530	124	155	177	155	436	292
Mp1g04540	156	223	250	217	208	155
Mp1g04550	398	523	805	799	861	611
Mp1g04560	80	90	209	239	122	112
Mp1g04570	2437	2945	5087	4545	2748	1974
Mp1g04580	150	200	178	185	126	124
Mp1g04590	125	126	356	296	621	513
Mp1g04600	269	323	640	469	564	399
Mp1g04610	0	1	0	0	4	1
Mp1g04620	1	1	5	0	0	0
Mp1g04630	125	167	334	248	212	129
Mp1g04640	143	150	259	239	347	217
Mp1g04650	74	84	434	370	213	199
Mp1g04660	0	0	0	0	0	0
Mp1g04670	9	4	4	1	2	2
Mp1g04680	80	77	61	62	29	10
Mp1g04690	34	32	7	16	13	15
Mp1g04700	0	0	1	0	0	0
Mp1g04710	13	9	30	32	90	35
Mp1g04720	3	3	12	8	1	0
Mp1g04730	0	0	2	4	20	5
Mp1g04740	0	0	1	3	15	9
Mp1g04750	98	146	254	219	101	63
Mp1g04760	64	59	172	164	131	107
Mp1g04770	4	3	2	1	19	22
Mp1g04780	52	80	107	81	94	73
Mp1g04790	945	1168	2711	2320	3036	2160
Mp1g04800	1421	1669	3840	3464	4956	3350
Mp1g04810	258	277	917	783	606	485
Mp1g04820	320	374	741	665	687	524
Mp1g04830	145	160	144	101	101	76
Mp1g04840	161	179	678	600	767	550
Mp1g04850	63	92	148	120	182	90
Mp1g04860	174	210	696	656	1027	699
Mp1g04870	312	370	949	793	621	375
Mp1g04880	346	356	224	169	378	265
Mp1g04890	99	116	282	201	163	153
Mp1g04900	1	0	0	0	2	1
Mp1g04910	27	39	34	19	41	16
Mp1g04920	2621	3104	4667	3916	19878	14452
Mp1g04930	1	0	1	1	3	0
Mp1g04940	70	65	120	115	267	220
Mp1g04950	0	0	4	3	1	16
Mp1g04960	2	0	19	16	52	44
Mp1g04970	0	1	27	37	5	2
Mp1g04980	15	19	41	36	8	4
Mp1g04990	6	5	45	33	34	23
Mp1g05000	112	115	239	209	214	130
Mp1g05010	0	0	0	0	0	0
Mp1g05020	4	1	9	14	5	2
Mp1g05030	73	90	431	353	404	329
Mp1g05040	83	102	257	196	134	87
Mp1g05050	2	2	0	0	4	0
Mp1g05060	217	290	639	492	253	189
Mp1g05070	13	32	78	101	116	99
Mp1g05080	33	30	79	81	65	50
Mp1g05090	81	98	289	251	248	170
Mp1g05100	4	5	0	0	0	0
Mp1g05110	104	123	304	285	265	169
Mp1g05120	64	127	136	106	174	127
Mp1g05130	186	248	664	528	517	379
Mp1g05140	98	128	287	246	88	77
Mp1g05150	24	21	92	80	68	33
Mp1g05160	23	16	4	13	14	1
Mp1g05170	0	0	0	0	0	0
Mp1g05180	23	18	29	22	31	7
Mp1g05190	80	120	122	123	436	299
Mp1g05200	103	128	301	329	27	42
Mp1g05210	3	0	0	0	7	0
Mp1g05220	48	49	176	144	348	251
Mp1g05230	0	3	8	3	10	8
Mp1g05240	1	0	1	5	0	4
Mp1g05250	472	613	1183	1088	947	699
Mp1g05260	16	10	43	49	43	23
Mp1g05270	74	106	274	252	272	187
Mp1g05280	93	115	297	199	216	178
Mp1g05290	3	0	4	1	11	8
Mp1g05300	144	201	430	405	212	167
Mp1g05310	101	119	185	177	207	124
Mp1g05320	212	237	598	534	760	527
Mp1g05330	29	37	65	58	74	24
Mp1g05340	697	901	554	522	453	258
Mp1g05350	86	117	271	239	155	121
Mp1g05360	70	94	224	215	203	129
Mp1g05370	122	186	272	282	292	215
Mp1g05380	149	171	526	503	520	392
Mp1g05390	0	0	0	0	0	0
Mp1g05400	289	339	697	601	739	458
Mp1g05410	88	97	227	221	438	314
Mp1g05420	288	337	835	732	490	417
Mp1g05430	979	1184	768	680	1105	707
Mp1g05440	0	0	0	1	5	3
Mp1g05450	140	184	308	252	506	443
Mp1g05460	4950	6055	8922	7748	45503	32681
Mp1g05470	249	266	745	596	800	609
Mp1g05480	305	387	899	747	559	474
Mp1g05490	0	0	0	0	0	0
Mp1g05500	100	94	279	261	197	141
Mp1g05510	128	155	396	347	180	121
Mp1g05520	178	244	734	679	536	412
Mp1g05530	718	824	899	817	666	486
Mp1g05540	143	177	557	535	161	77
Mp1g05550	390	459	992	889	1204	995
Mp1g05560	132	126	317	285	145	75
Mp1g05570	628	801	1328	1094	4147	2942
Mp1g05580	397	449	850	725	323	265
Mp1g05590	316	415	1013	839	533	372
Mp1g05600	0	0	0	0	5	0
Mp1g05610	1	0	0	0	3	1
Mp1g05620	68	82	156	147	95	64
Mp1g05630	46	74	178	142	81	67
Mp1g05640	39	49	128	90	58	62
Mp1g05650	76	90	336	302	191	151
Mp1g05660	213	207	473	441	310	224
Mp1g05670	402	457	526	485	1335	858
Mp1g05680	494	550	1727	1630	2622	1873
Mp1g05690	503	587	808	698	1269	890
Mp1g05700	83	97	500	403	964	707
Mp1g05710	179	212	976	849	1007	810
Mp1g05720	0	0	34	28	21	10
Mp1g05730	1114	1272	695	672	1280	920
Mp1g05740	98	132	254	235	503	317
Mp1g05750	74	89	195	165	260	226
Mp1g05760	0	0	0	0	0	0
Mp1g05770	0	0	0	0	0	0
Mp1g05780	7	4	1	2	5	4
Mp1g05790	105	153	167	166	944	572
Mp1g05800	0	0	0	0	4	0
Mp1g05810	3	5	5	13	36	44
Mp1g05815	0	0	0	0	0	0
Mp1g05820	0	0	0	0	0	2
Mp1g05830	202	251	437	357	264	246
Mp1g05840	2	5	2	1	7	5
Mp1g05850	0	0	0	0	0	1
Mp1g05860	49	58	54	58	0	1
Mp1g05870	484	581	346	287	388	251
Mp1g05880	37	39	122	84	226	183
Mp1g05890	35	36	124	84	163	147
Mp1g05900	0	0	0	0	0	0
Mp1g05910	81	112	222	226	223	147
Mp1g05920	254	325	541	442	1455	1079
Mp1g05925	0	0	5	6	2	0
Mp1g05930	43	57	52	35	21	13
Mp1g05940	0	0	0	2	1	1
Mp1g05950	234	222	771	677	383	280
Mp1g05955	1	1	6	6	0	0
Mp1g05960	381	491	838	700	2168	1640
Mp1g05970	178	166	649	586	457	367
Mp1g05980	127	153	384	358	382	232
Mp1g05985	0	0	0	0	1	0
Mp1g05990	5	6	0	4	6	2
Mp1g06000	252	312	300	277	462	349
Mp1g06010	167	206	200	162	1385	1074
Mp1g06020	162	202	478	442	602	444
Mp1g06030	484	638	1370	1229	1207	745
Mp1g06040	38	49	71	78	29	13
Mp1g06050	1	4	39	41	51	34
Mp1g06060	11	9	13	8	15	10
Mp1g06070	3	3	0	2	0	0
Mp1g06080	242	249	474	513	469	381
Mp1g06090	92	106	187	189	513	391
Mp1g06100	294	356	458	376	283	181
Mp1g06110	42	50	201	177	239	117
Mp1g06120	155	205	411	348	489	296
Mp1g06130	147	169	374	284	315	221
Mp1g06140	21	41	147	97	155	88
Mp1g06150	326	360	576	554	747	575
Mp1g06160	149	173	361	329	228	163
Mp1g06165a	0	0	0	0	0	0
Mp1g06170	1384	1619	2582	2180	7384	5031
Mp1g06180	57	69	170	137	76	43
Mp1g06190	58	87	333	328	329	189
Mp1g06200	112	103	310	276	245	226
Mp1g06210	91	138	223	159	277	152
Mp1g06220	54	53	134	129	95	90
Mp1g06230	23	19	41	36	71	70
Mp1g06240	12	5	40	14	45	23
Mp1g06250	1	0	0	0	2	28
Mp1g06260	4006	4882	7725	6760	27018	18905
Mp1g06270	1706	1999	5414	4854	5231	3745
Mp1g06280	254	274	803	761	1484	940
Mp1g06290	30	36	83	63	75	69
Mp1g06300	0	3	1	0	0	0
Mp1g06310	46	72	164	142	111	123
Mp1g06320	56	84	242	191	112	81
Mp1g06330	96	102	147	109	112	91
Mp1g06340	23	21	41	25	29	21
Mp1g06350	0	0	0	0	3	0
Mp1g06360	119	124	293	310	272	140
Mp1g06370	0	0	2	3	9	6
Mp1g06380	290	352	15	22	6	10
Mp1g06390	0	1	0	0	4	3
Mp1g06400	0	0	1	0	2	0
Mp1g06410	1	5	1	1	15	0
Mp1g06420	107	125	355	301	164	100
Mp1g06430	45	64	207	207	46	40
Mp1g06440	1	1	6	4	4	4
Mp1g06445	0	0	0	1	0	0
Mp1g06450	0	0	0	0	3	0
Mp1g06460	394	421	1124	949	1041	700
Mp1g06470	212	228	592	539	486	407
Mp1g06480	153	166	446	364	283	216
Mp1g06490	150	190	241	221	294	263
Mp1g06500	4195	5089	10105	8761	28299	20121
Mp1g06510	65	89	129	97	35	18
Mp1g06520	101	117	226	203	243	139
Mp1g06530	665	825	557	459	958	690
Mp1g06540	14	14	11	14	44	7
Mp1g06550	416	488	1541	1385	938	641
Mp1g06560	609	720	1393	1127	1280	876
Mp1g06570	0	0	0	0	1	0
Mp1g06580	181	177	405	327	246	139
Mp1g06590	0	0	0	0	0	0
Mp1g06600	76	107	148	127	162	137
Mp1g06605a	0	0	0	0	3	0
Mp1g06610	138	163	304	288	458	344
Mp1g06620	105	114	163	148	381	248
Mp1g06630	105	151	382	332	140	118
Mp1g06640	86	86	177	147	111	78
Mp1g06650	413	508	460	364	741	504
Mp1g06660	800	937	1165	1049	3536	2312
Mp1g06670	0	1	3	2	3	0
Mp1g06680	1	1	3	5	15	8
Mp1g06690	1	1	12	10	7	4
Mp1g06700	33	33	79	64	61	49
Mp1g06710	40	57	109	102	88	97
Mp1g06720	19	35	31	35	27	8
Mp1g06730	60	71	195	165	183	124
Mp1g06740	54	70	102	91	97	74
Mp1g06750	663	769	1939	1745	1937	1462
Mp1g06760	0	0	0	1	3	3
Mp1g06770	5	10	211	215	295	159
Mp1g06780	14	22	294	283	286	216
Mp1g06790	3	6	1	3	7	10
Mp1g06800	444	536	1996	1812	4646	2927
Mp1g06810	1	0	0	1	0	0
Mp1g06820	6	13	0	1	9	3
Mp1g06830	26	37	0	0	10	5
Mp1g06840	116	128	340	249	419	261
Mp1g06850	30	24	64	61	17	4
Mp1g06860	499	601	343	301	980	639
Mp1g06870	94	140	416	385	363	287
Mp1g06880	81	100	195	175	183	141
Mp1g06890	360	415	774	623	977	743
Mp1g06900	311	372	915	828	715	525
Mp1g06910	216	240	292	248	180	138
Mp1g06920	30	42	35	33	303	207
Mp1g06930	233	274	1488	1252	1230	776
Mp1g06940	0	0	0	0	0	0
Mp1g06950	0	0	0	0	0	0
Mp1g06960	0	1	0	0	0	0
Mp1g06970	0	0	0	0	0	0
Mp1g06980	6	4	9	9	19	19
Mp1g06990	234	260	466	373	432	296
Mp1g07000	43	49	122	83	130	85
Mp1g07010	1	0	0	0	3	6
Mp1g07020	1	1	1	1	3	4
Mp1g07030	1	0	1	8	0	5
Mp1g07040	131	181	766	657	273	202
Mp1g07050	582	660	1920	1607	1131	795
Mp1g07060	1007	1265	2142	1891	4328	3268
Mp1g07070	185	198	463	430	513	307
Mp1g07080	1	1	1	0	3	0
Mp1g07090	0	0	0	0	0	3
Mp1g07100	4	0	0	2	3	10
Mp1g07110	406	514	1224	1030	2115	1530
Mp1g07120	3203	3775	5390	4856	33498	23010
Mp1g07130	69	93	107	105	215	201
Mp1g07140	18	27	22	25	20	4
Mp1g07150	144	171	268	214	154	156
Mp1g07160	1	1	2	1	14	5
Mp1g07170	2868	3460	1773	1614	5803	3871
Mp1g07180	456	514	1610	1500	1916	1394
Mp1g07190	49	62	105	107	86	96
Mp1g07200	432	548	1241	1051	1422	986
Mp1g07210	13	5	9	9	18	4
Mp1g07220	71	87	133	104	84	74
Mp1g07230	136	144	423	300	460	308
Mp1g07240	78	104	238	182	56	42
Mp1g07250	164	173	1671	1446	1064	748
Mp1g07260	0	1	14	6	11	8
Mp1g07270	2420	2907	4775	4199	14462	10462
Mp1g07280	36	46	148	110	82	62
Mp1g07290	187	294	772	686	449	301
Mp1g07300	0	0	2	1	0	0
Mp1g07310	122	217	247	229	385	244
Mp1g07320	92	102	413	334	297	176
Mp1g07330	4	4	8	7	21	22
Mp1g07340	360	498	1304	1171	1167	746
Mp1g07350	224	275	430	378	406	257
Mp1g07360	305	395	1154	922	667	469
Mp1g07370	147	196	265	226	330	222
Mp1g07380	161	152	851	781	623	392
Mp1g07390	0	2	13	4	12	14
Mp1g07400	0	0	0	1	1	0
Mp1g07410	0	0	2	0	0	0
Mp1g07420	2195	2659	5417	4943	19703	13863
Mp1g07430	121	148	395	364	859	495
Mp1g07440	1	0	0	3	2	2
Mp1g07450	161	214	678	627	273	172
Mp1g07460	61	74	451	380	251	151
Mp1g07470	3	0	0	0	3	3
Mp1g07480	149	158	379	359	567	415
Mp1g07490	90	99	293	250	200	134
Mp1g07500	1460	1744	1293	1185	1501	1084
Mp1g07510	50	72	453	441	264	220
Mp1g07520	305	438	299	240	3055	2468
Mp1g07530	6	3	5	12	4	3
Mp1g07540	2	0	0	0	0	0
Mp1g07550	0	1	2	0	5	4
Mp1g07560	2	3	7	1	13	9
Mp1g07570	30	26	87	86	5	9
Mp1g07580	0	0	0	0	0	0
Mp1g07590	58	76	140	135	529	387
Mp1g07600	72	67	249	231	148	68
Mp1g07610	730	838	616	565	972	590
Mp1g07620	3	13	0	3	3	11
Mp1g07630	10	6	33	20	23	14
Mp1g07640	186	206	691	589	432	354
Mp1g07645	0	0	5	0	0	0
Mp1g07650	1	0	1	0	0	0
Mp1g07660	80	77	235	185	323	218
Mp1g07670	3	2	33	32	27	12
Mp1g07680	2	2	38	31	136	72
Mp1g07685	0	0	0	1	0	2
Mp1g07690	52	60	133	96	106	73
Mp1g07700	148	173	686	608	345	246
Mp1g07710	267	304	661	601	604	426
Mp1g07720	2616	3093	3608	3168	14676	9846
Mp1g07730	5	4	500	380	289	202
Mp1g07740	0	0	0	1	0	2
Mp1g07750	0	0	0	0	0	0
Mp1g07760	388	425	2242	1987	2314	1629
Mp1g07770	3	1	7	11	7	4
Mp1g07780	81	71	365	293	690	475
Mp1g07790	0	0	2	6	5	0
Mp1g07800	10	8	22	23	160	178
Mp1g07810	121	142	279	222	743	597
Mp1g07820	70	84	173	123	258	212
Mp1g07830	150	177	672	628	376	289
Mp1g07840	152	194	297	253	293	206
Mp1g07850	217	218	492	400	419	313
Mp1g07860	1548	1853	4128	3496	5231	3755
Mp1g07870	126	163	424	360	289	230
Mp1g07880	347	462	1209	991	2568	1939
Mp1g07890	5	6	275	222	297	242
Mp1g07900	5	4	195	201	157	127
Mp1g07910	82	73	138	129	281	157
Mp1g07920	48	40	78	52	276	168
Mp1g07930	0	0	0	0	12	1
Mp1g07940	72	80	281	205	133	85
Mp1g07950	1	0	0	0	0	0
Mp1g07960	112	139	349	314	643	430
Mp1g07970	265	343	368	295	607	392
Mp1g07980	117	160	611	596	768	561
Mp1g07990	138	165	338	343	552	356
Mp1g08000	142	166	585	520	2935	1978
Mp1g08010	0	3	5	8	2	2
Mp1g08020	31	57	136	137	63	43
Mp1g08030	131	169	466	405	511	390
Mp1g08040	337	492	698	618	2206	1400
Mp1g08050	1	1	0	0	9	2
Mp1g08060	2	2	2	5	3	1
Mp1g08070	1	0	0	0	1	0
Mp1g08080	0	0	0	0	0	2
Mp1g08090	49	34	154	110	190	119
Mp1g08100	36	50	254	237	103	66
Mp1g08110	40	64	134	99	451	266
Mp1g08120	0	0	0	0	0	0
Mp1g08130	2	2	74	51	18	21
Mp1g08140	330	395	784	671	796	563
Mp1g08150	30	27	110	97	398	265
Mp1g08160	1028	1249	2506	2235	9673	6738
Mp1g08170	3	5	108	111	166	127
Mp1g08180	1	0	0	1	0	0
Mp1g08190	0	1	0	0	0	0
Mp1g08200	0	0	2	0	0	1
Mp1g08210	0	0	0	1	5	2
Mp1g08220	60	108	241	196	162	165
Mp1g08230	23	17	58	66	14	6
Mp1g08240	0	0	0	0	0	0
Mp1g08250	0	4	83	94	80	72
Mp1g08260	0	0	0	1	0	0
Mp1g08270	0	0	0	2	1	4
Mp1g08280	48	65	124	113	157	140
Mp1g08290	30	50	449	412	209	169
Mp1g08300	1076	1307	2518	2274	4566	3017
Mp1g08310	363	457	1555	1376	741	600
Mp1g08320	528	612	841	688	680	372
Mp1g08330	109	150	286	264	400	265
Mp1g08340	76	107	240	229	143	92
Mp1g08350	0	1	0	0	0	0
Mp1g08360	14	13	13	14	72	46
Mp1g08370	118	198	487	468	652	459
Mp1g08380	58	72	156	156	217	145
Mp1g08390	6	4	41	36	65	23
Mp1g08400	87	107	217	159	289	152
Mp1g08410	88	91	365	250	259	199
Mp1g08420	0	1	0	1	0	1
Mp1g08430	281	372	1330	1131	883	551
Mp1g08440	9	19	64	65	43	45
Mp1g08450	63	80	247	208	359	190
Mp1g08460	54	51	234	176	261	250
Mp1g08470	21	29	197	136	29	19
Mp1g08480	4	1	15	22	4	0
Mp1g08490	131	154	187	170	146	92
Mp1g08500	0	0	0	0	0	1
Mp1g08510	301	351	701	634	527	284
Mp1g08520	146	200	289	221	1339	822
Mp1g08530	99	146	186	210	412	322
Mp1g08540	0	0	0	1	2	0
Mp1g08550	91	109	820	711	905	658
Mp1g08560	107	151	196	152	234	131
Mp1g08570	2	3	370	267	203	112
Mp1g08580	34	38	201	194	164	159
Mp1g08590	107	149	433	384	368	327
Mp1g08600	514	619	679	530	943	727
Mp1g08610	5	16	44	35	24	20
Mp1g08620	14	5	7	10	71	30
Mp1g08630	68	66	131	113	189	100
Mp1g08640	100	125	200	184	147	102
Mp1g08650	0	0	0	0	1	0
Mp1g08660	88	102	374	359	413	219
Mp1g08670	52	82	228	198	18	17
Mp1g08680	139	170	280	240	426	292
Mp1g08690	422	486	1983	1683	1295	876
Mp1g08700	1	1	2	5	10	3
Mp1g08710	2	0	5	4	10	0
Mp1g08720	77	111	344	263	350	244
Mp1g08730	305	382	966	914	1662	1260
Mp1g08740	196	201	535	471	676	486
Mp1g08750	179	191	420	391	676	514
Mp1g08760	2	2	13	8	18	30
Mp1g08770	27	44	43	39	313	203
Mp1g08780	91	136	268	228	193	135
Mp1g08790	2	3	1	1	8	0
Mp1g08800	1	0	0	0	10	1
Mp1g08810	90	129	239	193	229	152
Mp1g08820	101	128	218	217	242	167
Mp1g08830	0	1	0	0	3	0
Mp1g08840	116	130	160	133	296	177
Mp1g08850	2	3	8	8	20	9
Mp1g08860	260	347	989	925	1022	779
Mp1g08870	103	135	373	354	238	157
Mp1g08880	0	0	1	0	0	0
Mp1g08890	102	118	457	389	378	291
Mp1g08900	17	22	80	87	49	33
Mp1g08910	50	74	153	138	150	105
Mp1g08920	80	99	285	247	212	185
Mp1g08930	7	3	9	8	0	2
Mp1g08940	327	346	1005	886	902	608
Mp1g08950	3	1	0	0	0	1
Mp1g08960	2	3	0	3	13	2
Mp1g08970	68	71	221	179	321	187
Mp1g08980	4	0	9	5	6	2
Mp1g08990	0	0	7	7	7	3
Mp1g09000	0	1	0	0	0	0
Mp1g09010	12	17	0	2	8	1
Mp1g09020	225	341	569	521	569	353
Mp1g09030	20	32	95	65	56	35
Mp1g09040	201	250	702	580	208	124
Mp1g09050	1	1	2	0	5	1
Mp1g09060	67	82	133	123	75	79
Mp1g09070	134	138	360	312	457	281
Mp1g09080	128	163	528	471	327	206
Mp1g09090	100	136	235	196	277	225
Mp1g09100	89	96	246	193	284	233
Mp1g09110	81	94	98	86	98	92
Mp1g09120	15	17	126	123	121	110
Mp1g09130	0	0	0	0	2	0
Mp1g09140	99	124	276	264	340	262
Mp1g09150	273	377	777	570	1048	656
Mp1g09160	65	95	204	184	211	154
Mp1g09170	61	58	157	181	113	109
Mp1g09180	3	0	25	29	0	5
Mp1g09190	1	1	37	40	9	15
Mp1g09200	0	2	113	87	31	38
Mp1g09210	0	1	15	10	1	2
Mp1g09220	0	0	1	0	0	0
Mp1g09230	0	0	0	0	0	0
Mp1g09240	0	0	333	282	322	222
Mp1g09250	74	94	154	151	171	126
Mp1g09260	150	154	378	340	117	122
Mp1g09270	96	107	136	111	121	83
Mp1g09280	109	138	338	311	148	120
Mp1g09290	760	919	154	112	499	396
Mp1g09300	358	383	1567	1225	763	578
Mp1g09310	163	155	227	197	119	99
Mp1g09320	26	25	81	75	11	20
Mp1g09330	83	124	217	160	828	549
Mp1g09340	1	11	16	17	16	11
Mp1g09350	33	31	76	63	105	63
Mp1g09360	2	0	0	1	16	0
Mp1g09370	80	100	220	163	694	474
Mp1g09380	167	201	324	287	421	295
Mp1g09390	84	118	255	220	199	124
Mp1g09400	30	26	47	59	113	51
Mp1g09410	14	14	72	60	18	7
Mp1g09420	209	224	134	127	164	113
Mp1g09430	0	0	0	1	0	0
Mp1g09440	4	1	1	2	8	0
Mp1g09450	0	1	0	3	3	3
Mp1g09460	1	1	2	4	10	10
Mp1g09470	158	167	355	323	138	80
Mp1g09480	15	18	31	32	47	37
Mp1g09490	622	784	537	473	433	289
Mp1g09500	266	299	720	657	335	188
Mp1g09510	36	40	159	151	56	29
Mp1g09520	40	29	107	79	248	170
Mp1g09530	212	253	348	340	1281	982
Mp1g09540	11	3	44	47	232	190
Mp1g09550	4	0	11	6	26	35
Mp1g09560	23	28	65	45	8	5
Mp1g09570	46	57	122	97	181	124
Mp1g09580	1	1	9	2	9	10
Mp1g09590	0	0	0	0	2	0
Mp1g09600	83	68	223	166	402	248
Mp1g09610	40	47	22	21	19	16
Mp1g09620	187	207	815	781	181	129
Mp1g09630	110	133	15	23	19	15
Mp1g09640	286	303	1173	1055	602	321
Mp1g09650	243	256	839	714	642	349
Mp1g09660	264	353	1062	901	495	349
Mp1g09670	463	525	1041	944	758	535
Mp1g09680	84	127	148	135	222	101
Mp1g09690	54	69	203	206	286	228
Mp1g09700	5	3	19	5	27	32
Mp1g09710	14	23	18	10	24	7
Mp1g09720	163	198	473	393	213	137
Mp1g09730	15	21	35	55	19	36
Mp1g09740	8	7	9	22	14	20
Mp1g09750	0	0	0	0	3	12
Mp1g09755	2	1	5	8	2	3
Mp1g09760	3	3	8	5	2	9
Mp1g09770	54	59	107	102	161	103
Mp1g09780	17	19	33	35	0	5
Mp1g09790	75	108	157	127	173	120
Mp1g09800	2	2	8	4	13	11
Mp1g09810	97	137	243	220	500	309
Mp1g09820	96	96	217	200	100	89
Mp1g09830	555	594	751	686	1183	843
Mp1g09840	80	150	210	191	201	134
Mp1g09850	273	367	303	276	264	163
Mp1g09860	79	93	210	191	256	145
Mp1g09870	1	1	0	0	2	3
Mp1g09880	539	528	1397	1422	602	423
Mp1g09890	279	402	378	310	582	443
Mp1g09900	115	121	263	263	194	119
Mp1g09910	4943	5771	183	133	89	61
Mp1g09920	337	395	1568	1345	558	424
Mp1g09930	0	0	0	0	0	0
Mp1g09940	1	0	0	0	0	0
Mp1g09950	0	1	1	2	9	2
Mp1g09960	317	426	174	142	237	148
Mp1g09970	1	3	1	2	11	11
Mp1g09980	0	0	0	0	0	0
Mp1g09990	0	0	0	0	4	1
Mp1g10000	0	1	0	0	0	0
Mp1g10010	0	0	0	0	0	0
Mp1g10020	176	217	316	300	243	187
Mp1g10030	100	111	164	151	282	157
Mp1g10040	463	558	1095	945	719	522
Mp1g10050	0	0	0	0	0	0
Mp1g10060	100	144	320	266	267	151
Mp1g10070	84	156	263	211	235	151
Mp1g10080	373	465	181	171	383	281
Mp1g10090	51	53	125	109	131	116
Mp1g10100	237	241	598	530	698	434
Mp1g10110	88	80	280	233	134	77
Mp1g10120	54	80	203	165	110	106
Mp1g10130	431	516	1333	1069	771	530
Mp1g10140	1	0	0	0	2	3
Mp1g10150	52	53	39	37	43	40
Mp1g10160	1	1	0	2	18	4
Mp1g10170	30	34	43	36	49	39
Mp1g10180	9	22	149	106	132	70
Mp1g10190	128	162	309	274	284	205
Mp1g10200	314	380	719	626	1058	716
Mp1g10210	13	14	49	35	3	2
Mp1g10220	143	184	566	464	483	308
Mp1g10230	3908	4668	8623	7564	25870	17166
Mp1g10240	202	250	327	289	276	218
Mp1g10250	114	187	133	130	260	203
Mp1g10260	58	86	172	111	221	228
Mp1g10270	109	134	223	193	637	528
Mp1g10280	64	61	174	182	232	200
Mp1g10290	77	108	314	289	253	159
Mp1g10300	331	383	1026	915	514	326
Mp1g10310	223	265	496	393	551	427
Mp1g10320	39	44	286	225	386	267
Mp1g10330	56	58	131	127	105	77
Mp1g10340	0	0	6	4	10	10
Mp1g10350	44	55	123	124	97	112
Mp1g10360	0	0	1	1	9	2
Mp1g10370	1	2	291	218	424	287
Mp1g10380	89	124	459	386	154	161
Mp1g10385a	0	0	0	0	0	0
Mp1g10390	0	1	2	0	7	8
Mp1g10400	149	144	541	487	1194	921
Mp1g10410	248	318	755	656	1033	870
Mp1g10420	2	5	16	5	16	8
Mp1g10430	504	603	1614	1373	3207	2086
Mp1g10440	12	10	4	5	5	2
Mp1g10450	11	14	4	3	3	2
Mp1g10460	26	41	79	86	132	91
Mp1g10470	304	335	378	341	581	431
Mp1g10480	6	4	4	7	3	0
Mp1g10490	24	38	130	130	60	30
Mp1g10500	593	674	1389	1193	2558	1788
Mp1g10510	116	110	237	163	370	261
Mp1g10520	87	106	243	225	695	393
Mp1g10530	3	6	19	9	0	0
Mp1g10540	208	266	658	536	734	583
Mp1g10550	94	120	311	277	511	344
Mp1g10560	265	351	1071	861	1012	771
Mp1g10570	6	5	21	18	0	3
Mp1g10580	1	0	0	2	0	0
Mp1g10590	8	4	22	26	29	16
Mp1g10600	0	0	1	0	2	0
Mp1g10610	2	3	49	40	3	0
Mp1g10620	1136	1331	5297	4827	2473	1693
Mp1g10630	173	218	746	637	1045	598
Mp1g10640	3	0	26	15	3	1
Mp1g10645a	0	0	0	0	0	0
Mp1g10650	69	81	464	338	459	349
Mp1g10660	65	82	78	54	243	152
Mp1g10670	5	5	39	31	52	38
Mp1g10680	3571	4440	7450	6622	15441	11321
Mp1g10690	1850	2186	2310	2047	4466	3180
Mp1g10700	2	3	15	23	24	12
Mp1g10710	9	8	16	34	55	31
Mp1g10720	288	325	794	722	327	187
Mp1g10730	6	20	39	16	22	24
Mp1g10740	419	527	1192	1055	2104	1463
Mp1g10750	145	177	206	159	165	98
Mp1g10760	373	423	713	672	943	705
Mp1g10770	0	0	0	0	0	0
Mp1g10780	88	145	345	294	900	735
Mp1g10790	411	463	710	612	586	476
Mp1g10800	0	2	2	0	1	0
Mp1g10810	169	214	570	438	762	567
Mp1g10820	80	65	129	138	114	37
Mp1g10830	90	101	11	19	7	5
Mp1g10840	4	1	2	7	5	0
Mp1g10850	102	114	330	296	241	158
Mp1g10860	0	0	0	0	3	5
Mp1g10870	475	630	1282	1144	857	550
Mp1g10880	0	1	1	1	2	3
Mp1g10890	124	120	716	598	1267	858
Mp1g10900	241	284	674	600	1460	1018
Mp1g10910	202	286	846	756	1326	997
Mp1g10920	331	404	980	816	1042	732
Mp1g10930	0	0	37	33	208	122
Mp1g10940	188	229	679	635	691	543
Mp1g10950	0	0	0	0	0	0
Mp1g10960	146	175	472	458	806	477
Mp1g10970	111	111	46	62	70	45
Mp1g10980	402	551	1072	885	1571	1230
Mp1g10990	774	866	835	726	1790	1370
Mp1g11000	241	287	1279	1128	528	344
Mp1g11010	66	77	178	128	249	195
Mp1g11020	12	13	240	243	363	186
Mp1g11030	0	1	7	16	13	21
Mp1g11040	62	77	169	133	77	48
Mp1g11050	127	167	778	650	537	400
Mp1g11060	183	227	520	533	528	399
Mp1g11070	101	110	210	154	384	209
Mp1g11080	167	221	327	323	447	285
Mp1g11090	0	0	0	0	0	0
Mp1g11100	101	144	205	192	484	280
Mp1g11110	0	0	0	0	0	0
Mp1g11120	0	0	0	0	0	0
Mp1g11130	135	130	425	374	619	337
Mp1g11140	621	664	1425	1235	2222	1559
Mp1g11150	477	595	1007	920	1802	1255
Mp1g11160	62	106	194	176	306	171
Mp1g11170	0	0	0	0	0	0
Mp1g11180	281	320	238	161	193	131
Mp1g11190	1086	1222	1215	1074	1841	1188
Mp1g11200	67	91	302	245	167	101
Mp1g11210	205	265	468	385	651	521
Mp1g11220	113	119	284	224	524	348
Mp1g11230	577	636	990	859	1342	965
Mp1g11240	373	396	539	491	1087	774
Mp1g11250	16	28	33	18	184	91
Mp1g11260	118	162	302	269	404	273
Mp1g11270	0	0	0	0	1	0
Mp1g11280	164	202	479	414	374	251
Mp1g11290	1085	1348	1484	1237	3375	2344
Mp1g11300	334	405	846	754	884	646
Mp1g11310	36	51	85	70	47	28
Mp1g11320	1	2	0	0	0	4
Mp1g11330	102	90	531	495	1264	968
Mp1g11340	383	440	2424	2114	1513	1134
Mp1g11350	39	48	430	384	369	285
Mp1g11360	0	0	0	0	1	0
Mp1g11370	0	0	0	0	0	0
Mp1g11380	3	2	63	50	64	70
Mp1g11390	7	4	5	5	16	4
Mp1g11400	119	108	296	269	339	226
Mp1g11410	0	0	0	0	0	4
Mp1g11420	65	57	240	203	219	156
Mp1g11430	0	4	0	0	5	1
Mp1g11440	0	0	0	2	1	1
Mp1g11450	71	73	194	185	70	41
Mp1g11460	169	229	349	332	214	158
Mp1g11470	4450	5639	10649	9321	20400	14701
Mp1g11480	49	63	213	230	219	111
Mp1g11490	81	107	188	193	109	60
Mp1g11500	0	0	1	0	0	0
Mp1g11510	310	355	871	769	1251	873
Mp1g11520	52	82	247	187	329	199
Mp1g11530	73	87	134	91	59	64
Mp1g11540	0	0	0	0	0	0
Mp1g11550	200	220	967	822	2224	1590
Mp1g11560	205	239	1097	985	3170	2336
Mp1g11570	116	169	1064	963	857	654
Mp1g11580	270	279	505	464	589	475
Mp1g11590	211	264	683	700	725	452
Mp1g11600	117	145	330	273	299	149
Mp1g11610	43	48	41	19	22	31
Mp1g11620	247	334	604	572	995	706
Mp1g11630	410	465	1332	1194	900	607
Mp1g11640	1	1	0	0	0	0
Mp1g11650	0	0	0	0	0	0
Mp1g11660	252	289	487	422	288	172
Mp1g11670	0	2	2	2	6	1
Mp1g11680	0	3	2	0	13	0
Mp1g11690	0	2	1	1	1	4
Mp1g11700	372	444	1841	1547	3245	2228
Mp1g11710	152	195	521	481	395	279
Mp1g11720	1	0	0	2	1	0
Mp1g11730	242	310	712	648	525	402
Mp1g11740	165	180	475	353	417	273
Mp1g11750	146	161	418	318	404	315
Mp1g11760	0	0	2	2	5	11
Mp1g11770	623	783	2005	1743	1675	1160
Mp1g11780	3	4	3	1	18	2
Mp1g11790	2587	3143	1516	1458	1639	1149
Mp1g11800	120	160	318	297	768	581
Mp1g11810	245	336	171	165	396	280
Mp1g11820	113	132	251	251	304	188
Mp1g11830	12	20	94	89	76	38
Mp1g11840	46	38	69	52	61	26
Mp1g11850	0	0	0	0	3	0
Mp1g11860	111	141	630	537	391	293
Mp1g11870	71	124	373	338	373	241
Mp1g11880	4	4	0	1	9	8
Mp1g11890	124	134	221	196	105	89
Mp1g11900	2	0	1	0	0	2
Mp1g11910	4	1	2	1	4	1
Mp1g11920	0	0	0	0	0	0
Mp1g11930	3	3	10	15	30	8
Mp1g11940	496	602	1289	1083	810	579
Mp1g11950	92	139	236	201	159	61
Mp1g11960	100	112	420	378	301	202
Mp1g11970	1	4	0	0	1	0
Mp1g11980	1473	1826	1925	1806	2697	1952
Mp1g11990	0	0	0	0	0	0
Mp1g12000	112	149	293	205	355	280
Mp1g12010	132	178	585	498	385	285
Mp1g12020	185	202	243	218	278	261
Mp1g12030	276	309	403	329	362	193
Mp1g12040	20	15	312	292	673	378
Mp1g12050	0	0	1	2	5	3
Mp1g12060	168	214	630	523	823	610
Mp1g12070	214	317	469	401	296	236
Mp1g12080	195	256	761	715	385	308
Mp1g12090	0	0	0	0	0	0
Mp1g12100	0	0	0	0	0	0
Mp1g12110	0	0	0	2	0	0
Mp1g12120	0	0	0	0	0	0
Mp1g12130	0	0	0	0	0	0
Mp1g12140	0	0	0	0	0	0
Mp1g12150	0	0	0	0	0	0
Mp1g12160	0	0	0	0	0	0
Mp1g12170	0	0	1	0	8	0
Mp1g12180	0	3	0	1	9	7
Mp1g12190	0	0	0	0	0	0
Mp1g12200	0	0	0	0	0	0
Mp1g12210	381	491	232	208	433	281
Mp1g12220	133	151	372	343	263	184
Mp1g12230	4	6	4	7	15	10
Mp1g12240	374	457	1286	1130	1465	1084
Mp1g12250	113	129	273	253	292	249
Mp1g12260	122	143	194	182	752	526
Mp1g12270	0	0	0	0	0	0
Mp1g12280	1	1	2	0	4	6
Mp1g12290	38	72	168	152	87	40
Mp1g12300	0	0	1	2	0	2
Mp1g12310	20	19	95	74	16	9
Mp1g12320	4	20	35	31	62	40
Mp1g12330	28	32	69	61	85	64
Mp1g12340	27	45	71	74	145	148
Mp1g12350	111	156	437	398	623	440
Mp1g12360	61	60	341	285	267	209
Mp1g12370	85	103	402	370	286	229
Mp1g12380	502	617	1369	1222	698	538
Mp1g12390	0	0	0	0	4	1
Mp1g12400	0	1	2	0	3	3
Mp1g12410	0	1	0	0	0	1
Mp1g12420	31	37	218	215	510	359
Mp1g12430	45	62	65	28	220	152
Mp1g12440	717	894	783	695	2298	1544
Mp1g12450	458	519	1167	1078	1351	943
Mp1g12460	619	754	764	654	1309	961
Mp1g12470	32	69	247	194	361	188
Mp1g12480	88	138	426	385	963	781
Mp1g12490	2	6	18	12	61	47
Mp1g12500	121	141	358	331	406	276
Mp1g12510	6	9	36	24	1	0
Mp1g12520	247	353	551	465	675	534
Mp1g12530	185	205	453	382	357	190
Mp1g12540	337	413	1690	1471	2948	2231
Mp1g12550	41	67	124	114	182	103
Mp1g12560	0	0	0	1	5	0
Mp1g12570	0	0	0	0	2	1
Mp1g12580	400	515	822	751	796	522
Mp1g12590	401	424	491	409	461	413
Mp1g12600	190	258	396	372	377	276
Mp1g12610	29	20	66	64	116	53
Mp1g12620	40	33	60	38	67	38
Mp1g12630	146	194	352	312	198	171
Mp1g12640	0	0	0	0	0	0
Mp1g12650	113	130	357	323	510	363
Mp1g12660	73	74	177	156	76	57
Mp1g12670	0	2	8	7	2	3
Mp1g12680	146	199	428	340	334	269
Mp1g12690	100	171	221	213	607	475
Mp1g12700	53	72	140	113	128	76
Mp1g12710	102	139	287	248	315	226
Mp1g12720	84	105	188	136	441	308
Mp1g12730	155	151	372	319	200	135
Mp1g12740	2	3	1	1	3	0
Mp1g12750	397	483	860	815	1388	891
Mp1g12760	35	28	45	37	29	23
Mp1g12770	0	0	0	0	2	0
Mp1g12780	1	1	2	0	4	2
Mp1g12790	0	0	0	0	0	1
Mp1g12800	4	3	10	11	12	6
Mp1g12810	166	205	532	472	388	261
Mp1g12820	559	658	1266	1032	1783	1277
Mp1g12830	5	10	32	33	67	28
Mp1g12840	139	135	359	347	335	214
Mp1g12850	162	185	316	290	883	675
Mp1g12860	37	35	73	54	54	15
Mp1g12870	219	302	1171	995	1132	930
Mp1g12880	625	770	1582	1365	1424	1027
Mp1g12890	21	24	6	6	25	29
Mp1g12900	0	3	3	1	104	82
Mp1g12910	18	24	13	9	6	2
Mp1g12920	8	4	14	10	3	12
Mp1g12930	192	216	668	601	738	588
Mp1g12940	0	0	0	0	1	0
Mp1g12950	4481	5384	6492	5593	6359	4467
Mp1g12960	0	0	1	4	3	7
Mp1g12970	379	486	1040	926	786	502
Mp1g12980	149	178	273	209	414	303
Mp1g12990	475	574	1521	1352	2136	1598
Mp1g13000	139	196	369	337	1121	725
Mp1g13010	5	3	33	17	15	13
Mp1g13020	31	44	198	166	7	5
Mp1g13030	0	0	0	0	0	0
Mp1g13040	392	399	671	654	529	366
Mp1g13050	0	0	0	4	7	0
Mp1g13060	0	1	2	1	6	6
Mp1g13070	4	0	0	0	4	0
Mp1g13080	205	235	286	289	233	210
Mp1g13090	33	49	105	82	190	118
Mp1g13100	34	55	120	125	54	58
Mp1g13110	176	203	213	200	259	184
Mp1g13120	2	2	12	12	17	5
Mp1g13130	37	61	141	164	188	156
Mp1g13140	11	33	213	186	175	105
Mp1g13150	0	0	0	0	0	0
Mp1g13160	57	86	173	175	28	14
Mp1g13170	0	1	0	0	0	0
Mp1g13180	96	144	176	179	345	183
Mp1g13190	64	76	289	192	340	217
Mp1g13200	38	57	234	208	543	305
Mp1g13210	0	0	0	0	0	0
Mp1g13220	136	161	330	275	663	460
Mp1g13230	19	26	54	36	47	30
Mp1g13240	202	260	746	665	1052	705
Mp1g13250	25	23	140	137	345	294
Mp1g13260	280	297	661	658	1571	827
Mp1g13270	1	0	1	3	0	2
Mp1g13280	87	97	368	348	2373	1545
Mp1g13290	8	6	69	75	28	35
Mp1g13300	0	0	0	2	1	6
Mp1g13310	70	96	98	96	41	17
Mp1g13320	420	480	833	795	1242	961
Mp1g13330	107	140	356	314	384	255
Mp1g13340	197	241	494	452	590	406
Mp1g13350	164	199	470	367	299	183
Mp1g13360	65	61	295	294	159	111
Mp1g13370	670	850	1312	1150	1428	975
Mp1g13380	55	78	163	143	69	79
Mp1g13390	11	15	32	27	21	34
Mp1g13400	40	49	210	167	415	313
Mp1g13410	44	50	82	70	31	19
Mp1g13420	6	14	18	23	3	1
Mp1g13430	0	0	0	0	1	0
Mp1g13440	84	116	166	173	520	315
Mp1g13450	277	300	487	440	4465	3246
Mp1g13460	22	43	47	49	8	29
Mp1g13470	20	11	16	4	3	0
Mp1g13480	0	3	2	0	11	0
Mp1g13490	18	16	27	16	10	22
Mp1g13500	0	0	2	0	0	0
Mp1g13510	0	1	0	0	0	1
Mp1g13520	1	3	1	2	8	1
Mp1g13530	0	0	1	0	0	1
Mp1g13540	142	173	338	303	121	74
Mp1g13550	4	10	10	11	5	0
Mp1g13560	97	105	273	235	347	217
Mp1g13570	0	1	26	26	84	57
Mp1g13580	0	1	64	53	108	69
Mp1g13590	15	26	370	296	274	180
Mp1g13600	287	274	508	447	627	541
Mp1g13610	354	454	1371	1303	1937	1384
Mp1g13620	50	70	219	129	182	106
Mp1g13630	0	1	0	0	0	3
Mp1g13640	378	396	1073	992	396	249
Mp1g13650	0	0	0	0	0	0
Mp1g13660	0	0	0	0	0	0
Mp1g13670	155	230	517	455	439	305
Mp1g13680	152	174	355	349	426	254
Mp1g13690	0	0	0	0	0	3
Mp1g13700	6	10	89	50	38	27
Mp1g13710	0	2	1	2	11	2
Mp1g13720	1	0	0	2	0	4
Mp1g13730	0	0	0	0	0	3
Mp1g13740	584	737	3570	3071	2778	1942
Mp1g13750	281	304	942	879	616	373
Mp1g13760	116	159	282	243	231	181
Mp1g13770	112	132	205	203	242	222
Mp1g13780	58	72	12	7	6	5
Mp1g13790	1	0	4	3	15	1
Mp1g13800	321	368	621	546	516	380
Mp1g13810	100	117	180	150	476	314
Mp1g13820	184	221	360	328	617	434
Mp1g13830	75	74	148	156	140	123
Mp1g13840	114	122	141	154	287	189
Mp1g13850	261	282	434	389	669	467
Mp1g13860	25	39	303	245	293	190
Mp1g13870	0	0	1	1	9	7
Mp1g13880	0	0	8	11	4	4
Mp1g13890	680	828	971	861	2938	1972
Mp1g13900	72	90	180	127	129	104
Mp1g13910	103	134	411	379	601	469
Mp1g13920	12	5	20	17	5	3
Mp1g13930	0	0	0	0	1	2
Mp1g13940	1	0	0	1	3	0
Mp1g13950	88	78	801	738	554	424
Mp1g13960	0	0	1	2	0	2
Mp1g13970	0	1	0	0	3	3
Mp1g13980	0	0	0	0	0	8
Mp1g13990	1	0	1	0	8	6
Mp1g14000	0	1	12	10	16	6
Mp1g14010	61	78	251	206	436	263
Mp1g14020	0	0	4	0	0	6
Mp1g14030	52	55	24	32	59	25
Mp1g14040	0	0	0	0	0	4
Mp1g14050	2	1	6	0	2	0
Mp1g14060	189	205	204	188	236	196
Mp1g14070	270	310	956	902	424	252
Mp1g14080	119	102	491	455	363	200
Mp1g14090	0	0	2	7	4	0
Mp1g14100	0	0	0	0	8	7
Mp1g14110	3	4	4	2	6	10
Mp1g14120	124	179	414	326	432	324
Mp1g14130	335	373	980	896	504	403
Mp1g14140	2	2	4	4	14	2
Mp1g14150	234	303	22	15	35	40
Mp1g14160	0	0	0	1	2	0
Mp1g14170	0	2	0	0	4	2
Mp1g14180	303	371	619	521	760	582
Mp1g14190	0	0	0	0	1	0
Mp1g14200	45	39	44	30	20	39
Mp1g14210	82	122	257	243	379	345
Mp1g14220	103	106	346	245	224	190
Mp1g14230	0	1	8	6	8	8
Mp1g14240	0	1	0	0	0	6
Mp1g14250	76	71	381	318	441	375
Mp1g14260	149	183	615	629	794	557
Mp1g14270	10	10	32	35	40	51
Mp1g14280	130	124	403	398	110	121
Mp1g14290	3026	3709	7829	6589	22063	15467
Mp1g14300	0	0	0	0	0	0
Mp1g14310	87	122	294	234	118	58
Mp1g14320	106	175	290	268	335	217
Mp1g14330	182	177	430	407	474	334
Mp1g14340	111	123	394	314	279	177
Mp1g14350	545	714	1203	1067	1385	859
Mp1g14360	124	154	185	152	476	313
Mp1g14370	0	0	0	0	2	0
Mp1g14380	0	0	0	0	1	0
Mp1g14390	185	214	319	266	190	132
Mp1g14400	0	2	1	0	10	0
Mp1g14410	158	190	619	553	240	207
Mp1g14420	338	377	1487	1337	1438	1004
Mp1g14430	9	5	38	25	4	2
Mp1g14440	140	183	360	331	309	221
Mp1g14450	694	887	1637	1325	5165	3891
Mp1g14460	4	1	0	3	42	15
Mp1g14470	4	1	15	3	13	10
Mp1g14480	165	232	669	569	627	446
Mp1g14490	36	63	78	97	153	69
Mp1g14500	0	0	1	1	4	3
Mp1g14510	158	194	403	331	241	186
Mp1g14520	939	1185	2556	2330	4972	3568
Mp1g14530	228	275	207	190	1062	667
Mp1g14540	718	919	2059	1757	2473	1784
Mp1g14550	237	275	919	831	1307	997
Mp1g14560	22	30	74	61	15	6
Mp1g14570	39	47	58	62	60	29
Mp1g14580	16	13	30	39	22	6
Mp1g14590	443	475	1366	1221	1294	789
Mp1g14600	12	8	21	6	80	51
Mp1g14610	3	4	0	1	0	6
Mp1g14620	129	147	216	183	428	234
Mp1g14630	211	220	758	679	655	448
Mp1g14640	0	2	0	2	1	0
Mp1g14650	7	20	48	44	4	4
Mp1g14660	21	20	3	5	6	2
Mp1g14670	0	0	0	0	0	3
Mp1g14680	20	23	44	47	86	81
Mp1g14690	2	0	0	0	0	1
Mp1g14700	6	7	16	18	38	33
Mp1g14710	26	35	102	95	131	76
Mp1g14720	101	142	168	138	113	113
Mp1g14725a	0	0	2	1	0	0
Mp1g14730	180	268	603	584	615	387
Mp1g14740	134	184	373	318	1075	715
Mp1g14750	383	426	1118	943	1280	872
Mp1g14760	102	136	236	257	408	326
Mp1g14770	4	9	34	26	4	0
Mp1g14780	249	311	917	803	1146	825
Mp1g14790	159	263	495	446	214	166
Mp1g14800	499	583	1388	1157	1551	1116
Mp1g14810	73	95	148	183	370	258
Mp1g14820	145	153	481	404	743	594
Mp1g14830	0	0	0	0	0	0
Mp1g14840	4	11	10	9	9	3
Mp1g14850	357	491	563	501	580	452
Mp1g14860	192	253	464	388	261	167
Mp1g14870	241	291	751	642	746	568
Mp1g14880	212	306	529	489	278	225
Mp1g14890	0	0	0	0	0	0
Mp1g14900	11	4	31	30	12	19
Mp1g14910	346	425	851	705	789	487
Mp1g14920	2	2	8	6	18	9
Mp1g14930	112	172	269	229	239	169
Mp1g14940	0	0	0	0	0	0
Mp1g14950	36	23	92	75	106	77
Mp1g14960	80	134	250	158	99	81
Mp1g14970	14	25	75	65	142	92
Mp1g14980	0	0	0	1	0	2
Mp1g14990	166	215	426	397	461	397
Mp1g15000	104	137	453	383	379	276
Mp1g15010	3	4	3	2	5	1
Mp1g15020	155	202	408	368	317	249
Mp1g15030	103	141	278	258	221	129
Mp1g15040	125	123	222	188	437	278
Mp1g15050	294	331	848	761	607	388
Mp1g15060	16	29	101	87	3	0
Mp1g15070	297	341	933	797	603	458
Mp1g15080	0	0	0	1	6	1
Mp1g15090	5	5	20	17	23	7
Mp1g15100	949	1138	1218	1061	1721	1296
Mp1g15110	450	556	841	770	1269	891
Mp1g15120	97	132	221	198	192	164
Mp1g15130	45	75	92	88	179	96
Mp1g15140	1	5	4	7	21	22
Mp1g15150	82	110	351	345	177	128
Mp1g15155	0	0	0	0	0	0
Mp1g15160	8	5	16	12	14	13
Mp1g15170	109	185	855	821	955	668
Mp1g15180	69	96	489	412	236	132
Mp1g15190	88	106	306	278	634	491
Mp1g15200	212	251	636	539	973	605
Mp1g15210	8	2	2	1	21	4
Mp1g15220	2	5	3	0	9	1
Mp1g15230	287	391	469	406	247	182
Mp1g15233	2	2	24	5	15	4
Mp1g15237	0	1	0	0	0	0
Mp1g15240	23	24	191	144	123	88
Mp1g15250	303	400	873	685	2531	1705
Mp1g15260	0	1	1	3	5	0
Mp1g15270	113	108	141	138	89	38
Mp1g15280	62	91	201	170	219	147
Mp1g15290	351	378	1095	1016	1568	1114
Mp1g15300	38	61	290	255	8	13
Mp1g15310	4	1	0	1	8	3
Mp1g15320	69	74	191	159	342	296
Mp1g15330	237	268	2164	1900	1113	776
Mp1g15340	290	369	764	659	586	417
Mp1g15350	78	73	183	201	139	92
Mp1g15360	67	97	286	314	291	160
Mp1g15370	0	1	16	21	34	11
Mp1g15380	0	0	4	1	13	6
Mp1g15390	0	0	0	0	1	6
Mp1g15400	1	1	1	0	5	1
Mp1g15410	144	135	348	232	503	411
Mp1g15420	157	195	605	484	156	119
Mp1g15430	261	360	296	280	462	330
Mp1g15440	1913	2320	4175	3659	25881	17665
Mp1g15450	20	30	90	78	387	213
Mp1g15460	115	130	165	130	114	104
Mp1g15470	14	11	13	13	1	9
Mp1g15475a	0	0	0	0	0	0
Mp1g15480	64	91	94	118	57	67
Mp1g15490	307	333	817	765	1053	813
Mp1g15500	190	278	686	536	376	330
Mp1g15510	0	0	0	0	0	0
Mp1g15520	60	71	351	314	48	27
Mp1g15530	363	494	802	686	444	353
Mp1g15540	2	3	8	6	20	7
Mp1g15550	2	0	0	0	0	1
Mp1g15560	244	290	852	801	693	590
Mp1g15570	68	104	3	2	0	1
Mp1g15580	1137	1334	6	5	12	14
Mp1g15590	29	26	70	62	132	89
Mp1g15600	48	43	106	105	124	99
Mp1g15610	5	3	433	385	1055	751
Mp1g15620	65	98	308	270	604	431
Mp1g15630	65	61	141	109	133	116
Mp1g15640	0	0	0	1	0	3
Mp1g15650	0	0	0	0	14	4
Mp1g15660	26	36	36	35	16	20
Mp1g15670	155	170	582	543	1627	1227
Mp1g15680	57	85	202	152	71	43
Mp1g15690	123	153	298	281	337	193
Mp1g15700	5	2	8	5	1	3
Mp1g15710	174	209	252	179	433	291
Mp1g15720	73	72	213	199	884	741
Mp1g15730	129	155	604	500	106	72
Mp1g15740	1	2	1	4	21	6
Mp1g15750	0	2	0	0	2	0
Mp1g15760	145	189	475	427	578	372
Mp1g15770	0	0	0	0	0	0
Mp1g15780	394	402	815	733	1615	1174
Mp1g15790	3	21	55	48	18	7
Mp1g15800	22	27	135	104	32	16
Mp1g15810	0	0	0	0	1	0
Mp1g15820	405	495	633	514	1621	1228
Mp1g15830	233	299	297	267	191	132
Mp1g15840	0	0	0	1	6	0
Mp1g15850	153	190	219	188	232	149
Mp1g15860	21	21	10	7	25	15
Mp1g15870	114	153	259	253	278	227
Mp1g15880	4	4	15	18	40	23
Mp1g15890	177	165	339	315	399	200
Mp1g15900	0	0	0	0	2	0
Mp1g15910	98	130	193	180	211	145
Mp1g15920	0	0	0	0	0	2
Mp1g15930	44	46	188	144	193	110
Mp1g15940	39	57	143	103	160	90
Mp1g15950	15	17	87	68	4	0
Mp1g15960	248	321	804	765	647	441
Mp1g15970	140	193	228	188	161	138
Mp1g15980	34	27	0	2	7	3
Mp1g15990	36	46	262	278	218	184
Mp1g16000	0	0	0	0	8	11
Mp1g16010	175	182	783	686	551	357
Mp1g16020	1	0	3	2	0	0
Mp1g16030	11	17	37	13	56	5
Mp1g16040	492	624	1417	1237	558	437
Mp1g16050	0	0	0	0	2	0
Mp1g16060	0	0	1	0	5	3
Mp1g16070	135	152	351	299	219	135
Mp1g16080	0	0	0	0	0	0
Mp1g16090	1	0	0	0	1	0
Mp1g16100	449	530	1957	1750	3204	2142
Mp1g16110	31	21	75	66	121	103
Mp1g16120	92	115	326	289	335	213
Mp1g16130	0	1	0	0	7	1
Mp1g16140	223	249	252	176	339	234
Mp1g16150	48	76	124	129	231	178
Mp1g16160	6	6	21	14	30	15
Mp1g16170	465	592	582	534	842	563
Mp1g16180	13	27	70	61	116	104
Mp1g16190	63	90	167	130	173	139
Mp1g16200	0	0	0	2	1	0
Mp1g16210	95	123	37	33	220	135
Mp1g16215a	0	0	0	0	0	0
Mp1g16220	0	0	0	0	0	0
Mp1g16230	127	137	627	490	421	325
Mp1g16240	49	62	119	129	104	59
Mp1g16250	0	4	2	3	4	0
Mp1g16260	49	38	5	9	16	15
Mp1g16270	16	29	3	0	12	0
Mp1g16280	101	92	401	332	501	347
Mp1g16290	163	191	147	161	266	235
Mp1g16300	119	139	421	380	370	182
Mp1g16310	0	1	0	0	1	4
Mp1g16315	0	0	0	2	0	2
Mp1g16320	190	226	481	433	339	206
Mp1g16330	61	93	191	137	536	350
Mp1g16340	13	17	46	40	11	2
Mp1g16350	30	37	70	52	90	83
Mp1g16360	166	223	577	527	376	184
Mp1g16370	11	22	13	12	32	7
Mp1g16380	0	4	3	0	6	7
Mp1g16390	11	4	37	26	70	52
Mp1g16400	0	0	0	0	3	0
Mp1g16410	44	49	142	111	200	106
Mp1g16420	99	100	360	333	336	203
Mp1g16430	228	260	679	551	781	503
Mp1g16440	838	913	1273	1142	1329	858
Mp1g16450	55	62	789	679	667	389
Mp1g16460	115	92	180	191	165	135
Mp1g16470	23	38	148	145	30	29
Mp1g16480	79	76	109	78	75	76
Mp1g16490	82	92	142	137	209	88
Mp1g16500	153	206	407	380	624	480
Mp1g16510	188	231	588	507	561	437
Mp1g16520	32	20	39	37	32	17
Mp1g16530	7	0	7	3	9	8
Mp1g16540	190	218	482	421	380	295
Mp1g16550	324	419	1348	1204	1490	1192
Mp1g16560	100	133	310	266	191	137
Mp1g16570	1	2	2	4	7	2
Mp1g16580	0	2	0	0	7	0
Mp1g16590	168	199	530	455	605	405
Mp1g16600	0	0	0	0	0	0
Mp1g16610	0	0	0	7	0	0
Mp1g16620	11	3	1	3	4	10
Mp1g16630	0	0	0	0	0	0
Mp1g16640	0	0	0	0	0	1
Mp1g16650	4	2	2	0	4	2
Mp1g16660	3	4	9	8	6	11
Mp1g16670	0	0	0	0	2	2
Mp1g16680	385	462	854	755	874	761
Mp1g16690	103	211	192	218	172	102
Mp1g16700	47	63	46	34	50	54
Mp1g16710	83	90	309	214	223	153
Mp1g16720	0	3	10	3	2	2
Mp1g16730	4091	5005	8412	7280	19793	13648
Mp1g16740	49	67	191	182	257	178
Mp1g16750	2	2	7	5	2	2
Mp1g16760	97	99	237	260	121	98
Mp1g16770	289	366	819	720	1601	1129
Mp1g16780	276	293	362	315	965	601
Mp1g16790	252	342	616	598	1327	946
Mp1g16800	101	131	312	273	359	296
Mp1g16810	89	119	273	235	173	183
Mp1g16820	203	274	535	468	383	283
Mp1g16830	195	275	595	534	419	231
Mp1g16840	0	0	0	0	0	0
Mp1g16850	7705	9422	6627	5858	9564	6979
Mp1g16860	290	379	366	314	510	314
Mp1g16870	312	326	578	524	264	203
Mp1g16880	84	108	235	171	293	215
Mp1g16890	79	86	268	222	444	389
Mp1g16900	218	239	572	509	384	313
Mp1g16910	83	93	342	283	128	90
Mp1g16915	0	0	1	0	0	0
Mp1g16920	3	2	46	40	72	80
Mp1g16930	208	268	989	846	641	389
Mp1g16940	50	50	174	178	84	51
Mp1g16950	5	6	11	7	27	27
Mp1g16960	2	7	10	7	23	21
Mp1g16970	45	71	142	158	142	106
Mp1g16980	371	455	1065	992	1911	1324
Mp1g16990	179	177	474	407	568	395
Mp1g17000	89	131	357	309	465	309
Mp1g17010	439	526	1352	1191	1487	1033
Mp1g17020	131	203	138	138	590	360
Mp1g17030	1437	1738	1638	1491	1991	1392
Mp1g17040	129	173	291	260	63	37
Mp1g17050	221	344	883	842	968	655
Mp1g17060	254	271	597	488	1211	895
Mp1g17070	31	34	22	9	19	8
Mp1g17080	72	73	21	20	20	19
Mp1g17090	6	20	337	269	73	56
Mp1g17100	2	0	8	10	19	1
Mp1g17110	1	1	1	1	9	0
Mp1g17120	209	234	551	464	880	593
Mp1g17130	71	82	192	175	421	241
Mp1g17140	41	42	44	45	191	95
Mp1g17150	72	87	202	150	158	104
Mp1g17160	12	7	24	17	23	15
Mp1g17170	145	185	775	642	1508	1182
Mp1g17180	383	440	756	682	1307	887
Mp1g17190	0	0	1	1	5	5
Mp1g17200	0	4	0	2	7	1
Mp1g17210	15	17	30	23	4	16
Mp1g17220	2	0	0	0	3	0
Mp1g17230	12	22	40	35	23	26
Mp1g17240	106	131	244	227	522	310
Mp1g17250	305	372	693	640	651	397
Mp1g17260	172	207	435	337	308	221
Mp1g17270	1	0	0	0	0	8
Mp1g17280	3	7	0	1	2	0
Mp1g17290	8	6	0	0	0	0
Mp1g17300	29	34	1	0	0	0
Mp1g17310	0	0	0	0	0	2
Mp1g17320	3	2	0	4	8	2
Mp1g17330	47	52	157	135	172	143
Mp1g17340	50	43	88	87	70	54
Mp1g17350	0	0	1	0	2	0
Mp1g17360	7	8	0	3	14	8
Mp1g17370	31	56	367	318	509	280
Mp1g17380	104	165	564	481	678	434
Mp1g17390	97	99	268	216	472	403
Mp1g17400	71	90	287	269	117	75
Mp1g17410	107	97	264	199	384	187
Mp1g17420	20	16	146	100	156	135
Mp1g17430	38	39	80	65	129	87
Mp1g17440	209	267	300	293	271	182
Mp1g17450	181	166	389	359	429	295
Mp1g17460	0	1	0	0	0	1
Mp1g17470	0	1	0	0	6	0
Mp1g17480	0	0	3	0	0	1
Mp1g17490	134	164	247	197	300	229
Mp1g17500	269	293	821	680	1226	890
Mp1g17510	31	34	89	65	223	127
Mp1g17520	69	46	115	94	166	110
Mp1g17530	181	176	379	321	354	227
Mp1g17540	127	152	190	143	200	155
Mp1g17550	65	50	135	88	93	75
Mp1g17560	2	3	0	1	6	0
Mp1g17570	0	0	0	0	0	1
Mp1g17580	124	128	712	659	2502	1818
Mp1g17590	365	416	1348	1134	1627	1219
Mp1g17595	0	0	0	0	2	0
Mp1g17600	36	46	144	123	126	66
Mp1g17610	146	171	1302	1235	1328	930
Mp1g17620	21	19	111	103	152	96
Mp1g17630	642	816	1764	1552	3864	2672
Mp1g17640	562	680	1453	1306	1031	640
Mp1g17650	33	64	7	10	10	8
Mp1g17655a	0	0	0	0	0	0
Mp1g17660	29	40	212	174	301	278
Mp1g17670	5	11	320	245	97	72
Mp1g17680	158	153	997	891	2559	1755
Mp1g17690	2011	2560	2084	2049	6962	4266
Mp1g17700	2012	2565	2036	2020	7018	4293
Mp1g17710	82	101	169	166	120	111
Mp1g17720	101	151	209	174	152	112
Mp1g17730	5260	6275	11599	10074	21071	14468
Mp1g17740	71	65	284	289	227	196
Mp1g17750	53	69	159	115	270	237
Mp1g17760	265	290	710	567	745	513
Mp1g17770	286	333	738	707	421	289
Mp1g17780	0	0	0	0	0	0
Mp1g17790	150	177	481	454	297	160
Mp1g17800	265	306	681	643	585	390
Mp1g17810	21	25	21	29	12	25
Mp1g17820	179	243	585	523	995	563
Mp1g17830	4	1	3	5	22	2
Mp1g17840	73	71	306	311	103	104
Mp1g17850	7	8	37	41	6	5
Mp1g17860	23	43	120	95	101	100
Mp1g17870	161	151	454	374	465	317
Mp1g17880	75	101	152	173	41	46
Mp1g17890	1	0	1	0	0	0
Mp1g17900	82	104	207	211	127	145
Mp1g17910	1	3	36	47	67	47
Mp1g17920	588	640	1223	1173	1469	879
Mp1g17930	234	300	588	523	390	284
Mp1g17940	7	4	5	6	15	12
Mp1g17950	6	3	5	10	25	17
Mp1g17960	2	2	3	1	17	4
Mp1g17970	0	0	3	0	0	2
Mp1g17980	244	299	337	256	678	354
Mp1g17990	46	56	220	181	103	85
Mp1g18000	120	182	433	449	473	383
Mp1g18010	42	66	208	167	251	135
Mp1g18020	85	120	323	310	155	129
Mp1g18030	121	122	205	209	133	73
Mp1g18040	468	576	1486	1224	1473	1074
Mp1g18050	0	0	0	0	0	0
Mp1g18060	0	0	0	0	2	1
Mp1g18070	2	3	1	1	4	6
Mp1g18080	130	131	252	256	261	201
Mp1g18090	107	112	344	322	392	285
Mp1g18100	147	162	357	347	413	321
Mp1g18110	674	815	1970	1738	1728	1151
Mp1g18120	0	1	1	0	0	7
Mp1g18130	895	1133	1004	859	1389	922
Mp1g18140	52	56	35	24	31	36
Mp1g18150	418	520	231	213	311	224
Mp1g18160	188	265	191	158	182	147
Mp1g18170	152	158	331	261	348	268
Mp1g18180	106	128	282	280	130	79
Mp1g18190	239	255	672	618	643	429
Mp1g18200	378	436	500	438	890	686
Mp1g18210	0	0	2	0	2	9
Mp1g18220	5	2	4	6	8	2
Mp1g18230	1256	1529	992	930	3178	2104
Mp1g18240	0	0	0	0	0	0
Mp1g18250	0	0	0	0	0	0
Mp1g18260	503	496	1752	1791	1996	1286
Mp1g18270	156	151	348	347	752	550
Mp1g18280	351	394	380	361	1442	905
Mp1g18290	5	1	3	1	4	3
Mp1g18300	17	26	265	212	179	156
Mp1g18310	441	526	1157	959	1736	1290
Mp1g18320	32	43	97	80	116	84
Mp1g18330	41	41	37	49	129	85
Mp1g18340	3	8	0	0	0	3
Mp1g18350	4	0	0	0	3	0
Mp1g18360	506	521	1103	947	382	245
Mp1g18370	1	0	0	0	2	2
Mp1g18380	16	13	44	40	119	70
Mp1g18390	0	0	1	0	2	6
Mp1g18400	38	39	189	162	204	175
Mp1g18410	218	302	1098	1022	2101	1474
Mp1g18420	78	100	164	131	1065	680
Mp1g18430	318	407	823	687	1696	1142
Mp1g18440	104	109	359	329	293	159
Mp1g18450	52	88	201	137	243	145
Mp1g18460	135	163	405	346	433	332
Mp1g18470	0	0	1	0	8	0
Mp1g18480	0	0	0	0	9	0
Mp1g18490	6	9	7	8	11	19
Mp1g18500	14	12	14	16	12	10
Mp1g18510	334	454	761	608	824	626
Mp1g18515	0	0	0	0	2	0
Mp1g18520	87	73	289	244	139	82
Mp1g18530	256	248	559	505	570	374
Mp1g18540	148	191	1381	1279	552	333
Mp1g18550	0	0	1	0	7	0
Mp1g18560	128	141	415	333	175	98
Mp1g18570	33	64	123	94	57	28
Mp1g18580	46	62	120	93	126	64
Mp1g18590	40	58	158	145	126	124
Mp1g18600	271	381	1625	1469	2871	2076
Mp1g18610	352	388	414	380	859	561
Mp1g18620	184	213	275	248	781	629
Mp1g18630	1	1	2	0	3	0
Mp1g18640	278	326	970	865	709	444
Mp1g18650	32	50	620	535	419	271
Mp1g18660	261	318	754	669	451	386
Mp1g18670	7	16	5	4	5	4
Mp1g18680	687	803	2164	1905	2397	1770
Mp1g18690	1	3	9	6	11	28
Mp1g18700	106	110	387	366	202	151
Mp1g18710	2	6	4	4	16	10
Mp1g18720	0	0	0	3	0	2
Mp1g18730	1	1	3	0	2	6
Mp1g18740	5	7	18	20	6	20
Mp1g18745a	1	0	0	0	0	0
Mp1g18750	116	105	440	329	361	277
Mp1g18760	59	103	101	94	212	181
Mp1g18770	163	208	347	283	741	584
Mp1g18780	4873	5822	8566	7708	16508	11649
Mp1g18790	0	0	0	0	0	0
Mp1g18800	75	67	178	137	161	148
Mp1g18810	269	336	671	577	619	445
Mp1g18820	0	0	0	0	0	0
Mp1g18830	316	422	201	194	862	585
Mp1g18840	255	339	256	219	545	410
Mp1g18850	16	24	33	25	11	1
Mp1g18860	171	255	318	321	594	367
Mp1g18870	0	0	0	0	5	2
Mp1g18880	214	290	732	646	516	355
Mp1g18890	135	155	404	425	1304	778
Mp1g18900	243	288	648	576	384	266
Mp1g18910	94	142	218	165	348	247
Mp1g18920	805	989	1482	1160	3406	2500
Mp1g18930	136	159	227	236	455	319
Mp1g18940	1821	2222	1827	1651	2391	1823
Mp1g18950	13	14	79	77	76	71
Mp1g18960	94	89	269	238	596	364
Mp1g18970	146	145	380	314	427	291
Mp1g18980	487	594	830	721	1064	765
Mp1g18990	8994	10841	22088	19124	56894	40074
Mp1g19000	154	226	460	378	510	365
Mp1g19010	6	4	10	8	67	41
Mp1g19020	1231	1498	2863	2612	6080	4260
Mp1g19030	3	8	23	12	0	0
Mp1g19040	57	75	95	74	30	49
Mp1g19050	114	169	435	381	260	206
Mp1g19060	9	11	12	12	23	25
Mp1g19070	49	64	245	193	104	41
Mp1g19080	131	173	422	409	680	426
Mp1g19090	0	0	0	0	4	0
Mp1g19100	61	80	378	335	306	209
Mp1g19110	90	100	180	156	534	340
Mp1g19120	0	0	0	6	5	7
Mp1g19130	0	1	0	0	4	0
Mp1g19140	2	0	0	0	1	8
Mp1g19150	1	1	0	1	11	4
Mp1g19160	5	6	8	5	9	6
Mp1g19170	228	227	753	692	405	342
Mp1g19180	153	140	583	496	305	173
Mp1g19190	410	515	295	280	311	242
Mp1g19200	0	0	0	0	0	0
Mp1g19210	351	395	1224	1004	928	736
Mp1g19220	3	6	30	27	0	0
Mp1g19230	172	203	545	460	195	91
Mp1g19240	0	0	0	0	0	0
Mp1g19250	356	391	667	528	826	567
Mp1g19260	115	117	219	206	166	124
Mp1g19270	0	0	1	0	1	4
Mp1g19280	94	122	325	292	262	182
[truncated: 18,298 more rows]

## Sheet: Mpnmcp DEGs
	Mpnmcp mutant line 1								Mpnmcp mutant line 2
	gene	baseMean	log2FoldChange	lfcSE	stat	pvalue	padj		gene	baseMean	log2FoldChange	lfcSE	stat	pvalue	padj
	Mp1g00005a	22194.2	-3.09922	0.0197682	-156.777	0	0		Mp1g00005a	33355.7	-0.385673	0.0186453	-20.6847	4.75893e-95	2.36149e-93
	Mp1g00010	92033.4	-4.10964	0.0115456	-355.947	0	0		Mp1g00010	109127	-1.64576	0.0119969	-137.183	0	0
	Mp1g00015a	0	NA	NA	NA	NA	NA		Mp1g00015a	0	NA	NA	NA	NA	NA
	Mp1g00015b	0	NA	NA	NA	NA	NA		Mp1g00015b	0	NA	NA	NA	NA	NA
	Mp1g00015c	22.6898	-1.44131	0.51095	-2.82084	0.00478979	0.0144583		Mp1g00015c	50.558	1.14258	0.475779	2.40149	0.0163285	0.0457674
	Mp1g00015d	22387.1	-3.08859	0.0197538	-156.354	0	0		Mp1g00015d	33668.2	-0.381047	0.0187734	-20.2972	1.36067e-91	6.66145e-90
	Mp1g00020	65862.1	-4.05244	0.0133114	-304.433	0	0		Mp1g00020	77982.2	-1.64092	0.0139273	-117.82	0	0
	Mp1g00025a	0	NA	NA	NA	NA	NA		Mp1g00025a	0	NA	NA	NA	NA	NA
	Mp1g00025b	7385.82	-1.61743	0.0313263	-51.6315	0	0		Mp1g00025b	10537.5	-0.0139291	0.0327356	-0.425501	0.670471	0.83916
	Mp1g00025c	7.11874	-1.47563	1.04495	-1.41215	0.157904	0.304718		Mp1g00025c	19.7162	1.5749	0.770938	2.04283	0.041069	0.10237
	Mp1g00025d	40259.1	-2.95094	0.0146964	-200.793	0	0		Mp1g00025d	50979.5	-0.987609	0.0157379	-62.7536	0	0
	Mp1g00025e	0.823801	-3.7491	4.17643	-0.897681	0.369356	0.578439		Mp1g00025e	0.782911	-3.60775	4.20185	-0.85861	0.390556	0.616683
	Mp1g00030	0	NA	NA	NA	NA	NA		Mp1g00030	0	NA	NA	NA	NA	NA
	Mp1g00035a	31731	-3.05842	0.0165616	-184.669	0	0		Mp1g00035a	38396.4	-1.23221	0.0177036	-69.6025	0	0
	Mp1g00035b	6.60944	-1.13713	1.09	-1.04324	0.296839	0.499526		Mp1g00035b	16.4902	1.5123	0.845979	1.78763	0.073836	0.169366
	Mp1g00035c	10053.2	-3.40922	0.0302214	-112.808	0	0		Mp1g00035c	12398.2	-1.25349	0.0297794	-42.0926	0	0
	Mp1g00035d	0	NA	NA	NA	NA	NA		Mp1g00035d	0	NA	NA	NA	NA	NA
	Mp1g00035e	19728.4	-3.46415	0.0222993	-155.348	0	0		Mp1g00035e	29832.1	-0.444289	0.0196493	-22.611	3.38137e-113	1.97276e-111
	Mp1g00035f	0	NA	NA	NA	NA	NA		Mp1g00035f	0	NA	NA	NA	NA	NA
	Mp1g00035g	10.4776	-1.29083	0.816957	-1.58004	0.114097	0.232803		Mp1g00035g	25.4152	1.37474	0.679168	2.02416	0.0429536	0.1065
	Mp1g00035h	19497.1	-3.45095	0.0223732	-154.245	0	0		Mp1g00035h	29708.8	-0.41585	0.0200988	-20.6903	4.23299e-95	2.11199e-93
	Mp1g00035i	2.00555	-3.50912	2.33705	-1.50152	0.133222	0.264647		Mp1g00035i	7.04172	1.56442	1.51784	1.03069	0.302688	0.518737
	Mp1g00035j	40294.9	-2.9479	0.0145501	-202.603	0	0		Mp1g00035j	50932.2	-0.99444	0.0155946	-63.7681	0	0
	Mp1g00035k	2.60509	-5.42729	2.17161	-2.49919	0.0124476	0.0341402		Mp1g00035k	6.69538	0.748105	1.33236	0.561487	0.574466	0.78402
	Mp1g00035l	19726.5	-3.45526	0.0220007	-157.052	0	0		Mp1g00035l	29917.6	-0.432633	0.0197088	-21.9513	8.41934e-107	4.63089e-105
	Mp1g00035m	9.08293	-1.82217	0.859459	-2.12014	0.0339946	0.0823084		Mp1g00035m	23.2403	1.29466	0.698785	1.85273	0.0639217	0.149785
	Mp1g00040	0	NA	NA	NA	NA	NA		Mp1g00040	0.435397	1.74731	4.87025	0.358771	0.719766	0.868945
	Mp1g00045a	312.52	-2.07715	0.141456	-14.6841	8.14852e-49	2.15961e-47		Mp1g00045a	494.833	0.0809419	0.153143	0.528538	0.597126	0.802696
	Mp1g00045b	6.83835	-3.62447	1.26626	-2.86234	0.00420522	0.0128241		Mp1g00045b	9.17958	-0.896111	1.10797	-0.808785	0.418639	0.647916
	Mp1g00045c	37250	-2.72139	0.0154171	-176.518	0	0		Mp1g00045c	48607.5	-0.783783	0.0159341	-49.1891	0	0
	Mp1g00045d	18.3493	-2.14236	0.65553	-3.26813	0.00108259	0.00368937		Mp1g00045d	39.6496	0.818858	0.603507	1.35683	0.174834	0.343111
	Mp1g00045e	23948.8	-3.12192	0.0194919	-160.165	0	0		Mp1g00045e	36476.5	-0.34678	0.0179716	-19.296	5.80023e-83	2.58337e-81
	Mp1g00045f	0.693118	-0.0722746	4.27491	-0.0169067	0.986511	0.990074		Mp1g00045f	1.66765	1.94069	2.67951	0.724271	0.468899	0.694675
	Mp1g00045g	39604.2	-2.66345	0.0144484	-184.343	0	0		Mp1g00045g	52824.4	-0.679195	0.0154993	-43.821	0	0
	Mp1g00050	149.814	-1.62007	0.41024	-3.94909	7.84492e-05	0.000323003		Mp1g00050	424.131	1.56146	0.168579	9.26247	1.99756e-20	2.95365e-19
	Mp1g00055a	8.88812	-1.46183	0.877252	-1.66638	0.0956383	0.200506		Mp1g00055a	15.6729	0.629096	0.836925	0.751675	0.452246	0.681235
	Mp1g00055b	17120.8	-3.57658	0.0245103	-145.922	0	0		Mp1g00055b	24194.1	-0.709949	0.0218483	-32.4944	1.27976e-231	1.39938e-229
	Mp1g00055c	2.33229	-5.25551	2.28139	-2.30365	0.0212425	0.0545941		Mp1g00055c	2.62786	-2.51209	2.18826	-1.14799	0.250973	0.453002
	Mp1g00055d	39724	-2.67581	0.014219	-188.185	0	0		Mp1g00055d	52923.4	-0.687867	0.0152844	-45.0047	0	0
	Mp1g00055e	1262.88	-2.2092	0.0736618	-29.9912	1.27845e-197	1.10119e-195		Mp1g00055e	2632.51	0.736739	0.067698	10.8827	1.39314e-27	2.65277e-26
	Mp1g00055f	1.92039	-4.97878	2.46074	-2.02328	0.0430439	0.101044		Mp1g00055f	3.08277	-0.542964	1.79552	-0.302399	0.762348	0.893877
	Mp1g00055g	10574.8	-1.73353	0.025968	-66.7563	0	0		Mp1g00055g	18016.2	0.412747	0.0260098	15.8689	1.04018e-56	3.5839e-55
	Mp1g00055h	19655.6	-3.27306	0.0217057	-150.792	0	0		Mp1g00055h	30024.7	-0.371157	0.0198696	-18.6797	7.24873e-78	3.05702e-76
	Mp1g00055i	2.0751	-3.55046	2.31227	-1.53549	0.124664	0.250534		Mp1g00055i	2.6718	-1.09868	1.91982	-0.572283	0.56713	0.779142
	Mp1g00055j	39619.6	-2.66195	0.014488	-183.735	0	0		Mp1g00055j	52850.6	-0.678127	0.0152874	-44.3585	0	0
	Mp1g00055k	33650.3	-3.33546	0.0168061	-198.468	0	0		Mp1g00055k	39251.1	-1.52038	0.0177811	-85.5055	0	0
	Mp1g00060	1502.25	-1.39962	0.06714	-20.8463	1.64686e-96	7.99168e-95		Mp1g00060	1063.86	-5.15666	0.147889	-34.8685	0.0000000000000000000000000000000000000000000000000000000000000000000000000000000000000000000000000000000000000000000000000000000000000000000000000000000000000000000000000000000000000000000000000000000000000000000000000000000000000000000000000000000000000000000000000223233685882923	0.0000000000000000000000000000000000000000000000000000000000000000000000000000000000000000000000000000000000000000000000000000000000000000000000000000000000000000000000000000000000000000000000000000000000000000000000000000000000000000000000000000000000000000000000028113588537297
	Mp1g00070	13.3727	-3.39213	0.812286	-4.17603	2.96645e-05	0.000129637		Mp1g00070	12.7763	-3.39155	1.07963	-3.14141	0.00168135	0.00595714
	Mp1g00080	1612.84	-1.67134	0.0619838	-26.9641	3.89759e-160	2.82117e-158		Mp1g00080	1565.6	-1.54952	0.0834497	-18.5683	5.80525e-77	2.43141e-75
	Mp1g00090	237.139	0.13123	0.155019	0.84654	0.397251	0.611568		Mp1g00090	308.04	0.89729	0.190838	4.70185	2.57812e-06	1.40829e-05
	Mp1g00100	177.939	0.19647	0.183995	1.06781	0.285608	0.484842		Mp1g00100	157.236	-0.0127066	0.259863	-0.0488975	0.961001	0.977077
	Mp1g00110	170.703	-0.574687	0.180224	-3.18874	0.00142893	0.00477149		Mp1g00110	166.045	-0.497534	0.262305	-1.89677	0.0578577	0.13757
	Mp1g00120	225.081	0.327392	0.159604	2.05128	0.0402398	0.0953784		Mp1g00120	234.203	0.555987	0.216386	2.56942	0.0101868	0.0302851
	Mp1g00130	0.762673	-0.194018	4.0451	-0.0479636	0.961745	0.976012		Mp1g00130	0.391456	-2.58698	4.98195	-0.519271	0.603572	0.802696
	Mp1g00140	557.119	0.416862	0.103646	4.02196	5.77153e-05	0.000242384		Mp1g00140	448.565	-0.0344974	0.155043	-0.222502	0.823923	0.917738
	Mp1g00150	0.684692	-3.51241	4.67342	-0.751572	0.452309	0.669754		Mp1g00150	1.70292	0.646131	2.53082	0.255305	0.798488	0.911786
	Mp1g00160	447.069	-1.22183	0.113488	-10.7661	4.97447e-27	7.89091e-26		Mp1g00160	546.834	-0.255566	0.143679	-1.77872	0.0752855	0.172128
	Mp1g00170	158.681	0.476709	0.192174	2.48061	0.0131158	0.0356606		Mp1g00170	108.344	-0.473532	0.310501	-1.52506	0.127245	0.266928
	Mp1g00180	114.994	0.337304	0.22225	1.51768	0.129096	0.257579		Mp1g00180	90.8047	-0.186131	0.339062	-0.548959	0.583034	0.789645
	Mp1g00190	154.636	0.210428	0.194947	1.07941	0.280404	0.477938		Mp1g00190	140.968	0.0981507	0.277023	0.354305	0.72311	0.871018
	Mp1g00200	0.330094	1.25613	4.89227	0.256757	0.797366	0.913995		Mp1g00200	0	NA	NA	NA	NA	NA
	Mp1g00210	50.3617	1.93266	0.389662	4.95985	7.05474e-07	3.75214e-06		Mp1g00210	13.1464	-1.61449	0.895994	-1.80189	0.071562	0.164958
	Mp1g00220	196.581	0.150285	0.169482	0.886729	0.375225	0.585667		Mp1g00220	155.611	-0.401847	0.259775	-1.5469	0.121887	0.257642
	Mp1g00230	522.015	0.743477	0.108237	6.86899	6.46588e-12	5.22212e-11		Mp1g00230	342.919	-0.242868	0.177634	-1.36724	0.171549	0.337935
	Mp1g00240	13.8278	3.06054	0.912734	3.35315	0.000798962	0.00278167		Mp1g00240	7.73949	2.18645	1.29973	1.68223	0.092524	0.204525
	Mp1g00250	924.33	1.21317	0.0846977	14.3235	1.56056e-46	3.9769e-45		Mp1g00250	927.668	1.32242	0.113124	11.69	1.43395e-31	3.04128e-30
	Mp1g00260	0	NA	NA	NA	NA	NA		Mp1g00260	0.906713	2.78088	3.56006	0.781131	0.434725	0.661378
	Mp1g00270	458.444	0.145136	0.112195	1.2936	0.195804	0.361576		Mp1g00270	718.961	1.30637	0.128727	10.1484	3.36915e-24	5.69667e-23
	Mp1g00280	12.3609	-3.26539	0.831485	-3.92717	8.59497e-05	0.0003517		Mp1g00280	13.6694	-1.84283	0.95316	-1.93339	0.0531884	0.127967
	Mp1g00290	118.035	0.976162	0.233452	4.18143	2.89681e-05	0.00012669		Mp1g00290	99.434	0.708866	0.33771	2.09904	0.0358138	0.0908958
	Mp1g00300	2.35201	4.08659	2.21948	1.84123	0.0655874	0.145941		Mp1g00300	3.93006	4.91146	2.15987	2.27396	0.0229685	0.061581
	Mp1g00310	37.1939	-0.0733164	0.389275	-0.188341	0.850609	0.939203		Mp1g00310	44.9003	0.566538	0.490519	1.15498	0.2481	0.448939
	Mp1g00320	277.463	0.582735	0.153053	3.8074	0.000140436	0.000555392		Mp1g00320	250.001	0.457713	0.221948	2.06226	0.0391833	0.0984217
	Mp1g00330	54.6498	-0.0692829	0.326204	-0.212391	0.831802	0.92455		Mp1g00330	93.7042	1.33804	0.355031	3.7688	0.000164035	0.000694675
	Mp1g00340	68.3939	-0.101943	0.284634	-0.358153	0.720229	0.867892		Mp1g00340	74.8934	0.290636	0.379113	0.76662	0.443307	0.671748
	Mp1g00350	0	NA	NA	NA	NA	NA		Mp1g00350	0.435397	1.74731	4.87025	0.358771	0.719766	0.868945
	Mp1g00360	185.049	0.0549879	0.17803	0.308869	0.757421	0.898485		Mp1g00360	175.3	0.046192	0.254225	0.181697	0.85582	0.935424
	Mp1g00370	232.111	0.685783	0.163285	4.19991	2.67023e-05	0.000117168		Mp1g00370	175.852	0.107399	0.244009	0.440144	0.659833	0.829893
	Mp1g00380	453.541	0.718905	0.117116	6.13838	8.33696e-10	5.81226e-09		Mp1g00380	474.117	0.929339	0.164523	5.64868	1.61682e-08	1.11878e-07
	Mp1g00390	1.40218	1.34917	2.66283	0.506668	0.612388	0.786058		Mp1g00390	2.20488	2.29421	2.4539	0.934925	0.349827	0.574943
	Mp1g00400	343.364	0.296634	0.130782	2.26816	0.0233196	0.0591384		Mp1g00400	347.378	0.45549	0.181017	2.51629	0.0118598	0.0345464
	Mp1g00410	22.4388	0.415014	0.525483	0.789776	0.429658	0.649046		Mp1g00410	19.0855	0.116335	0.746099	0.155924	0.876093	0.949119
	Mp1g00420	159.108	0.258376	0.189329	1.36469	0.172351	0.328149		Mp1g00420	163.082	0.446737	0.270354	1.65241	0.0984504	0.215642
	Mp1g00430	171.029	-0.787186	0.181013	-4.34878	1.36898e-05	6.26054e-05		Mp1g00430	127.712	-2.06517	0.298537	-6.91765	4.59206e-12	4.23299e-11
	Mp1g00440	278.927	0.911084	0.149445	6.09647	1.08438e-09	7.47822e-09		Mp1g00440	277.027	1.0029	0.204525	4.90355	9.41199e-07	5.41501e-06
	Mp1g00450	0	NA	NA	NA	NA	NA		Mp1g00450	0.435397	1.74731	4.87025	0.358771	0.719766	0.868945
	Mp1g00460	1.52409	-3.09815	2.81486	-1.10064	0.271054	0.465967		Mp1g00460	2.35399	-0.344002	2.18643	-0.157335	0.874981	0.948209
	Mp1g00470	126.665	3.52218	0.328217	10.7312	7.2613e-27	1.14238e-25		Mp1g00470	171.497	4.0692	0.366408	11.1057	1.17752e-28	2.30222e-27
	Mp1g00480	1156.84	-0.143631	0.073634	-1.95061	0.0511034	0.117334		Mp1g00480	1594.54	0.818361	0.0893686	9.15713	5.32937e-20	7.74838e-19
	Mp1g00490	203.267	0.669925	0.170036	3.9399	8.15159e-05	0.00033483		Mp1g00490	148.556	-0.00891122	0.268048	-0.0332449	0.973479	0.985623
	Mp1g00500	0.175386	0.319259	4.98672	0.0640219	0.948953	0.976012		Mp1g00500	0.786012	2.58993	3.78769	0.683775	0.494117	0.717199
	Mp1g00510	61.373	0.574579	0.319352	1.7992	0.0719866	0.158218		Mp1g00510	83.6777	1.35881	0.38366	3.54171	0.000397542	0.001572
	Mp1g00520	0	NA	NA	NA	NA	NA		Mp1g00520	0	NA	NA	NA	NA	NA
	Mp1g00530	185.9	-0.468364	0.173812	-2.69466	0.00704611	0.0204143		Mp1g00530	163.792	-0.752502	0.260958	-2.88361	0.00393139	0.0128843
	Mp1g00540	367.482	-0.23822	0.127668	-1.86593	0.0620516	0.139011		Mp1g00540	511.616	0.7711	0.154566	4.9888	6.07563e-07	3.56858e-06
	Mp1g00550	164.336	0.597343	0.196981	3.03249	0.00242542	0.00777209		Mp1g00550	114.064	-0.274633	0.32122	-0.854969	0.392568	0.618951
	Mp1g00560	150.307	1.0038	0.208586	4.8124	1.4913e-06	7.6597e-06		Mp1g00560	88.2594	-0.217187	0.35895	-0.605063	0.545137	0.760021
	Mp1g00570	430.345	-0.103496	0.115859	-0.8933	0.371696	0.581423		Mp1g00570	1155.05	2.15652	0.109174	19.7531	7.54699e-87	3.50676e-85
	Mp1g00580	0	NA	NA	NA	NA	NA		Mp1g00580	0.145132	0.326146	4.98501	0.0654253	0.947835	0.973094
	Mp1g00590	0	NA	NA	NA	NA	NA		Mp1g00590	0.205483	0.580262	4.96965	0.116761	0.907049	0.959988
	Mp1g00600	12.5189	-1.5854	0.701776	-2.25913	0.0238754	0.0603702		Mp1g00600	11.1538	-2.03983	1.02003	-1.99977	0.0455252	0.111844
	Mp1g00610	0.342346	-2.5936	4.99078	-0.519678	0.603288	0.778315		Mp1g00610	0.325536	-2.45251	4.9908	-0.491407	0.623139	0.81152
	Mp1g00620	189.537	-0.450849	0.176676	-2.55185	0.0107153	0.0297587		Mp1g00620	189.77	-0.280408	0.242812	-1.15484	0.248158	0.448986
	Mp1g00630	25.2915	-1.02396	0.490188	-2.08891	0.0367154	0.0880057		Mp1g00630	24.0557	-1.00127	0.675063	-1.48322	0.138015	0.283912
	Mp1g00640	111.672	-0.273944	0.221793	-1.23514	0.21678	0.390317		Mp1g00640	88.0152	-0.955464	0.3472	-2.75191	0.00592484	0.0186059
	Mp1g00650	70.3771	0.18923	0.286587	0.660286	0.509071	0.729751		Mp1g00650	118.064	1.47302	0.3172	4.64381	3.42035e-06	1.83974e-05
	Mp1g00660	2.74037	-1.57922	1.84318	-0.856794	0.391559	0.605184		Mp1g00660	5.39159	0.86043	1.59323	0.540054	0.58916	0.795847
	Mp1g00670	0	NA	NA	NA	NA	NA		Mp1g00670	0	NA	NA	NA	NA	NA
	Mp1g00673a	0	NA	NA	NA	NA	NA		Mp1g00673a	0	NA	NA	NA	NA	NA
	Mp1g00675	8.35688	-1.68768	0.876592	-1.92528	0.0541949	0.123543		Mp1g00675	6.35173	-4.23751	1.62394	-2.6094	0.00907011	0.027318
	Mp1g00680	293.205	-1.3055	0.14037	-9.30039	1.3993e-20	1.74642e-19		Mp1g00680	328.323	-0.611984	0.17998	-3.40029	0.000673134	0.00256353
	Mp1g00690	377.195	-0.9553	0.126383	-7.55875	4.06961e-14	3.74105e-13		Mp1g00690	429.249	-0.295181	0.162815	-1.81298	0.0698346	0.161588
	Mp1g00700	3.51404	-4.36166	1.929	-2.2611	0.0237531	0.0601048		Mp1g00700	4.16057	-1.77256	1.63575	-1.08364	0.278523	0.489614
	Mp1g00710	465.516	0.762421	0.113509	6.71686	1.85688e-11	1.45733e-10		Mp1g00710	530.885	1.16022	0.147256	7.87896	3.30111e-15	3.75018e-14
	Mp1g00720	131.337	-0.145894	0.204951	-0.711851	0.476557	0.696264		Mp1g00720	163.639	0.57743	0.261313	2.20972	0.0271244	0.0713202
	Mp1g00730	43.642	1.11478	0.38708	2.87999	0.00397689	0.0121969		Mp1g00730	24.1396	-0.234914	0.689425	-0.340739	0.7333	0.876091
	Mp1g00740	448.572	-1.98615	0.123333	-16.1039	2.39438e-58	7.48601e-57		Mp1g00740	348.477	-5.49365	0.281504	-19.5154	8.1262e-85	3.6822e-83
	Mp1g00750	168.254	-1.4563	0.183884	-7.91968	2.38125e-15	2.31893e-14		Mp1g00750	122.116	-4.57032	0.386893	-11.8129	3.34928e-32	7.22092e-31
	Mp1g00760	0.154707	0.227833	4.99292	0.0456312	0.963604	0.976012		Mp1g00760	0.821932	2.63114	4.10852	0.640412	0.521905	0.740579
	Mp1g00770	144.829	-0.510869	0.194361	-2.62845	0.00857753	0.024428		Mp1g00770	134.778	-0.587953	0.277902	-2.11569	0.0343716	0.08776
	Mp1g00775	0	NA	NA	NA	NA	NA		Mp1g00775	0	NA	NA	NA	NA	NA
	Mp1g00780	0	NA	NA	NA	NA	NA		Mp1g00780	0	NA	NA	NA	NA	NA
	Mp1g00790	0.175386	0.319259	4.98672	0.0640219	0.948953	0.976012		Mp1g00790	0.64088	2.29341	4.11129	0.557831	0.57696	0.78421
	Mp1g00800	0.154707	0.227833	4.99292	0.0456312	0.963604	0.976012		Mp1g00800	0.290265	1.17028	4.91164	0.238266	0.811675	0.911786
	Mp1g00810	18.4682	-3.19897	0.663665	-4.82015	1.4345e-06	7.3944e-06		Mp1g00810	15.8397	-7.95936	1.64771	-4.83058	1.36139e-06	7.67767e-06
	Mp1g00820	973.228	-0.209542	0.0758134	-2.76392	0.00571111	0.0169358		Mp1g00820	875.687	-0.383335	0.118305	-3.24022	0.00119436	0.00434378
	Mp1g00830	506.371	0.24279	0.106534	2.27899	0.0226675	0.0577823		Mp1g00830	539.489	0.53306	0.141538	3.76619	0.000165759	0.00070165
	Mp1g00840	324.487	0.306015	0.132675	2.30649	0.0210831	0.0542573		Mp1g00840	245.231	-0.36386	0.206674	-1.76055	0.0783146	0.177741
	Mp1g00850	992.403	0.473862	0.0788262	6.01147	1.83845e-09	1.24689e-08		Mp1g00850	828.553	0.13486	0.11527	1.16995	0.242022	0.440762
	Mp1g00860	0	NA	NA	NA	NA	NA		Mp1g00860	0.931144	2.8357	3.54657	0.799561	0.423965	0.653225
	Mp1g00870	0.154707	0.227833	4.99292	0.0456312	0.963604	0.976012		Mp1g00870	0.435397	1.74731	4.87025	0.358771	0.719766	0.868945
	Mp1g00880	109.704	1.24558	0.24244	5.13767	2.78159e-07	1.53683e-06		Mp1g00880	97.9791	1.11688	0.340612	3.27903	0.00104163	0.00383107
	Mp1g00890	3.22022	-5.74509	2.04337	-2.81158	0.00492987	0.0148344		Mp1g00890	3.35193	-3.29824	2.02523	-1.62858	0.103403	0.224283
	Mp1g00900	0	NA	NA	NA	NA	NA		Mp1g00900	0	NA	NA	NA	NA	NA
	Mp1g00910	2.44273	-0.00263847	1.94436	-0.00135699	0.998917	0.999439		Mp1g00910	1.52498	-1.73105	2.74719	-0.630118	0.528618	0.747316
	Mp1g00920	5447.21	1.09884	0.036923	29.7604	1.27291e-194	1.07492e-192		Mp1g00920	6098.86	1.43284	0.0450269	31.822	3.21689e-222	3.47596e-220
	Mp1g00930	259.486	0.429676	0.150086	2.86286	0.00419833	0.0128076		Mp1g00930	250.381	0.468192	0.219872	2.12938	0.0332228	0.085208
	Mp1g00940	349.195	-0.152103	0.126391	-1.20343	0.22881	0.407707		Mp1g00940	249.519	-1.21621	0.210113	-5.78837	7.10709e-09	5.06172e-08
	Mp1g00950	1.39466	1.5084	2.93643	0.513686	0.607472	0.782014		Mp1g00950	0.881634	0.657311	3.42047	0.19217	0.847609	0.931411
	Mp1g00960	251.244	-0.257594	0.152637	-1.68762	0.0914841	0.193326		Mp1g00960	320.557	0.549899	0.18701	2.94048	0.00327705	0.0109241
	Mp1g00970	1.74314	3.66202	2.5444	1.43925	0.150081	0.291796		Mp1g00970	3.25181	4.61915	2.3041	2.00476	0.0449891	0.11078
	Mp1g00980	0	NA	NA	NA	NA	NA		Mp1g00980	0	NA	NA	NA	NA	NA
	Mp1g00990	444.9	0.219423	0.117484	1.86769	0.0618058	0.1386		Mp1g00990	315.905	-0.707727	0.196892	-3.59449	0.000325024	0.00130899
	Mp1g01000	0.823801	-3.7491	4.17643	-0.897681	0.369356	0.578439		Mp1g01000	1.68962	0.236555	2.55552	0.0925662	0.926248	0.973094
	Mp1g01010	198.496	-0.792467	0.186091	-4.25849	2.05812e-05	9.18769e-05		Mp1g01010	161.489	-1.52006	0.280641	-5.4164	6.08113e-08	3.9674e-07
	Mp1g01020	259.243	0.174259	0.146657	1.18821	0.234751	0.416398		Mp1g01020	260.148	0.317467	0.202609	1.56689	0.117139	0.249301
	Mp1g01030	278.939	-0.627266	0.140211	-4.47374	7.68636e-06	3.64473e-05		Mp1g01030	263.887	-0.646778	0.200478	-3.22618	0.00125455	0.00454501
	Mp1g01040	271.194	-1.22254	0.144308	-8.47173	2.41775e-17	2.60805e-16		Mp1g01040	258.567	-1.21139	0.201962	-5.99812	1.99614e-09	1.49269e-08
	Mp1g01050	31.0984	2.56037	0.555143	4.6121	3.98629e-06	1.95368e-05		Mp1g01050	34.0453	2.79676	0.658783	4.24534	2.18259e-05	0.000105162
	Mp1g01060	0.342346	-2.5936	4.99078	-0.519678	0.603288	0.778315		Mp1g01060	0.325536	-2.45251	4.9908	-0.491407	0.623139	0.81152
	Mp1g01070	0	NA	NA	NA	NA	NA		Mp1g01070	0	NA	NA	NA	NA	NA
	Mp1g01080	216.94	0.689931	0.167041	4.13032	3.62254e-05	0.000156719		Mp1g01080	164.777	0.122059	0.260769	0.468075	0.639731	0.817183
	Mp1g01090	242.837	0.227715	0.153093	1.48743	0.1369	0.270519		Mp1g01090	190.028	-0.345381	0.234099	-1.47536	0.140115	0.287423
	Mp1g01100	47.8771	-0.33105	0.344277	-0.96158	0.336261	0.547262		Mp1g01100	43.3827	-0.497349	0.522576	-0.951725	0.341237	0.563716
	Mp1g01110	8.37981	1.44054	0.9369	1.53756	0.124157	0.249953		Mp1g01110	2.76742	-1.86869	2.09062	-0.893845	0.371405	0.598228
	Mp1g01120	5.04838	0.789457	1.20681	0.654169	0.513003	0.731699		Mp1g01120	9.61818	2.14824	1.15187	1.865	0.0621809	0.14644
	Mp1g01130	685.533	1.72376	0.102879	16.7552	5.18724e-63	1.77655e-61		Mp1g01130	337.046	0.295979	0.180336	1.64126	0.100743	0.219635
	Mp1g01140	549.791	0.77226	0.107589	7.17789	7.07978e-13	6.0769e-12		Mp1g01140	353.023	-0.276585	0.177992	-1.55392	0.120204	0.254543
	Mp1g01150	12.6411	-2.05803	0.727247	-2.8299	0.00465628	0.0140973		Mp1g01150	11.3203	-2.61839	1.02381	-2.5575	0.0105427	0.0312026
	Mp1g01160	0.754247	-3.63595	4.03965	-0.900068	0.368084	0.578439		Mp1g01160	2.9299	1.64297	1.98114	0.829305	0.406932	0.63491
	Mp1g01170	223.494	3.88727	0.270138	14.39	5.98228e-47	1.53587e-45		Mp1g01170	102.815	2.74792	0.387759	7.08668	1.37372e-12	1.32238e-11
	Mp1g01180	3.06538	-0.731066	1.52196	-0.480347	0.630981	0.802266		Mp1g01180	9.01879	1.98864	1.19129	1.66932	0.095054	0.209383
	Mp1g01190	18.6437	-4.76288	0.875987	-5.43716	5.4138e-08	3.22376e-07		Mp1g01190	18.7443	-3.41424	0.865873	-3.94311	8.04308e-05	0.000358581
	Mp1g01200	928.059	0.169024	0.0785298	2.15236	0.031369	0.076706		Mp1g01200	788.902	-0.150375	0.117807	-1.27645	0.201795	0.383773
	Mp1g01210	11517.6	-1.31496	0.0239177	-54.9785	0	0		Mp1g01210	12233.4	-0.819477	0.0316138	-25.9215	3.81427e-148	2.85461e-146
	Mp1g01220	2.10373	2.13261	2.25351	0.946351	0.34397	0.555817		Mp1g01220	2.22931	2.32526	2.43406	0.955302	0.339425	0.561479
	Mp1g01230	1.77363	1.81185	2.42444	0.747328	0.454865	0.672557		Mp1g01230	2.37445	2.43808	2.38837	1.02081	0.307344	0.524524
	Mp1g01240	49.3916	0.847921	0.362412	2.33966	0.0193013	0.0501135		Mp1g01240	45.6064	0.786325	0.524831	1.49824	0.13407	0.277422
	Mp1g01250	106.24	-0.276296	0.241478	-1.14419	0.252545	0.441325		Mp1g01250	83.4793	-0.97352	0.363848	-2.67562	0.00745903	0.0229193
	Mp1g01260	54.8858	-2.54831	0.3507	-7.26636	3.69305e-13	3.21802e-12		Mp1g01260	51.2389	-2.76049	0.490668	-5.62598	1.84458e-08	1.26917e-07
	Mp1g01270	88.3229	-0.260476	0.255497	-1.01949	0.307972	0.514198		Mp1g01270	86.1618	-0.177533	0.353643	-0.502011	0.61566	0.81152
	Mp1g01280	79.2899	-1.30348	0.273133	-4.77232	1.82116e-06	9.26826e-06		Mp1g01280	83.0857	-0.866208	0.356132	-2.43227	0.0150046	0.0424872
	Mp1g01290	326.742	-0.166797	0.13374	-1.24717	0.212333	0.384109		Mp1g01290	256.448	-0.826896	0.208068	-3.97416	7.06292e-05	0.000317988
	Mp1g01300	203.855	-0.6668	0.166366	-4.00802	6.12296e-05	0.000256269		Mp1g01300	238.821	0.00944388	0.210498	0.0448645	0.964215	0.979058
	Mp1g01310	1.13322	-1.36699	3.16405	-0.432038	0.665714	0.83242		Mp1g01310	0.782911	-3.60775	4.20185	-0.85861	0.390556	0.616683
	Mp1g01320	231.557	0.432363	0.158145	2.73397	0.00625754	0.0183425		Mp1g01320	232.054	0.565508	0.217427	2.60091	0.00929762	0.027902
	Mp1g01330	0	NA	NA	NA	NA	NA		Mp1g01330	0	NA	NA	NA	NA	NA
	Mp1g01340	388.078	0.587922	0.123104	4.77582	1.7898e-06	9.11405e-06		Mp1g01340	270.783	-0.255123	0.200412	-1.27299	0.20302	0.38562
	Mp1g01350	7.79014	-0.55651	0.906701	-0.613775	0.539364	0.755436		Mp1g01350	6.35643	-1.17512	1.30419	-0.901034	0.36757	0.594732
	Mp1g01360	154.901	0.0890708	0.194542	0.457848	0.647061	0.816625		Mp1g01360	164.804	0.383745	0.259916	1.47642	0.139831	0.287001
	Mp1g01370	4.21593	-1.67617	1.37163	-1.22204	0.221694	0.397702		Mp1g01370	5.58038	-0.273345	1.44516	-0.189145	0.849979	0.933791
	Mp1g01380	95.4909	0.168886	0.242293	0.69703	0.485784	0.705437		Mp1g01380	102.016	0.476644	0.337458	1.41245	0.157817	0.3161
	Mp1g01390	122.706	-0.145519	0.213162	-0.68267	0.494815	0.714409		Mp1g01390	87.5445	-1.22563	0.34671	-3.53502	0.000407744	0.00160921
	Mp1g01400	144.61	0.725123	0.20681	3.50623	0.000454496	0.00164903		Mp1g01400	92.8545	-0.322586	0.350449	-0.920493	0.357315	0.583887
	Mp1g01410	210.24	-0.278791	0.16955	-1.6443	0.100114	0.208494		Mp1g01410	188.376	-0.480176	0.237146	-2.02481	0.0428868	0.106364
	Mp1g01420	0	NA	NA	NA	NA	NA		Mp1g01420	0	NA	NA	NA	NA	NA
	Mp1g01430	150.202	-0.146701	0.194798	-0.753094	0.451394	0.669754		Mp1g01430	221.176	0.961327	0.229352	4.19148	2.77139e-05	0.000131382
	Mp1g01440	148.154	-0.0188574	0.195255	-0.0965781	0.923061	0.976012		Mp1g01440	225.247	1.12279	0.22478	4.99504	5.8823e-07	3.4617e-06
	Mp1g01450	329.618	1.77367	0.151105	11.738	8.13973e-32	1.48541e-30		Mp1g01450	176.431	0.583868	0.262998	2.22005	0.0264154	0.0696969
	Mp1g01460	0.175386	0.319259	4.98672	0.0640219	0.948953	0.976012		Mp1g01460	0	NA	NA	NA	NA	NA
	Mp1g01470	252.13	-0.00286624	0.161794	-0.0177153	0.985866	0.990074		Mp1g01470	196.964	-0.634232	0.252823	-2.5086	0.0121209	0.0352171
	Mp1g01480	196.832	0.62904	0.175377	3.58679	0.000334772	0.00124452		Mp1g01480	116.862	-0.746252	0.308898	-2.41585	0.0156984	0.0442321
	Mp1g01490	299.924	1.37231	0.15003	9.14693	5.85742e-20	7.05635e-19		Mp1g01490	271.177	1.27337	0.20595	6.18294	6.29205e-10	4.90812e-09
	Mp1g01500	0.762673	-0.194018	4.0451	-0.0479636	0.961745	0.976012		Mp1g01500	1.40738	1.46651	3.11929	0.470141	0.638255	0.815731
	Mp1g01510	0	NA	NA	NA	NA	NA		Mp1g01510	0.290265	1.17028	4.91164	0.238266	0.811675	0.911786
	Mp1g01520	386.763	-0.481175	0.118443	-4.06251	4.8548e-05	0.000206248		Mp1g01520	369.852	-0.461253	0.16776	-2.74948	0.00596895	0.0187297
	Mp1g01530	37.7546	0.243604	0.403528	0.603686	0.546052	0.761935		Mp1g01530	39.4951	0.496645	0.526212	0.943811	0.345266	0.568984
	Mp1g01540	861.013	-0.744237	0.0828773	-8.97999	2.70782e-19	3.20822e-18		Mp1g01540	1165.58	0.350661	0.0999613	3.50797	0.000451543	0.00177021
	Mp1g01550	236.917	-0.330797	0.155011	-2.13402	0.0328409	0.0798648		Mp1g01550	325.577	0.673187	0.185949	3.62027	0.000294299	0.00119426
	Mp1g01560	212.871	-0.202404	0.160722	-1.25934	0.207906	0.377965		Mp1g01560	181.937	-0.550605	0.248458	-2.21609	0.0266854	0.0703075
	Mp1g01570	304.721	-0.541532	0.133678	-4.05103	5.09933e-05	0.000215944		Mp1g01570	284.85	-0.603857	0.19439	-3.10643	0.00189364	0.00663592
	Mp1g01580	115.593	-0.0210234	0.221564	-0.0948861	0.924405	0.976012		Mp1g01580	137.642	0.576127	0.281544	2.04631	0.0407258	0.101612
	Mp1g01590	0.175386	0.319259	4.98672	0.0640219	0.948953	0.976012		Mp1g01590	0	NA	NA	NA	NA	NA
	Mp1g01600	220.277	1.1137	0.172818	6.44435	1.16097e-10	8.63186e-10		Mp1g01600	171.022	0.655777	0.260158	2.52068	0.0117127	0.0341725
	Mp1g01610	568.862	-1.04401	0.101621	-10.2735	9.27585e-25	1.37754e-23		Mp1g01610	493.243	-1.50485	0.15819	-9.5129	1.85416e-21	2.85488e-20
	Mp1g01620	83.2755	0.19749	0.276404	0.714497	0.47492	0.695051		Mp1g01620	103.01	0.834424	0.361712	2.30687	0.0210619	0.0570641
	Mp1g01630	95.7309	0.329137	0.249915	1.31699	0.187841	0.350209		Mp1g01630	81.1502	0.0137645	0.366145	0.0375931	0.970012	0.983312
	Mp1g01640	233.154	-0.702236	0.155946	-4.50307	6.6979e-06	3.1998e-05		Mp1g01640	218.747	-0.74729	0.221274	-3.37721	0.000732249	0.00277189
	Mp1g01650	2184.17	0.560054	0.0547488	10.2295	1.4623e-24	2.14941e-23		Mp1g01650	1406.56	-0.560826	0.0902006	-6.21754	5.04994e-10	3.96291e-09
	Mp1g01660	40.2156	-0.328224	0.374979	-0.875311	0.381405	0.593752		Mp1g01660	23.3857	-3.39455	0.81933	-4.14308	3.42668e-05	0.000160448
	Mp1g01670	1112.4	0.361447	0.0751386	4.8104	1.50628e-06	7.73431e-06		Mp1g01670	1232.02	0.730675	0.097498	7.49426	6.66736e-14	6.93747e-13
	Mp1g01675	0	NA	NA	NA	NA	NA		Mp1g01675	0	NA	NA	NA	NA	NA
	Mp1g01680	556.901	1.20465	0.109451	11.0063	3.56424e-28	5.7871e-27		Mp1g01680	517.313	1.15443	0.151812	7.60432	2.8641e-14	3.04964e-13
	Mp1g01690	191.683	-0.615153	0.172724	-3.56147	0.000368779	0.0013633		Mp1g01690	196.585	-0.359524	0.245255	-1.46592	0.142671	0.291722
	Mp1g01700	105.113	0.35208	0.235009	1.49816	0.134093	0.2661		Mp1g01700	88.1658	0.0119687	0.354385	0.0337731	0.973058	0.985416
	Mp1g01710	0	NA	NA	NA	NA	NA		Mp1g01710	0.205483	0.580262	4.96965	0.116761	0.907049	0.959988
	Mp1g01720	0.827147	0.40542	3.53513	0.114683	0.908696	0.976012		Mp1g01720	0.736502	0.207866	3.98789	0.0521243	0.95843	0.975742
	Mp1g01730	0	NA	NA	NA	NA	NA		Mp1g01730	1.01593	2.9657	3.75924	0.788908	0.430166	0.65944
	Mp1g01740	0	NA	NA	NA	NA	NA		Mp1g01740	0.205483	0.580262	4.96965	0.116761	0.907049	0.959988
	Mp1g01750	29.3671	-1.93878	0.458408	-4.22939	2.34328e-05	0.00010364		Mp1g01750	38.2302	-0.45533	0.528269	-0.861929	0.388727	0.616514
	Mp1g01760	0	NA	NA	NA	NA	NA		Mp1g01760	0.70123	2.41351	3.94757	0.611393	0.540939	0.757058
	Mp1g01770	8.7637	-1.65239	0.856825	-1.92851	0.0537923	0.12282		Mp1g01770	16.6729	0.722544	0.920904	0.784602	0.432687	0.661047
	Mp1g01780	315.019	0.561026	0.137256	4.08745	4.36148e-05	0.000186857		Mp1g01780	343.959	0.883881	0.179903	4.91309	8.96505e-07	5.16764e-06
	Mp1g01790	0	NA	NA	NA	NA	NA		Mp1g01790	0	NA	NA	NA	NA	NA
	Mp1g01800	0	NA	NA	NA	NA	NA		Mp1g01800	0.821932	2.63114	4.10852	0.640412	0.521905	0.740579
	Mp1g01810	12.9444	0.0252251	0.68849	0.0366384	0.970773	0.980506		Mp1g01810	13.006	0.155965	0.947764	0.164562	0.869289	0.944549
	Mp1g01820	110.691	-0.169552	0.224693	-0.754593	0.450493	0.669754		Mp1g01820	114.808	0.0809738	0.306216	0.264434	0.791446	0.90926
	Mp1g01830	414.434	-0.0348451	0.115302	-0.302208	0.762494	0.90241		Mp1g01830	491.769	0.552009	0.148192	3.72496	0.000195342	0.000816281
	Mp1g01840	14.1773	-1.56411	0.672654	-2.32528	0.0200572	0.0518652		Mp1g01840	14.396	-1.23372	0.853604	-1.4453	0.148373	0.301183
	Mp1g01850	280.25	0.442373	0.144057	3.07083	0.00213467	0.0069163		Mp1g01850	334.321	0.971977	0.183957	5.28372	1.26584e-07	7.97636e-07
	Mp1g01860	113.822	1.46292	0.252717	5.78875	7.09128e-09	4.61161e-08		Mp1g01860	118.172	1.62755	0.332779	4.89077	1.00441e-06	5.75329e-06
	Mp1g01870	433.061	-0.245594	0.11574	-2.12195	0.0338423	0.0819627		Mp1g01870	380.397	-0.51068	0.17609	-2.90012	0.00373022	0.0122801
	Mp1g01880	180.291	-1.78109	0.184845	-9.63559	5.6567e-22	7.53075e-21		Mp1g01880	171.316	-1.78704	0.257326	-6.94467	3.79351e-12	3.52356e-11
	Mp1g01890	0.411901	-2.72847	4.9819	-0.547677	0.583914	0.778315		Mp1g01890	1.21339	1.11062	3.30754	0.335784	0.737034	0.876091
	Mp1g01900	108.332	-0.0991609	0.230973	-0.429317	0.667692	0.834121		Mp1g01900	78.9474	-1.0529	0.389975	-2.69991	0.00693585	0.0214307
	Mp1g01910	0.175386	0.319259	4.98672	0.0640219	0.948953	0.976012		Mp1g01910	0	NA	NA	NA	NA	NA
	Mp1g01920	1.15389	-1.28995	2.92557	-0.440924	0.659268	0.8267		Mp1g01920	2.97138	1.53822	2.03746	0.754968	0.450268	0.679645
	Mp1g01930	496.823	-0.0330386	0.10602	-0.311627	0.755324	0.896759		Mp1g01930	497.742	0.113056	0.15117	0.747873	0.454537	0.683245
	Mp1g01940	289.529	0.0687783	0.146527	0.46939	0.638791	0.809508		Mp1g01940	219.482	-0.653968	0.217556	-3.00597	0.00264735	0.0089941
	Mp1g01950	2.42922	-0.559177	1.74888	-0.319734	0.74917	0.891356		Mp1g01950	2.58947	-0.152487	2.00568	-0.0760277	0.939397	0.973094
	Mp1g01960	383.551	0.583166	0.124271	4.6927	2.69624e-06	1.35181e-05		Mp1g01960	356.095	0.52392	0.173818	3.01419	0.00257667	0.00877846
	Mp1g01970	17.0141	0.840146	0.637165	1.31857	0.187313	0.349339		Mp1g01970	6.07325	-5.04699	1.8757	-2.69073	0.00712963	0.0219997
	Mp1g01980	883.966	0.351804	0.0835408	4.21116	2.54062e-05	0.000111804		Mp1g01980	964.815	0.688147	0.109621	6.2775	3.44053e-10	2.72334e-09
	Mp1g01990	42.9299	0.622789	0.385122	1.61712	0.105852	0.218098		Mp1g01990	56.7325	1.33784	0.466538	2.86759	0.00413611	0.013473
	Mp1g02000	385.96	1.1648	0.130191	8.94685	3.65783e-19	4.2954e-18		Mp1g02000	251.376	0.280249	0.213716	1.31132	0.189751	0.365935
	Mp1g02010	125.441	0.289465	0.223453	1.29542	0.195175	0.360682		Mp1g02010	138.385	0.664439	0.300684	2.20975	0.0271222	0.0713202
	Mp1g02020	114.27	-0.107031	0.225281	-0.4751	0.634715	0.805766		Mp1g02020	109.83	-0.0756773	0.314865	-0.240349	0.81006	0.911786
	Mp1g02030	265.777	-1.09049	0.144455	-7.549	4.386e-14	4.0276e-13		Mp1g02030	260.747	-0.952217	0.201318	-4.72991	2.24618e-06	1.23733e-05
	Mp1g02040	144.084	-0.204971	0.202347	-1.01297	0.311076	0.518018		Mp1g02040	118.296	-0.717031	0.305397	-2.34787	0.0188812	0.0518402
	Mp1g02050	8.36913	-2.02879	0.893112	-2.2716	0.0231108	0.0586918		Mp1g02050	8.86574	-1.35577	1.08266	-1.25226	0.210476	0.396687
	Mp1g02060	27.6477	-2.31115	0.495844	-4.66103	3.14625e-06	1.56468e-05		Mp1g02060	27.6595	-1.88754	0.64685	-2.91804	0.00352234	0.0116736
	Mp1g02070	13.8812	-2.57546	0.725473	-3.55004	0.000385179	0.00141723		Mp1g02070	17.2231	-0.916527	0.780378	-1.17446	0.240209	0.43879
	Mp1g02080	8.73746	-0.673295	0.877325	-0.767441	0.442819	0.664615		Mp1g02080	9.66322	-0.165462	1.06928	-0.154742	0.877025	0.949677
	Mp1g02090	4.12153	-0.793076	1.29019	-0.614698	0.538754	0.754963		Mp1g02090	6.81754	0.817566	1.26293	0.647358	0.517401	0.739531
	Mp1g02100	0	NA	NA	NA	NA	NA		Mp1g02100	0	NA	NA	NA	NA	NA
	Mp1g02110	0.684692	-3.51241	4.67342	-0.751572	0.452309	0.669754		Mp1g02110	0.651072	-3.37256	4.52516	-0.745292	0.456095	0.683245
	Mp1g02120	448.73	0.342333	0.123103	2.78088	0.00542119	0.0161716		Mp1g02120	561.071	0.988636	0.155841	6.34387	2.24062e-10	1.80884e-09
	Mp1g02130	291.954	-0.940363	0.139389	-6.74634	1.51624e-11	1.1938e-10		Mp1g02130	242.631	-1.59985	0.213599	-7.48996	6.88937e-14	7.16032e-13
	Mp1g02140	592.209	-0.551173	0.0974899	-5.65364	1.57082e-08	9.86528e-08		Mp1g02140	512.403	-0.920179	0.162861	-5.6501	1.60358e-08	1.11047e-07
	Mp1g02150	21.239	1.33921	0.568562	2.35544	0.0185009	0.0482975		Mp1g02150	16.605	0.921241	0.816279	1.12859	0.259073	0.463407
	Mp1g02160	0	NA	NA	NA	NA	NA		Mp1g02160	2.59944	4.30503	2.41128	1.78537	0.0742012	0.170011
	Mp1g02170	554.04	-1.66596	0.108253	-15.3895	1.9246e-53	5.54433e-52		Mp1g02170	415.435	-4.75542	0.554366	-8.57813	9.64307e-18	1.27418e-16
	Mp1g02180	257.453	-0.882613	0.150848	-5.85102	4.88576e-09	3.20881e-08		Mp1g02180	289.099	-0.285359	0.198319	-1.43889	0.150181	0.303974
	Mp1g02190	283.237	-0.850938	0.139963	-6.07975	1.2037e-09	8.26802e-09		Mp1g02190	313.735	-0.301521	0.182689	-1.65046	0.0988483	0.216191
	Mp1g02200	362.66	1.02095	0.130157	7.84399	4.36437e-15	4.19559e-14		Mp1g02200	447.915	1.55249	0.163532	9.49351	2.23391e-21	3.43379e-20
	Mp1g02210	392.503	0.250573	0.126926	1.97416	0.0483631	0.111972		Mp1g02210	479.879	0.859569	0.155313	5.53442	3.12265e-08	2.09258e-07
	Mp1g02220	424.778	-0.899205	0.119537	-7.52237	5.37923e-14	4.91086e-13		Mp1g02220	419.442	-0.750127	0.157848	-4.75221	2.01208e-06	1.11645e-05
	Mp1g02230	309.581	-1.53272	0.135746	-11.2911	1.45277e-29	2.47546e-28		Mp1g02230	443.238	0.0396876	0.154716	0.256519	0.79755	0.911786
	Mp1g02240	163.321	0.109801	0.186105	0.589993	0.555195	0.772066		Mp1g02240	123.148	-0.618284	0.29261	-2.113	0.0346008	0.0882951
	Mp1g02250	676.515	0.152259	0.090865	1.67566	0.0938047	0.197431		Mp1g02250	575.552	-0.16843	0.134558	-1.25173	0.21067	0.396929
	Mp1g02260	13.5637	0.24168	0.677402	0.356775	0.721261	0.868649		Mp1g02260	10.0711	-0.496448	1.0251	-0.484291	0.628179	0.812582
	Mp1g02270	212.095	0.395861	0.16961	2.33395	0.0195986	0.0508241		Mp1g02270	189.998	0.237328	0.237871	0.997718	0.318416	0.537016
	Mp1g02280	188.83	0.211193	0.173351	1.2183	0.223109	0.399913		Mp1g02280	202.567	0.518378	0.23999	2.16	0.0307729	0.0796405
	Mp1g02290	2104.86	-0.255957	0.0531222	-4.81827	1.44805e-06	7.45535e-06		Mp1g02290	2243.16	0.0830597	0.0700689	1.1854	0.235859	0.432997
	Mp1g02300	0.566608	-1.31062	4.89511	-0.267742	0.788898	0.913995		Mp1g02300	1.0079	0.687172	3.53648	0.194309	0.845934	0.930914
	Mp1g02310	0.154707	0.227833	4.99292	0.0456312	0.963604	0.976012		Mp1g02310	2.65979	4.33583	2.39817	1.80797	0.0706105	0.163052
	Mp1g02320	379.618	1.08385	0.128197	8.45459	2.80059e-17	3.01725e-16		Mp1g02320	221.221	-0.133881	0.217229	-0.616313	0.537688	0.756101
	Mp1g02330	0	NA	NA	NA	NA	NA		Mp1g02330	0	NA	NA	NA	NA	NA
	Mp1g02340	1.06366	-1.26174	3.05048	-0.413619	0.679153	0.842923		Mp1g02340	2.71147	1.45917	2.13079	0.6848	0.49347	0.717199
	Mp1g02350	1272.35	0.265151	0.0682714	3.88378	0.000102845	0.000415893		Mp1g02350	1167.65	0.169036	0.0961651	1.75776	0.0787876	0.178526
	Mp1g02360	103.008	0.202946	0.234398	0.865821	0.386588	0.599546		Mp1g02360	96.6414	0.165471	0.329315	0.50247	0.615337	0.81152
	Mp1g02370	336.205	-0.0859624	0.128901	-0.666889	0.504843	0.725289		Mp1g02370	269.012	-0.657119	0.196413	-3.3456	0.000821054	0.00307341
	Mp1g02380	125.291	-0.0403465	0.212057	-0.190263	0.849103	0.938201		Mp1g02380	80.6693	-1.57394	0.364532	-4.31771	1.57654e-05	7.77875e-05
	Mp1g02390	5.58866	-1.47786	1.08563	-1.36129	0.173423	0.329634		Mp1g02390	5.84462	-1.05077	1.38978	-0.756073	0.449605	0.678813
	Mp1g02400	1.98821	-1.15533	2.28097	-0.506507	0.612501	0.78608		Mp1g02400	2.37842	-0.281797	2.22126	-0.126864	0.899048	0.959988
	Mp1g02410	0.754247	-3.63595	4.03965	-0.900068	0.368084	0.578439		Mp1g02410	3.01468	1.70151	1.99339	0.853576	0.39334	0.619688
	Mp1g02420	13.4718	6.60774	1.54942	4.26467	2.00201e-05	8.95342e-05		Mp1g02420	13.1553	6.64861	1.6762	3.96648	7.2941e-05	0.000327347
	Mp1g02430	0	NA	NA	NA	NA	NA		Mp1g02430	0	NA	NA	NA	NA	NA
	Mp1g02440	613.677	0.371443	0.0966769	3.84211	0.000121983	0.000487791		Mp1g02440	739.444	0.932933	0.126024	7.4028	1.33338e-13	1.37022e-12
	Mp1g02450	540.527	0.523654	0.103129	5.07767	3.82089e-07	2.08299e-06		Mp1g02450	514.99	0.528799	0.144488	3.65982	0.000252397	0.0010376
	Mp1g02460	6.90564	1.43508	1.06418	1.34853	0.177488	0.334491		Mp1g02460	13.6215	2.75071	1.04584	2.63014	0.00853501	0.0258299
	Mp1g02470	0.411901	-2.72847	4.9819	-0.547677	0.583914	0.778315		Mp1g02470	1.11712	0.977386	3.38205	0.288992	0.772587	0.896802
	Mp1g02480	0	NA	NA	NA	NA	NA		Mp1g02480	0.616449	2.21575	4.62069	0.479528	0.631563	0.812582
	Mp1g02490	0.342346	-2.5936	4.99078	-0.519678	0.603288	0.778315		Mp1g02490	0.325536	-2.45251	4.9908	-0.491407	0.623139	0.81152
	Mp1g02500	0	NA	NA	NA	NA	NA		Mp1g02500	0.616449	2.21575	4.62069	0.479528	0.631563	0.812582
	Mp1g02510	0	NA	NA	NA	NA	NA		Mp1g02510	0.725661	2.48064	4.30013	0.576875	0.564024	0.775926
	Mp1g02520	1.78971	-2.08091	2.29854	-0.905318	0.365297	0.578439		Mp1g02520	2.35956	-0.470756	2.03683	-0.231122	0.81722	0.916156
	Mp1g02530	0.175386	0.319259	4.98672	0.0640219	0.948953	0.976012		Mp1g02530	1.64386	3.63225	3.1759	1.14369	0.252752	0.455267
	Mp1g02540	0.411901	-2.72847	4.9819	-0.547677	0.583914	0.778315		Mp1g02540	0.596939	-0.966486	4.39098	-0.220107	0.825788	0.917738
	Mp1g02550	166.403	0.290788	0.188317	1.54415	0.122553	0.247274		Mp1g02550	123.857	-0.434994	0.28998	-1.50008	0.133593	0.276751
	Mp1g02560	3458.74	-0.298341	0.0433654	-6.87969	5.99818e-12	4.86459e-11		Mp1g02560	3175.8	-0.411223	0.060562	-6.79012	1.1204e-11	1.00145e-10
	Mp1g02570	13.8233	-1.22661	0.661556	-1.85412	0.0637218	0.142267		Mp1g02570	16.2258	-0.389239	0.795159	-0.489511	0.62448	0.812582
	Mp1g02580	88.8914	0.516983	0.258685	1.9985	0.0456624	0.106459		Mp1g02580	45.2952	-1.74112	0.492796	-3.53315	0.000410633	0.00162026
	Mp1g02590	87.6869	-0.109073	0.2558	-0.426401	0.669815	0.83579		Mp1g02590	93.032	0.201878	0.338854	0.595767	0.551331	0.766724
	Mp1g02600	225.624	0.0125674	0.156578	0.0802629	0.936028	0.976012		Mp1g02600	156.253	-1.10327	0.275111	-4.01026	6.06513e-05	0.000275992
	Mp1g02610	329.782	-1.55113	0.131568	-11.7896	4.41606e-32	8.10175e-31		Mp1g02610	274.274	-2.53456	0.210377	-12.0477	1.99386e-33	4.41867e-32
	Mp1g02620	298.49	0.630833	0.141626	4.45421	8.42014e-06	3.97081e-05		Mp1g02620	237.635	0.17927	0.213822	0.838409	0.401801	0.628947
	Mp1g02630	111.118	0.178337	0.230956	0.77217	0.440014	0.661489		Mp1g02630	81.7269	-0.638988	0.376021	-1.69934	0.0892553	0.198598
	Mp1g02640	145.08	-0.0598104	0.204116	-0.293022	0.769505	0.908088		Mp1g02640	135.199	-0.12036	0.290456	-0.414382	0.678594	0.843497
	Mp1g02650	222.349	0.636539	0.168399	3.77994	0.000156869	0.000615157		Mp1g02650	204.382	0.554475	0.236467	2.34483	0.019036	0.0521959
	Mp1g02660	62.9217	0.141693	0.300825	0.471014	0.637631	0.808513		Mp1g02660	57.0357	0.0135142	0.430954	0.0313589	0.974983	0.986507
	Mp1g02665	1.21085	-0.424369	3.02781	-0.140157	0.888536	0.967255		Mp1g02665	0.651072	-3.37256	4.52516	-0.745292	0.456095	0.683245
	Mp1g02670	256.156	0.46195	0.154091	2.9979	0.00271844	0.00863396		Mp1g02670	163.009	-0.745178	0.262702	-2.83659	0.0045598	0.0147192
	Mp1g02680	0.484801	1.81274	4.85811	0.373136	0.709047	0.860194		Mp1g02680	0.350615	1.41279	4.89227	0.288781	0.772749	0.896802
	Mp1g02690	140.655	-0.257815	0.205184	-1.25651	0.208932	0.37919		Mp1g02690	175.06	0.495745	0.262428	1.88907	0.0588828	0.139608
	Mp1g02700	317.805	0.211906	0.135208	1.56726	0.117055	0.23802		Mp1g02700	230.775	-0.626582	0.214357	-2.92308	0.0034659	0.0115012
	Mp1g02710	209.063	0.295642	0.169653	1.74262	0.0813997	0.175745		Mp1g02710	117.569	-1.64213	0.304546	-5.39204	6.96615e-08	4.50935e-07
	Mp1g02720	65.3286	0.587806	0.310047	1.89586	0.0579783	0.131127		Mp1g02720	76.4988	1.05567	0.392677	2.68838	0.00717988	0.0221434
	Mp1g02730	115.058	0.607872	0.230574	2.63634	0.00838053	0.0239105		Mp1g02730	78.1303	-0.305162	0.373022	-0.818081	0.413311	0.642611
	Mp1g02740	352.932	-0.708019	0.130614	-5.42068	5.93718e-08	3.51911e-07		Mp1g02740	349.306	-0.561552	0.179715	-3.12468	0.00178001	0.00627143
	Mp1g02750	235.943	0.347647	0.159648	2.17758	0.0294374	0.072549		Mp1g02750	289.509	0.948486	0.196702	4.82195	1.42163e-06	8.00075e-06
	Mp1g02760	0	NA	NA	NA	NA	NA		Mp1g02760	0	NA	NA	NA	NA	NA
	Mp1g02770	161.236	0.407295	0.190859	2.13401	0.0328416	0.0798648		Mp1g02770	91.0168	-1.39892	0.349992	-3.99701	6.41469e-05	0.000290522
	Mp1g02780	148.477	-0.377278	0.196914	-1.91596	0.0553706	0.12589		Mp1g02780	286.695	1.3744	0.201267	6.82876	8.56514e-12	7.73914e-11
	Mp1g02790	448.077	0.665969	0.116109	5.73571	9.71049e-09	6.21638e-08		Mp1g02790	322.864	-0.0586616	0.188621	-0.311002	0.755799	0.888708
	Mp1g02800	44.0484	1.95259	0.419093	4.65907	3.17639e-06	1.57722e-05		Mp1g02800	22.3194	0.654833	0.711506	0.920348	0.357391	0.583927
	Mp1g02810	3.46455	1.75692	1.63702	1.07324	0.283162	0.481593		Mp1g02810	1.77441	0.384767	2.49457	0.154242	0.877419	0.949766
	Mp1g02820	93.4256	0.454067	0.256885	1.76759	0.07713	0.167819		Mp1g02820	106.647	0.889349	0.325041	2.73611	0.00621695	0.019433
	Mp1g02830	181.236	0.412469	0.18145	2.27319	0.023015	0.0585122		Mp1g02830	230.35	1.08327	0.232876	4.6517	3.29216e-06	1.77445e-05
	Mp1g02840	762.332	0.284118	0.087398	3.25085	0.0011506	0.0038957		Mp1g02840	476.804	-1.12309	0.15533	-7.23034	4.81784e-13	4.76848e-12
	Mp1g02850	0.309415	1.17195	4.89865	0.239239	0.81092	0.913995		Mp1g02850	0.495747	1.91959	4.57633	0.41946	0.67488	0.840024
	Mp1g02860	219.713	0.440843	0.170384	2.58736	0.00967152	0.0271559		Mp1g02860	176.189	-0.0209538	0.252546	-0.0829703	0.933875	0.973094
	Mp1g02870	11.5833	2.33001	0.895979	2.60052	0.00930817	0.02627		Mp1g02870	30.9809	4.00629	0.850184	4.71227	2.44974e-06	1.34218e-05
	Mp1g02880	319.943	0.497438	0.138173	3.60011	0.000318078	0.0011863		Mp1g02880	845.848	2.51433	0.143019	17.5803	3.48459e-69	1.38935e-67
	Mp1g02890	144.299	1.10238	0.210294	5.24209	1.58772e-07	8.9943e-07		Mp1g02890	96.4993	0.285261	0.332121	0.858909	0.390391	0.616683
	Mp1g02900	60.0339	0.778617	0.316792	2.45782	0.0139784	0.0377438		Mp1g02900	144.818	2.56099	0.320786	7.98347	1.42281e-15	1.66658e-14
	Mp1g02910	97.8868	0.660353	0.247744	2.66546	0.00768827	0.0221296		Mp1g02910	79.153	0.257329	0.366763	0.701623	0.482914	0.70991
	Mp1g02920	1.42669	-1.74226	2.44389	-0.712904	0.475905	0.695725		Mp1g02920	1.91332	-0.231746	2.44172	-0.0949107	0.924386	0.972923
	Mp1g02930	43.0015	2.35042	0.455344	5.16185	2.44519e-07	1.35925e-06		Mp1g02930	42.5818	2.4256	0.573241	4.23138	2.32261e-05	0.000111379
	Mp1g02940	24.2713	5.9898	1.46694	4.0832	4.44197e-05	0.000189975		Mp1g02940	26.1473	6.17512	1.54471	3.99759	6.399e-05	0.000289884
	Mp1g02950	718.948	0.352193	0.0929366	3.7896	0.00015089	0.000593467		Mp1g02950	725.585	0.501904	0.124023	4.04686	5.19085e-05	0.000238406
	Mp1g02960	233.671	0.143244	0.159265	0.89941	0.368434	0.578439		Mp1g02960	306.851	0.929032	0.18985	4.8935	9.90604e-07	5.68135e-06
	Mp1g02970	0.175386	0.319259	4.98672	0.0640219	0.948953	0.976012		Mp1g02970	0	NA	NA	NA	NA	NA
	Mp1g02980	15.4559	-3.21054	0.74462	-4.31164	1.62046e-05	7.32505e-05		Mp1g02980	16.0363	-2.25084	0.83925	-2.68197	0.00731905	0.0225195
	Mp1g02990	58.871	-1.14855	0.315758	-3.63745	0.000275355	0.0010382		Mp1g02990	65.6542	-0.516044	0.418159	-1.23409	0.217171	0.40637
	Mp1g03000	42.4112	-0.0837874	0.3717	-0.225416	0.821655	0.919731		Mp1g03000	28.698	-1.34731	0.638732	-2.10935	0.0349142	0.0888904
	Mp1g03010	729.758	0.298035	0.0890701	3.34608	0.000819637	0.00284847		Mp1g03010	661.159	0.168546	0.138642	1.21569	0.224103	0.416396
	Mp1g03020	780.199	0.30658	0.0881383	3.4784	0.000504414	0.00181942		Mp1g03020	946.972	0.892434	0.110203	8.0981	5.58241e-16	6.74655e-15
	Mp1g03030	0	NA	NA	NA	NA	NA		Mp1g03030	0	NA	NA	NA	NA	NA
	Mp1g03040	30.9768	-0.583651	0.429565	-1.3587	0.17424	0.330686		Mp1g03040	25.1203	-1.26508	0.680198	-1.85986	0.0629049	0.147816
	Mp1g03050	0	NA	NA	NA	NA	NA		Mp1g03050	0	NA	NA	NA	NA	NA
	Mp1g03060	63.3517	0.407421	0.307011	1.32706	0.184489	0.344985		Mp1g03060	45.8379	-0.389223	0.486022	-0.800833	0.423228	0.653225
	Mp1g03070	119.208	0.444245	0.223239	1.99	0.0465907	0.108359		Mp1g03070	104.122	0.230199	0.325289	0.707676	0.479147	0.705677
	Mp1g03080	101.268	0.705788	0.246999	2.85745	0.00427055	0.0130049		Mp1g03080	155.615	1.70077	0.278008	6.11771	9.49298e-10	7.29584e-09
	Mp1g03090	420.511	0.0618211	0.114657	0.539185	0.589759	0.778315		Mp1g03090	359.27	-0.256734	0.170802	-1.50311	0.13281	0.275438
	Mp1g03100	303.359	0.543088	0.139729	3.88672	0.000101606	0.000411078		Mp1g03100	298.561	0.626189	0.197593	3.16909	0.00152916	0.00546672
	Mp1g03110	464.821	-0.858168	0.108959	-7.87608	3.37816e-15	3.26391e-14		Mp1g03110	431.714	-0.954936	0.155675	-6.13417	8.5607e-10	6.58219e-09
	Mp1g03120	339.655	-1.4483	0.13009	-11.1331	8.66116e-29	1.43192e-27		Mp1g03120	400.493	-0.523574	0.161092	-3.25016	0.00115341	0.00420659
	Mp1g03130	105.216	0.998118	0.251612	3.96689	7.28159e-05	0.000301393		Mp1g03130	88.313	0.716998	0.357092	2.00788	0.044656	0.110079
	Mp1g03140	1216.14	5.44387	0.178328	30.5273	1.13258e-204	1.00572e-202		Mp1g03140	555.302	4.34761	0.212285	20.48	3.2455e-93	1.60179e-91
	Mp1g03150	391.887	4.8147	0.260261	18.4995	2.08329e-76	8.54498e-75		Mp1g03150	98.08	2.74129	0.387451	7.07519	1.49243e-12	1.43363e-11
	Mp1g03160	1462.87	-2.74108	0.0720374	-38.0507	0	0		Mp1g03160	1387.83	-2.76186	0.0964772	-28.6271	3.09509e-180	2.77056e-178
	Mp1g03170	20.7178	-0.773776	0.534665	-1.44722	0.147836	0.288657		Mp1g03170	16.5466	-1.63336	0.848863	-1.92418	0.0543326	0.130462
	Mp1g03180	78.8394	0.0333524	0.266779	0.125019	0.900509	0.97493		Mp1g03180	100.842	0.785129	0.330794	2.37346	0.0176221	0.0488164
	Mp1g03190	1.70408	1.87854	2.46567	0.761876	0.446134	0.668341		Mp1g03190	2.59879	2.70119	2.32953	1.15954	0.246235	0.446391
	Mp1g03200	0.67244	-0.151229	4.00599	-0.0377508	0.969886	0.980012		Mp1g03200	3.05862	2.97396	2.27804	1.30549	0.191726	0.368732
	Mp1g03210	191.283	0.127552	0.171619	0.743226	0.457345	0.675705		Mp1g03210	123.119	-1.25761	0.293002	-4.29214	1.76957e-05	8.65402e-05
	Mp1g03220	407.432	0.0940899	0.116932	0.804653	0.42102	0.639418		Mp1g03220	342.621	-0.271755	0.174751	-1.5551	0.119923	0.254141
	Mp1g03230	0	NA	NA	NA	NA	NA		Mp1g03230	0.991495	2.91952	3.42733	0.851838	0.394304	0.619688
	Mp1g03240	0	NA	NA	NA	NA	NA		Mp1g03240	0	NA	NA	NA	NA	NA
	Mp1g03250	0	NA	NA	NA	NA	NA		Mp1g03250	0	NA	NA	NA	NA	NA
	Mp1g03260	157.382	-0.0836403	0.190131	-0.439909	0.660003	0.827321		Mp1g03260	152.125	-0.0284736	0.274154	-0.10386	0.917281	0.968123
	Mp1g03270	261.066	0.226694	0.149076	1.52066	0.128346	0.256409		Mp1g03270	223.933	-0.0683718	0.227205	-0.300926	0.763471	0.894561
	Mp1g03280	644.728	-1.30969	0.0967604	-13.5354	9.66336e-42	2.25265e-40		Mp1g03280	664.221	-0.9407	0.12799	-7.34978	1.98532e-13	2.01411e-12
	Mp1g03290	321.65	-0.710795	0.131127	-5.42065	5.93839e-08	3.51911e-07		Mp1g03290	302.544	-0.750692	0.188777	-3.97661	6.99049e-05	0.00031496
	Mp1g03300	734.815	-0.372176	0.0895673	-4.15527	3.24907e-05	0.000141236		Mp1g03300	592.379	-0.988431	0.136484	-7.24211	4.41759e-13	4.3866e-12
	Mp1g03310	7.72958	1.28535	0.985099	1.30479	0.191965	0.355972		Mp1g03310	4.53344	0.17618	1.60757	0.109594	0.912731	0.964325
	Mp1g03320	1346.18	-1.78024	0.0691649	-25.7391	4.2729e-146	2.921e-144		Mp1g03320	1658.51	-0.572174	0.0797005	-7.17905	7.0196e-13	6.89166e-12
	Mp1g03330	0.330094	1.25613	4.89227	0.256757	0.797366	0.913995		Mp1g03330	0	NA	NA	NA	NA	NA
	Mp1g03340	397.521	-0.771253	0.119352	-6.46198	1.03341e-10	7.70006e-10		Mp1g03340	297.252	-2.01941	0.199344	-10.1303	4.05481e-24	6.83702e-23
	Mp1g03350	30.8842	-0.335819	0.444213	-0.755986	0.449658	0.669754		Mp1g03350	17.1353	-4.2675	0.995685	-4.286	1.8192e-05	8.87535e-05
	Mp1g03360	0.342346	-2.5936	4.99078	-0.519678	0.603288	0.778315		Mp1g03360	0.325536	-2.45251	4.9908	-0.491407	0.623139	0.81152
	Mp1g03370	10.6638	-0.944864	0.761506	-1.24078	0.214686	0.387112		Mp1g03370	15.4723	0.395452	0.836725	0.472619	0.636485	0.814267
	Mp1g03380	167.458	0.426912	0.189927	2.24777	0.0245912	0.0618712		Mp1g03380	155.261	0.368699	0.265601	1.38817	0.165086	0.327357
	Mp1g03390	11.366	0.9299	0.82259	1.13045	0.258285	0.449714		Mp1g03390	19.9354	2.13149	0.84848	2.51213	0.0120005	0.0349062
	Mp1g03400	242.323	0.100778	0.153393	0.656996	0.511184	0.730638		Mp1g03400	165.788	-1.01832	0.256332	-3.97264	7.10817e-05	0.00031971
	Mp1g03410	230.153	0.2308	0.15955	1.44657	0.148017	0.288657		Mp1g03410	210.996	0.137079	0.229813	0.596479	0.550855	0.76632
	Mp1g03420	124.502	0.18457	0.38719	0.476692	0.633582	0.80492		Mp1g03420	90.773	-0.643147	0.34999	-1.83762	0.0661186	0.154122
	Mp1g03430	126.918	-0.617642	0.21378	-2.88915	0.00386284	0.0118894		Mp1g03430	141.137	-0.105521	0.277495	-0.380264	0.70375	0.863538
	Mp1g03440	0	NA	NA	NA	NA	NA		Mp1g03440	0.290265	1.17028	4.91164	0.238266	0.811675	0.911786
	Mp1g03450	18.8485	-1.14215	0.581807	-1.96311	0.0496335	0.114539		Mp1g03450	42.8312	1.31046	0.528507	2.47956	0.0131546	0.0378591
	Mp1g03460	74.502	-1.32705	0.296535	-4.4752	7.63396e-06	3.62187e-05		Mp1g03460	85.0041	-0.561491	0.381927	-1.47015	0.141521	0.289721
	Mp1g03470	7.86317	-1.27215	0.891962	-1.42624	0.1538	0.2979		Mp1g03470	25.0222	1.89401	0.70401	2.69031	0.00713856	0.0220235
	Mp1g03480	326.463	-0.70389	0.136498	-5.15677	2.51246e-07	1.3953e-06		Mp1g03480	365.116	-0.152876	0.17489	-0.874125	0.38205	0.608356
	Mp1g03490	135.336	-3.57807	0.258581	-13.8373	1.5179e-43	3.66231e-42		Mp1g03490	133.924	-2.96724	0.306389	-9.68456	3.50726e-22	5.59354e-21
	Mp1g03500	0	NA	NA	NA	NA	NA		Mp1g03500	0	NA	NA	NA	NA	NA
	Mp1g03510	334.076	-0.0616022	0.131717	-0.467685	0.64001	0.810814		Mp1g03510	305.157	-0.181503	0.186304	-0.974233	0.329941	0.551825
	Mp1g03520	0.342346	-2.5936	4.99078	-0.519678	0.603288	0.778315		Mp1g03520	0.531019	-0.835364	4.5897	-0.182009	0.855576	0.935213
	Mp1g03530	422.941	-0.0991155	0.114462	-0.865927	0.38653	0.59951		Mp1g03530	649.293	1.0867	0.131693	8.25179	1.56037e-16	1.93968e-15
	Mp1g03540	213.727	0.686454	0.181378	3.78466	0.000153919	0.000604552		Mp1g03540	139.26	-0.333997	0.294896	-1.13259	0.257384	0.460929
	Mp1g03550	4.36125	1.4102	1.40831	1.00135	0.31666	0.524176		Mp1g03550	1.3195	-2.80534	3.20476	-0.875367	0.381374	0.607917
	Mp1g03560	97.461	-0.378345	0.241187	-1.56868	0.116722	0.237427		Mp1g03560	124.172	0.45647	0.299954	1.5218	0.128059	0.268299
	Mp1g03570	254.608	0.501136	0.151888	3.29938	0.000968979	0.00333919		Mp1g03570	224.786	0.31526	0.221594	1.42269	0.154826	0.311546
	Mp1g03580	1543.13	-0.194459	0.0620173	-3.13557	0.00171521	0.00565619		Mp1g03580	1305.02	-0.584495	0.0898203	-6.50738	7.64744e-11	6.45332e-10
	Mp1g03590	31.5034	0.294216	0.446458	0.659	0.509896	0.730476		Mp1g03590	35.1669	0.683712	0.576679	1.1856	0.235779	0.432894
	Mp1g03600	125.593	-0.322082	0.213845	-1.50614	0.13203	0.262612		Mp1g03600	119.577	-0.320206	0.301382	-1.06246	0.288028	0.501829
	Mp1g03610	0.309415	1.17195	4.89865	0.239239	0.81092	0.913995		Mp1g03610	0.205483	0.580262	4.96965	0.116761	0.907049	0.959988
	Mp1g03620	441.375	1.04018	0.118699	8.76317	1.89831e-18	2.14722e-17		Mp1g03620	232.217	-0.528667	0.212223	-2.49109	0.0127352	0.0368028
	Mp1g03630	1448.29	-2.03466	0.0669577	-30.3873	8.0892e-203	7.07374e-201		Mp1g03630	1425.81	-1.79377	0.0886764	-20.2283	5.51851e-91	2.68015e-89
	Mp1g03640	158.849	0.718971	0.193797	3.70991	0.00020733	0.000795828		Mp1g03640	137.651	0.49705	0.280259	1.77354	0.07614	0.173799
	Mp1g03650	329.801	0.477357	0.132758	3.59569	0.000323536	0.00120535		Mp1g03650	285.011	0.235521	0.195521	1.20458	0.228365	0.422296
	Mp1g03660	11.8689	-0.263319	0.723925	-0.363738	0.716054	0.865748		Mp1g03660	16.7247	0.780371	0.813572	0.959191	0.337463	0.55945
	Mp1g03670	12.4657	-0.587714	0.693429	-0.847547	0.39669	0.611267		Mp1g03670	11.4924	-0.713588	0.971805	-0.734292	0.462771	0.688669
	Mp1g03680	291.991	0.287923	0.140545	2.04861	0.0404999	0.0959026		Mp1g03680	270.417	0.215779	0.200603	1.07566	0.282081	0.494156
	Mp1g03690	0	NA	NA	NA	NA	NA		Mp1g03690	0.290265	1.17028	4.91164	0.238266	0.811675	0.911786
	Mp1g03700	20.3789	1.50835	0.593544	2.54126	0.0110455	0.0305869		Mp1g03700	17.5633	1.31221	0.818684	1.60282	0.108973	0.234559
	Mp1g03710	253.23	-0.80703	0.146571	-5.50608	3.66905e-08	2.22559e-07		Mp1g03710	286.217	-0.205165	0.1932	-1.06193	0.288268	0.502057
	Mp1g03720	825.61	-0.037725	0.0831522	-0.453687	0.650054	0.819606		Mp1g03720	956.351	0.489315	0.116505	4.19996	2.66959e-05	0.000126926
	Mp1g03730	1.18175	-2.68439	3.18359	-0.843196	0.399119	0.613621		Mp1g03730	2.43942	0.533338	2.16827	0.245974	0.805702	0.911786
	Mp1g03740	3.12282	-4.15154	1.99785	-2.078	0.0377094	0.0900248		Mp1g03740	4.08381	-1.11315	1.57907	-0.704937	0.480849	0.707663
	Mp1g03750	751.791	1.12292	0.0960291	11.6935	1.37583e-31	2.48442e-30		Mp1g03750	1471.13	2.47089	0.096986	25.4768	3.56464e-143	2.54273e-141
	Mp1g03760	15.9374	-3.25678	0.740289	-4.39934	1.08583e-05	5.04058e-05		Mp1g03760	19.3704	-1.29405	0.816974	-1.58395	0.113205	0.242179
	Mp1g03770	2.68259	0.395017	1.69747	0.232709	0.815987	0.916005		Mp1g03770	4.77267	1.76323	1.64188	1.07391	0.282864	0.495163
	Mp1g03775a	0	NA	NA	NA	NA	NA		Mp1g03775a	0	NA	NA	NA	NA	NA
	Mp1g03780	9.81305	2.96513	1.06836	2.7754	0.00551344	0.0164212		Mp1g03780	12.3944	3.41537	1.22096	2.79729	0.00515336	0.0164061
	Mp1g03790	24.5637	0.260689	0.490937	0.531003	0.595417	0.778315		Mp1g03790	22.3514	0.144465	0.683997	0.211207	0.832726	0.922383
	Mp1g03800	74.4887	0.429699	0.287051	1.49694	0.134408	0.266573		Mp1g03800	52.5523	-0.424295	0.456508	-0.929436	0.352663	0.577784
	Mp1g03810	232.884	-0.0667769	0.153744	-0.434338	0.664043	0.831236		Mp1g03810	252.106	0.295011	0.205061	1.43865	0.15025	0.304081
	Mp1g03820	56.1207	0.888013	0.357201	2.48603	0.0129176	0.0352106		Mp1g03820	21.8025	-2.50523	0.768498	-3.2599	0.0011145	0.00407852
	Mp1g03830	183.512	0.83114	0.181697	4.57431	4.77792e-06	2.31792e-05		Mp1g03830	425.131	2.52846	0.186831	13.5334	9.92668e-42	2.65794e-40
	Mp1g03840	0.497053	-1.17693	4.9862	-0.236038	0.813403	0.913995		Mp1g03840	2.61028	2.68951	2.36362	1.13788	0.255173	0.458137
	Mp1g03850	78.0802	2.21078	0.323677	6.83021	8.47923e-12	6.80669e-11		Mp1g03850	21.5743	-0.658144	0.693865	-0.948518	0.342866	0.565736
	Mp1g03860	181.487	-0.184833	0.174489	-1.05928	0.289473	0.490147		Mp1g03860	168.848	-0.250894	0.249037	-1.00745	0.313716	0.532761
	Mp1g03870	5418.45	-1.4091	0.0343177	-41.0603	0	0		Mp1g03870	5129.6	-1.43309	0.0493459	-29.0418	1.95544e-185	1.77653e-183
	Mp1g03880	0	NA	NA	NA	NA	NA		Mp1g03880	0	NA	NA	NA	NA	NA
	Mp1g03890	2.47427	1.06331	1.89587	0.560858	0.574894	0.778315		Mp1g03890	3.70853	1.95256	1.9019	1.02664	0.304591	0.521044
	Mp1g03900	361.259	-0.720071	0.122362	-5.88477	3.98602e-09	2.64206e-08		Mp1g03900	405.48	-0.157002	0.1608	-0.976386	0.328873	0.550918
	Mp1g03910	193.632	0.066993	0.170333	0.393306	0.694094	0.853168		Mp1g03910	215.154	0.479678	0.228471	2.09951	0.0357716	0.0908014
	Mp1g03920	309.152	0.0581755	0.139315	0.417583	0.676252	0.840987		Mp1g03920	296.765	0.0817984	0.196483	0.416312	0.677182	0.842199
	Mp1g03930	93.1281	-0.280017	0.263444	-1.06291	0.287822	0.487975		Mp1g03930	192.769	1.57566	0.276563	5.6973	1.21723e-08	8.5001e-08
	Mp1g03940	0	NA	NA	NA	NA	NA		Mp1g03940	0	NA	NA	NA	NA	NA
	Mp1g03950	107.096	0.0869434	0.228578	0.380366	0.703673	0.858876		Mp1g03950	79.1317	-0.7147	0.425682	-1.67895	0.0931612	0.205734
	Mp1g03960	1.43894	-4.57906	2.82751	-1.61947	0.105347	0.217186		Mp1g03960	1.57355	-2.89423	2.79311	-1.0362	0.300107	0.516324
	Mp1g03970	579.141	-0.108134	0.098612	-1.09656	0.272833	0.468511		Mp1g03970	480.605	-0.552728	0.151544	-3.64731	0.000264997	0.00108476
	Mp1g03980	32.1984	1.033	0.446691	2.31257	0.0207464	0.0534546		Mp1g03980	39.5943	1.55712	0.553194	2.81479	0.00488093	0.015626
	Mp1g03990	218.295	-1.17145	0.162175	-7.22336	5.07171e-13	4.39268e-12		Mp1g03990	174.531	-2.23958	0.278008	-8.0558	7.89587e-16	9.4178e-15
	Mp1g04000	104.799	-0.333537	0.230186	-1.44899	0.147341	0.288077		Mp1g04000	147.083	0.719913	0.274676	2.62095	0.00876848	0.0264663
	Mp1g04010	1608.69	0.127557	0.0604868	2.10885	0.0349578	0.0843324		Mp1g04010	1442.89	-0.0364515	0.0867048	-0.420409	0.674186	0.840024
	Mp1g04020	67.888	-0.905297	0.294573	-3.07325	0.0021174	0.00686808		Mp1g04020	67.6344	-0.708911	0.409002	-1.73327	0.0830478	0.186628
	Mp1g04030	1.02704	-4.09965	3.65223	-1.1225	0.261648	0.453188		Mp1g04030	7.98891	2.76881	1.39443	1.98562	0.0470758	0.115297
	Mp1g04040	2777.24	-0.473037	0.0510447	-9.26712	1.91236e-20	2.36838e-19		Mp1g04040	2878.22	-0.191926	0.0660963	-2.90373	0.00368751	0.0121636
	Mp1g04050	403.901	0.268836	0.11825	2.27346	0.0229982	0.0584955		Mp1g04050	320.091	-0.252624	0.18118	-1.39433	0.163219	0.32449
	Mp1g04060	1431.16	0.142339	0.0657245	2.1657	0.0303344	0.0744827		Mp1g04060	968.268	-1.00963	0.106636	-9.46797	2.85346e-21	4.37506e-20
	Mp1g04070	204.965	0.0386583	0.171246	0.225747	0.821398	0.919562		Mp1g04070	139.746	-1.14727	0.282161	-4.06602	4.78225e-05	0.00022036
	Mp1g04080	0	NA	NA	NA	NA	NA		Mp1g04080	0.205483	0.580262	4.96965	0.116761	0.907049	0.959988
	Mp1g04090	0	NA	NA	NA	NA	NA		Mp1g04090	0	NA	NA	NA	NA	NA
	Mp1g04100	250.865	-0.764205	0.151405	-5.04744	4.47768e-07	2.42417e-06		Mp1g04100	201.102	-1.55549	0.232935	-6.6778	2.42562e-11	2.11934e-10
	Mp1g04110	3.395	1.81428	1.60995	1.12692	0.259778	0.451948		Mp1g04110	0.716991	-3.49469	3.99506	-0.874753	0.381708	0.607917
	Mp1g04120	2.93135	-0.923278	1.58014	-0.584301	0.559018	0.776003		Mp1g04120	7.13353	1.55986	1.27671	1.22178	0.221792	0.412775
	Mp1g04130	1065.14	-2.17797	0.0775219	-28.0949	1.13121e-173	8.66102e-172		Mp1g04130	1330.93	-0.723982	0.0920283	-7.86695	3.63391e-15	4.114e-14
	Mp1g04140	110.522	-0.478618	0.223889	-2.13775	0.0325372	0.079214		Mp1g04140	81.9294	-1.56247	0.365186	-4.27855	1.88113e-05	9.14815e-05
	Mp1g04150	18.4996	0.0712679	0.568338	0.125397	0.900209	0.974788		Mp1g04150	19.8969	0.397804	0.728169	0.546307	0.584855	0.791524
	Mp1g04160	53.1832	0.527658	0.333796	1.58078	0.113929	0.232514		Mp1g04160	67.5426	1.17879	0.408398	2.88638	0.00389697	0.0127829
	Mp1g04170	248.074	0.272858	0.155294	1.75704	0.0789107	0.171101		Mp1g04170	305.072	0.894755	0.190308	4.70163	2.58096e-06	1.409e-05
	Mp1g04180	13.3921	1.16453	2.05228	0.567429	0.570422	0.778315		Mp1g04180	8.35667	0.177446	1.37099	0.12943	0.897018	0.959988
	Mp1g04190	6903.16	-0.714058	0.0301809	-23.6593	9.46989e-124	5.56784e-122		Mp1g04190	8672.07	0.172913	0.0361907	4.77782	1.77208e-06	9.88695e-06
	Mp1g04200	5850.23	1.61925	0.0367954	44.0069	0	0		Mp1g04200	6997.23	2.04432	0.0458305	44.6061	0	0
	Mp1g04210	473.405	0.429323	0.112164	3.82762	0.000129389	0.000515017		Mp1g04210	499.06	0.677792	0.151779	4.46564	7.98302e-06	4.10527e-05
	Mp1g04220	120.277	-1.31251	0.218591	-6.00444	1.91994e-09	1.30011e-08		Mp1g04220	107.49	-1.66467	0.329665	-5.04958	4.42781e-07	2.63977e-06
	Mp1g04230	0	NA	NA	NA	NA	NA		Mp1g04230	0	NA	NA	NA	NA	NA
	Mp1g04240	0	NA	NA	NA	NA	NA		Mp1g04240	0.145132	0.326146	4.98501	0.0654253	0.947835	0.973094
	Mp1g04250	779.408	-1.00859	0.0889105	-11.3439	7.95025e-30	1.37096e-28		Mp1g04250	790.807	-0.737659	0.120093	-6.14242	8.12757e-10	6.26234e-09
	Mp1g04260	309.868	-0.888349	0.134491	-6.60528	3.96758e-11	3.05405e-10		Mp1g04260	282.439	-1.06639	0.196224	-5.43457	5.49287e-08	3.59517e-07
	Mp1g04270	159.001	-0.271899	0.188898	-1.4394	0.150038	0.291793		Mp1g04270	205.524	0.570359	0.228525	2.49582	0.0125665	0.0363786
	Mp1g04280	91.9542	0.0442328	0.248802	0.177784	0.858893	0.945743		Mp1g04280	117.585	0.796817	0.31907	2.49731	0.0125138	0.036255
	Mp1g04290	456.746	-0.155302	0.112982	-1.37458	0.169263	0.32334		Mp1g04290	621.002	0.776482	0.139211	5.57772	2.43692e-08	1.65799e-07
	Mp1g04300	311.501	-0.170392	0.137567	-1.23861	0.215489	0.388308		Mp1g04300	332.066	0.160292	0.182313	0.87921	0.379287	0.606836
	Mp1g04310	25.7589	0.201026	0.475562	0.422713	0.672505	0.837871		Mp1g04310	13.0742	-2.82104	0.982876	-2.87019	0.0041023	0.0133748
	Mp1g04320	263.189	-0.310356	0.145048	-2.13967	0.0323813	0.0788456		Mp1g04320	276.17	-0.0077323	0.196172	-0.039416	0.968559	0.982112
	Mp1g04330	45.1594	-0.878963	0.353844	-2.48404	0.0129901	0.0353692		Mp1g04330	35.8624	-1.76127	0.572563	-3.07612	0.00209713	0.00728608
	Mp1g04340	700.188	0.824155	0.0953424	8.64416	5.42027e-18	5.97027e-17		Mp1g04340	464.938	-0.0948061	0.158655	-0.59756	0.550134	0.765642
	Mp1g04350	158.092	0.236793	0.192024	1.23314	0.217523	0.391199		Mp1g04350	132.651	-0.119347	0.283922	-0.420352	0.674229	0.840024
	Mp1g04360	88.8584	1.2815	0.271132	4.72649	2.28435e-06	1.15302e-05		Mp1g04360	82.1352	1.2221	0.372935	3.27699	0.0010492	0.00385503
	Mp1g04370	260.356	0.48371	0.14996	3.2256	0.00125709	0.00423453		Mp1g04370	218.279	0.158375	0.226935	0.697888	0.485247	0.712192
	Mp1g04380	305.393	0.280689	0.138044	2.03333	0.042019	0.099132		Mp1g04380	561.824	1.71555	0.152245	11.2683	1.88101e-29	3.77463e-28
	Mp1g04390	8.35453	0.608179	0.88501	0.6872	0.491956	0.711104		Mp1g04390	3.12758	-5.62591	2.31442	-2.43081	0.0150653	0.0426246
	Mp1g04400	195.119	0.205317	0.170031	1.20752	0.22723	0.405702		Mp1g04400	135.243	-0.819931	0.286274	-2.86415	0.00418131	0.0136032
	Mp1g04410	570.888	0.733982	0.107796	6.80901	9.82707e-12	7.83755e-11		Mp1g04410	359.973	-0.383447	0.206567	-1.85629	0.0634129	0.148771
	Mp1g04420	0.154707	0.227833	4.99292	0.0456312	0.963604	0.976012		Mp1g04420	0.410966	1.62591	4.87767	0.333337	0.73888	0.876091
	Mp1g04430	11.1891	-0.973804	0.731572	-1.33111	0.183152	0.343015		Mp1g04430	12.8908	-0.253247	0.930844	-0.272061	0.785575	0.907706
	Mp1g04440	0.860078	-2.02484	3.78554	-0.534887	0.592728	0.778315		Mp1g04440	1.00169	-0.930006	3.21409	-0.289352	0.772312	0.896802
	Mp1g04450	497.98	-0.433762	0.109076	-3.97669	6.98823e-05	0.000289948		Mp1g04450	549.262	0.0309602	0.145626	0.2126	0.831639	0.921627
	Mp1g04460	50.0964	0.531565	0.356351	1.49169	0.135781	0.268645		Mp1g04460	32.7233	-0.566	0.572126	-0.989291	0.322521	0.542551
	Mp1g04470	0.411901	-2.72847	4.9819	-0.547677	0.583914	0.778315		Mp1g04470	1.46773	1.55248	2.84733	0.54524	0.585588	0.79193
	Mp1g04480	370.407	-0.290501	0.12335	-2.3551	0.0185175	0.0483263		Mp1g04480	335.366	-0.453158	0.175956	-2.57541	0.0100122	0.0298163
	Mp1g04490	917.146	-1.32166	0.0833603	-15.8548	1.30234e-56	3.96387e-55		Mp1g04490	827.194	-1.60482	0.117151	-13.6988	1.0325e-42	2.82675e-41
	Mp1g04500	1031.79	-1.47283	0.0767104	-19.1999	3.70977e-82	1.58976e-80		Mp1g04500	2154.69	0.993076	0.0748088	13.2749	3.23918e-40	8.33108e-39
	Mp1g04510	279.075	-0.438962	0.146482	-2.99669	0.00272924	0.00866506		Mp1g04510	222.243	-1.12967	0.217437	-5.19538	2.043e-07	1.2608e-06
	Mp1g04520	139.571	0.269084	0.202128	1.33125	0.183106	0.342977		Mp1g04520	153.877	0.641334	0.267647	2.39619	0.0165664	0.046356
	Mp1g04530	158.707	-0.933329	0.185891	-5.02083	5.14482e-07	2.76709e-06		Mp1g04530	222.277	0.316608	0.218772	1.4472	0.14784	0.300368
	Mp1g04540	217.335	-0.877997	0.162252	-5.41131	6.25663e-08	3.6912e-07		Mp1g04540	195.699	-1.11105	0.236689	-4.69413	2.6774e-06	1.45816e-05
	Mp1g04550	607.656	-0.377889	0.100082	-3.77578	0.000159505	0.000624214		Mp1g04550	576.564	-0.381731	0.136335	-2.79995	0.00511113	0.0162944
	Mp1g04560	138.014	0.218887	0.212468	1.03021	0.302912	0.508107		Mp1g04560	101.335	-0.578505	0.328967	-1.75855	0.0786538	0.178333
	Mp1g04570	3596.14	-0.345237	0.0411142	-8.39703	4.57917e-17	4.88454e-16		Mp1g04570	2717.13	-1.25007	0.0627182	-19.9315	2.16811e-88	1.02836e-86
	Mp1g04580	190.239	-1.12411	0.175171	-6.41723	1.38772e-10	1.02734e-09		Mp1g04580	167.592	-1.51081	0.268502	-5.62681	1.83577e-08	1.26359e-07
	Mp1g04590	201.613	0.183678	0.170134	1.0796	0.280318	0.477934		Mp1g04590	285.489	1.12222	0.207696	5.40317	6.54739e-08	4.25487e-07
	Mp1g04600	402.648	-0.286045	0.124308	-2.3011	0.021386	0.0549139		Mp1g04600	374.292	-0.361178	0.166543	-2.16867	0.0301075	0.0781845
	Mp1g04610	0.342346	-2.5936	4.99078	-0.519678	0.603288	0.778315		Mp1g04610	1.11155	1.1834	3.12717	0.378426	0.705114	0.864052
	Mp1g04620	1.52778	0.0541279	2.50325	0.0216231	0.982749	0.989006		Mp1g04620	0.716991	-3.49469	3.99506	-0.874753	0.381708	0.607917
	Mp1g04630	203.827	-0.192135	0.170238	-1.12862	0.259056	0.45083		Mp1g04630	160.572	-0.848754	0.259502	-3.2707	0.0010728	0.00393541
	Mp1g04640	192.24	-0.423965	0.17073	-2.48325	0.013019	0.0354367		Mp1g04640	199.759	-0.138029	0.233833	-0.590289	0.554997	0.770825
	Mp1g04650	191.274	1.15904	0.182175	6.36222	1.98856e-10	1.45898e-09		Mp1g04650	128.117	0.34733	0.299647	1.15913	0.246402	0.446605
	Mp1g04660	0	NA	NA	NA	NA	NA		Mp1g04660	0	NA	NA	NA	NA	NA
	Mp1g04670	5.87071	-2.63394	1.18607	-2.22074	0.0263687	0.0657958		Mp1g04670	5.52648	-2.7898	1.48733	-1.87571	0.0606954	0.143403
	Mp1g04680	79.6238	-1.54331	0.273643	-5.63986	1.70188e-08	1.06767e-07		Mp1g04680	62.6464	-3.13262	0.475822	-6.5836	4.59187e-11	3.9275e-10
	Mp1g04690	28.8488	-2.69947	0.51549	-5.23671	1.63463e-07	9.24486e-07		Mp1g04690	28.6956	-2.27242	0.641073	-3.54472	0.000393036	0.00155553
	Mp1g04700	0.154707	0.227833	4.99292	0.0456312	0.963604	0.976012		Mp1g04700	0	NA	NA	NA	NA	NA
	Mp1g04710	18.6894	0.296735	0.57531	0.515783	0.606006	0.780526		Mp1g04710	28.2726	1.3564	0.67113	2.02107	0.0432723	0.10716
	Mp1g04720	5.52232	0.535135	1.10643	0.483661	0.628626	0.800158		Mp1g04720	2.29611	-3.68466	2.4387	-1.51091	0.130811	0.272376
	Mp1g04730	1.01096	2.86887	3.32736	0.862206	0.388574	0.601435		Mp1g04730	3.93006	4.91146	2.15987	2.27396	0.0229685	0.061581
	Mp1g04740	0.680866	2.29808	4.23586	0.54253	0.587453	0.778315		Mp1g04740	4.02633	4.93969	2.11755	2.33274	0.0196617	0.0536925
	Mp1g04750	168.054	-0.223545	0.184908	-1.20895	0.226681	0.405003		Mp1g04750	113.495	-1.63632	0.314998	-5.19469	2.05059e-07	1.26463e-06
	Mp1g04760	101.933	0.257887	0.24056	1.07203	0.283708	0.482328		Mp1g04760	85.2588	-0.108729	0.358624	-0.303185	0.761749	0.893612
	Mp1g04770	3.15944	-2.44375	1.60556	-1.52205	0.127996	0.255919		Mp1g04770	9.82057	1.52364	1.09689	1.38905	0.164816	0.326942
	Mp1g04780	79.5665	-0.670481	0.268563	-2.49655	0.0125408	0.0343138		Mp1g04780	75.0412	-0.701615	0.378377	-1.85427	0.0637002	0.149285
	Mp1g04790	1615.41	0.0659938	0.0609028	1.08359	0.278546	0.475477		Mp1g04790	1634.62	0.236988	0.0808	2.93302	0.00335678	0.0111634
	Mp1g04800	2358.3	0.0554409	0.0509776	1.08755	0.276792	0.473234		Mp1g04800	2507.22	0.357462	0.0668659	5.34596	8.99412e-08	5.76084e-07
	Mp1g04810	480.294	0.477682	0.110928	4.30621	1.66072e-05	7.49718e-05		Mp1g04810	378.778	-0.027437	0.172688	-0.158882	0.873762	0.947436
	Mp1g04820	491.116	-0.167397	0.105504	-1.58665	0.112592	0.230278		Mp1g04820	454.395	-0.253389	0.153162	-1.65438	0.0980505	0.214843
	Mp1g04830	154.493	-1.51116	0.197884	-7.63658	2.23063e-14	2.07602e-13		Mp1g04830	139.122	-1.84729	0.281316	-6.5666	5.14766e-11	4.39259e-10
	Mp1g04840	337.719	0.722548	0.132486	5.45376	4.93154e-08	2.95292e-07		Mp1g04840	345.627	0.88864	0.179057	4.96288	6.94569e-07	4.04966e-06
	Mp1g04850	101.389	-0.391053	0.235593	-1.65987	0.0969409	0.202793		Mp1g04850	99.5185	-0.278762	0.342716	-0.813391	0.415994	0.644807
	Mp1g04860	366.293	0.63274	0.127079	4.97912	6.38741e-07	3.41091e-06		Mp1g04860	429.159	1.10113	0.16174	6.80802	9.89521e-12	8.9013e-11
	Mp1g04870	541.08	0.165146	0.102214	1.61569	0.106162	0.218605		Mp1g04870	409.766	-0.533656	0.165465	-3.22519	0.00125887	0.00455755
	Mp1g04880	328.688	-2.03315	0.142411	-14.2767	3.05885e-46	7.74923e-45		Mp1g04880	360.647	-1.19895	0.176243	-6.80282	1.02593e-11	9.21063e-11
	Mp1g04890	159.37	-0.0257517	0.193473	-0.133103	0.894112	0.971422		Mp1g04890	131.612	-0.479122	0.292442	-1.63835	0.101349	0.220692
	Mp1g04900	0.411901	-2.72847	4.9819	-0.547677	0.583914	0.778315		Mp1g04900	0.887203	0.40953	3.40832	0.120156	0.90436	0.959988
	Mp1g04910	33.0652	-1.50609	0.430679	-3.49701	0.0004705	0.0017053		Mp1g04910	32.5033	-1.31919	0.59161	-2.22983	0.0257588	0.0681336
	Mp1g04920	3551.07	-0.603592	0.0430801	-14.0109	1.33631e-44	3.30755e-43		Mp1g04920	7891.05	1.52354	0.0401543	37.9422	0	0
	Mp1g04930	0.741994	-0.265627	3.79579	-0.0699793	0.94421	0.976012		Mp1g04930	0.826853	0.237859	3.79086	0.0627453	0.949969	0.973245
	Mp1g04940	89.8198	-0.392922	0.252455	-1.55641	0.119611	0.24236		Mp1g04940	132.518	0.792978	0.296627	2.67332	0.0075105	0.0230619
	Mp1g04950	1.14499	3.0516	3.09094	0.987275	0.323508	0.532595		Mp1g04950	3.43286	4.69494	2.38302	1.97016	0.0488197	0.118787
	Mp1g04960	6.56942	2.90564	1.32784	2.18824	0.0286521	0.0708569		Mp1g04960	17.371	4.51299	1.25395	3.59901	0.000319429	0.00128794
	Mp1g04970	11.0087	4.83297	1.55043	3.11719	0.00182585	0.00599236		Mp1g04970	1.46216	1.70714	2.81264	0.606954	0.543882	0.75943
	Mp1g04980	25.34	-0.00454018	0.475524	-0.00954774	0.992382	0.994518		Mp1g04980	14.04	-2.58862	0.912362	-2.83727	0.00455013	0.0146958
	Mp1g04990	16.9327	1.62479	0.660287	2.46073	0.0138656	0.0374686		Mp1g04990	13.637	1.29053	0.910619	1.4172	0.156424	0.313862
	Mp1g05000	159.133	-0.210677	0.187963	-1.12084	0.262355	0.454094		Mp1g05000	139.051	-0.487056	0.279696	-1.74138	0.0816174	0.183934
	Mp1g05010	0	NA	NA	NA	NA	NA		Mp1g05010	0	NA	NA	NA	NA	NA
	Mp1g05020	5.83772	0.991157	1.14238	0.867624	0.3856	0.598499		Mp1g05020	3.02799	-0.701773	1.85341	-0.378639	0.704956	0.864052
	Mp1g05030	189.47	1.07856	0.182444	5.9117	3.38586e-09	2.25816e-08		Mp1g05030	184.112	1.12262	0.25043	4.48275	7.36869e-06	3.80542e-05
	Mp1g05040	143.243	0.102463	0.200418	0.511247	0.609178	0.783742		Mp1g05040	103.02	-0.813936	0.318311	-2.55705	0.0105564	0.0312377
	Mp1g05050	1.50849	-4.63551	2.74402	-1.68931	0.0911592	0.19274		Mp1g05050	2.01451	-1.24982	2.35556	-0.530582	0.595708	0.801343
	Mp1g05060	373.811	-0.0286263	0.127131	-0.225172	0.821845	0.919731		Mp1g05060	254.906	-1.25015	0.205922	-6.07098	1.27135e-09	9.68144e-09
	Mp1g05070	46.091	0.842864	0.393783	2.14043	0.03232	0.0787075		Mp1g05070	52.6842	1.24394	0.491822	2.52925	0.0114308	0.0334408
	Mp1g05080	50.2913	0.154469	0.341033	0.452946	0.650588	0.819994		Mp1g05080	42.3919	-0.199983	0.50009	-0.399893	0.689235	0.852116
	Mp1g05090	155.646	0.407149	0.191463	2.12652	0.0334602	0.0812085		Mp1g05090	134.535	0.157451	0.279251	0.563836	0.572866	0.7829
	Mp1g05100	3.35933	-5.79329	1.99264	-2.90734	0.00364517	0.011282		Mp1g05100	3.1935	-5.65189	2.29326	-2.46456	0.013718	0.0392517
	Mp1g05110	181.962	0.19148	0.176076	1.08749	0.276822	0.473238		Mp1g05110	153.939	-0.139681	0.261684	-0.533776	0.593496	0.799486
	Mp1g05120	109.471	-0.827112	0.247613	-3.34034	0.000836746	0.00290325		Mp1g05120	117.746	-0.377956	0.324725	-1.16393	0.244454	0.443912
	Mp1g05130	356.845	0.272108	0.129173	2.10654	0.0351575	0.0847073		Mp1g05130	306.455	-0.00840693	0.186861	-0.0449903	0.964115	0.979058
	Mp1g05140	171.733	0.0541527	0.180397	0.300186	0.764035	0.903675		Mp1g05140	108.625	-1.49236	0.318829	-4.68077	2.85802e-06	1.54914e-05
	Mp1g05150	45.3389	0.738781	0.367477	2.01042	0.0443872	0.103837		Mp1g05150	32.8811	0.0485754	0.578808	0.0839231	0.933118	0.973094
	Mp1g05160	17.8501	-2.3814	0.662357	-3.59535	0.000323957	0.00120666		Mp1g05160	16.4494	-2.60068	0.946998	-2.74623	0.00602843	0.0188955
	Mp1g05170	0	NA	NA	NA	NA	NA		Mp1g05170	0	NA	NA	NA	NA	NA
	Mp1g05180	23.981	-0.892373	0.496831	-1.79613	0.072474	0.159127		Mp1g05180	20.8006	-1.29393	0.774906	-1.66979	0.094961	0.209237
	Mp1g05190	114.48	-0.880105	0.224994	-3.91168	9.16555e-05	0.000373363		Mp1g05190	195.098	0.821179	0.242108	3.39178	0.000694392	0.00263813
	Mp1g05200	190.515	0.270382	0.180431	1.49853	0.133995	0.265946		Mp1g05200	94.5374	-2.73969	0.395899	-6.92018	4.51064e-12	4.16424e-11
	Mp1g05210	1.2357	-4.33176	3.30966	-1.30883	0.190593	0.353771		Mp1g05210	2.19029	-0.154016	2.51009	-0.0613588	0.951073	0.97387
	Mp1g05220	89.0303	0.528833	0.257073	2.05713	0.0396734	0.0941655		Mp1g05220	136.823	1.5592	0.295021	5.28503	1.25684e-07	7.9251e-07
	Mp1g05230	2.79086	0.732524	1.7509	0.41837	0.675676	0.840364		Mp1g05230	4.07179	1.61091	1.75691	0.916904	0.359193	0.586273
	Mp1g05240	1.44354	1.40045	2.68447	0.521685	0.60189	0.778315		Mp1g05240	1.21339	1.11062	3.30754	0.335784	0.737034	0.876091
	Mp1g05250	778.114	-0.115801	0.0859914	-1.34666	0.178091	0.335297		Mp1g05250	665.393	-0.453452	0.127321	-3.5615	0.00036874	0.00146733
	Mp1g05260	25.2602	0.625333	0.506807	1.23387	0.217252	0.390912		Mp1g05260	20.4854	0.220173	0.736711	0.29886	0.765047	0.895661
	Mp1g05270	153.356	0.368571	0.194986	1.89024	0.058726	0.132591		Mp1g05270	141.376	0.292679	0.276688	1.05779	0.29015	0.504229
	Mp1g05280	158.526	0.0600481	0.199264	0.301349	0.763148	0.902875		Mp1g05280	141.767	-0.123882	0.274798	-0.450811	0.652126	0.822295
	Mp1g05290	2.02992	-0.589994	2.1113	-0.279445	0.779903	0.913995		Mp1g05290	4.41469	1.51528	1.70651	0.887943	0.374572	0.602117
	Mp1g05300	265.681	0.0969228	0.147687	0.656271	0.51165	0.731082		Mp1g05300	186.886	-0.908852	0.241519	-3.76307	0.000167842	0.000709976
	Mp1g05310	142.005	-0.465331	0.196788	-2.36463	0.018048	0.0472368		Mp1g05310	133.798	-0.491708	0.282353	-1.74147	0.0816018	0.183921
	Mp1g05320	354.63	0.146524	0.125728	1.1654	0.243857	0.429367		Mp1g05320	378.731	0.450622	0.168685	2.67137	0.00755418	0.0231805
	Mp1g05330	44.8403	-0.28493	0.351559	-0.810476	0.417667	0.635557		Mp1g05330	39.0684	-0.565004	0.557688	-1.01312	0.311003	0.529235
	Mp1g05340	772.808	-1.75141	0.0891917	-19.6365	7.54151e-86	3.33978e-84		Mp1g05340	684.912	-2.24625	0.13993	-16.0526	5.47891e-58	1.91667e-56
	Mp1g05350	159.321	0.147593	0.188353	0.783599	0.433275	0.653469		Mp1g05350	119.112	-0.603474	0.298157	-2.02401	0.0429687	0.106523
	Mp1g05360	133.376	0.241411	0.207218	1.16501	0.244015	0.429557		Mp1g05360	113.971	-0.0514003	0.305226	-0.168401	0.866268	0.943161
	Mp1g05370	205.468	-0.32413	0.17367	-1.86635	0.0619923	0.138928		Mp1g05370	194.865	-0.327778	0.23947	-1.36876	0.171073	0.337252
	Mp1g05380	289.51	0.500814	0.142461	3.51545	0.00043901	0.00159823		Mp1g05380	270.012	0.452621	0.199801	2.26535	0.0234909	0.0627697
	Mp1g05390	0	NA	NA	NA	NA	NA		Mp1g05390	0	NA	NA	NA	NA	NA
	Mp1g05400	448.333	-0.139651	0.110475	-1.2641	0.206195	0.375807		Mp1g05400	424.851	-0.147602	0.161416	-0.914416	0.360498	0.586673
	Mp1g05410	143.334	0.0906786	0.199148	0.455332	0.648871	0.818548		Mp1g05410	194.115	0.957841	0.239052	4.00683	6.15386e-05	0.000279541
	Mp1g05420	491.561	0.139445	0.106248	1.31245	0.189368	0.352598		Mp1g05420	379.246	-0.507802	0.174108	-2.91659	0.00353882	0.0117252
	Mp1g05430	1046.67	-1.76418	0.0753981	-23.3982	4.45807e-121	2.57715e-119		Mp1g05430	1074.32	-1.32786	0.102849	-12.9108	3.91287e-38	9.50173e-37
	Mp1g05440	0.175386	0.319259	4.98672	0.0640219	0.948953	0.976012		Mp1g05440	1.34211	3.35472	3.04349	1.10226	0.270348	0.478979
	Mp1g05450	212.505	-0.395161	0.16184	-2.44168	0.0146192	0.039277		Mp1g05450	279.168	0.515215	0.207188	2.48671	0.0128932	0.0371711
	Mp1g05460	6851	-0.58624	0.030608	-19.1532	9.1058e-82	3.87323e-80		Mp1g05460	17228.2	1.76807	0.0279327	63.2977	0	0
	Mp1g05470	413.414	0.18775	0.12041	1.55925	0.118937	0.241164		Mp1g05470	425.31	0.391305	0.162309	2.41086	0.0159148	0.0447585
	Mp1g05480	528.213	0.0644902	0.103639	0.622259	0.533772	0.750084		Mp1g05480	423.904	-0.463108	0.165797	-2.79322	0.00521854	0.0165992
	Mp1g05490	0	NA	NA	NA	NA	NA		Mp1g05490	0	NA	NA	NA	NA	NA
	Mp1g05500	162.31	0.284975	0.192072	1.48369	0.137891	0.272008		Mp1g05500	127.31	-0.273325	0.292875	-0.933246	0.350693	0.575485
	Mp1g05510	227.91	0.207042	0.156642	1.32176	0.186249	0.347692		Mp1g05510	151.552	-0.978734	0.262597	-3.72713	0.000193676	0.000810248
	Mp1g05520	389.493	0.563625	0.124001	4.54533	5.48491e-06	2.64525e-05		Mp1g05520	311.56	0.119907	0.188226	0.637037	0.5241	0.742252
	Mp1g05530	860.21	-1.0323	0.0811516	-12.7207	4.53845e-37	9.62856e-36		Mp1g05530	745.829	-1.48332	0.120643	-12.2951	9.6194e-35	2.1985e-33
	Mp1g05540	299.501	0.589076	0.140811	4.18346	2.87104e-05	0.000125595		Mp1g05540	152.786	-1.52514	0.283113	-5.38703	7.16325e-08	4.62873e-07
	Mp1g05550	627.166	-0.0381018	0.0937544	-0.4064	0.684449	0.847183		Mp1g05550	681.283	0.326027	0.133362	2.44467	0.0144983	0.0412068
	Mp1g05560	196.534	0.029268	0.173213	0.168971	0.865819	0.950938		Mp1g05560	129.145	-1.33553	0.304666	-4.3836	1.16733e-05	5.8675e-05
	Mp1g05570	930.217	-0.424242	0.0795781	-5.33114	9.75981e-08	5.64771e-07		Mp1g05570	1712.98	1.25032	0.0825973	15.1375	9.1564e-52	2.91298e-50
	Mp1g05580	575.894	-0.292164	0.0981317	-2.97726	0.00290838	0.00917632		Mp1g05580	402.904	-1.57724	0.168634	-9.35301	8.51888e-21	1.28036e-19
	Mp1g05590	576.102	0.156544	0.10061	1.55595	0.119719	0.242493		Mp1g05590	412.592	-0.751814	0.160591	-4.68154	2.84727e-06	1.54468e-05
	Mp1g05600	0	NA	NA	NA	NA	NA		Mp1g05600	0.725661	2.48064	4.30013	0.576875	0.564024	0.775926
	Mp1g05610	0.411901	-2.72847	4.9819	-0.547677	0.583914	0.778315		Mp1g05610	1.03234	0.789813	3.21467	0.24569	0.805922	0.911786
	Mp1g05620	105.998	-0.169007	0.228052	-0.741088	0.45864	0.677267		Mp1g05620	80.2514	-0.98363	0.360325	-2.72984	0.00633652	0.0197404
	Mp1g05630	96.7238	0.235933	0.247527	0.953161	0.340508	0.551881		Mp1g05630	67.6197	-0.729557	0.401731	-1.81603	0.0693654	0.160636
	Mp1g05640	68.4264	0.117338	0.291493	0.402542	0.687285	0.849443		Mp1g05640	52.3756	-0.570445	0.45993	-1.24029	0.214869	0.403219
	Mp1g05650	167.064	0.757034	0.188611	4.01374	5.97653e-05	0.000250505		Mp1g05650	117.797	-0.00918733	0.299393	-0.0306866	0.975519	0.986769
	Mp1g05660	309.122	-0.0697605	0.139736	-0.499232	0.617616	0.790055		Mp1g05660	241.785	-0.725617	0.215337	-3.36968	0.000752555	0.00284228
	Mp1g05670	488.475	-0.951418	0.106585	-8.92634	4.4033e-19	5.15674e-18		Mp1g05670	676.191	0.276097	0.128981	2.14059	0.0323069	0.0830689
	Mp1g05680	944.828	0.499282	0.0816712	6.11331	9.75835e-10	6.75672e-09		Mp1g05680	1137.83	1.04088	0.100567	10.3502	4.17649e-25	7.31225e-24
	Mp1g05690	655.566	-0.72088	0.0913283	-7.89328	2.94355e-15	2.85361e-14		Mp1g05690	755.044	-0.0793894	0.117892	-0.673406	0.500689	0.72432
	Mp1g05700	215.43	1.13728	0.172612	6.58866	4.43825e-11	3.39963e-10		Mp1g05700	349.252	2.1547	0.19269	11.1822	4.98373e-29	9.86002e-28
	Mp1g05710	446.205	1.03624	0.117455	8.82242	1.12012e-18	1.28214e-17		Mp1g05710	451.674	1.16698	0.16287	7.16508	7.77429e-13	7.60805e-12
	Mp1g05720	10.1709	6.20254	1.58772	3.90658	9.36135e-05	0.000380798		Mp1g05720	5.10261	5.28348	1.99699	2.64572	0.00815162	0.0248177
	Mp1g05730	1119.7	-1.98919	0.0769028	-25.8663	1.59366e-147	1.09816e-145		Mp1g05730	1224.98	-1.18135	0.0940184	-12.5651	3.28459e-36	7.67007e-35
	Mp1g05740	166.067	-0.0918636	0.183536	-0.50052	0.616709	0.789363		Mp1g05740	219.473	0.763494	0.226643	3.36871	0.000755212	0.00285113
	Mp1g05750	120.056	-0.0437201	0.214561	-0.203766	0.838537	0.930345		Mp1g05750	142.114	0.53563	0.281243	1.90451	0.0568438	0.135548
	Mp1g05760	0	NA	NA	NA	NA	NA		Mp1g05760	0	NA	NA	NA	NA	NA
	Mp1g05770	0	NA	NA	NA	NA	NA		Mp1g05770	0	NA	NA	NA	NA	NA
	Mp1g05780	4.75817	-3.08019	1.36724	-2.25285	0.0242687	0.0612029		Mp1g05780	5.58993	-1.3793	1.36784	-1.00838	0.31327	0.532201
	Mp1g05790	150.579	-0.806295	0.19608	-4.11208	3.92109e-05	0.000168998		Mp1g05790	345.451	1.48248	0.194002	7.64155	2.14621e-14	2.30677e-13
	Mp1g05800	0	NA	NA	NA	NA	NA		Mp1g05800	0.580529	2.15894	4.71786	0.457609	0.647233	0.818499
	Mp1g05810	6.00099	0.0321914	1.07258	0.030013	0.976057	0.984185		Mp1g05810	17.0681	2.33124	0.89867	2.5941	0.00948386	0.0284096
	Mp1g05815	0	NA	NA	NA	NA	NA		Mp1g05815	0	NA	NA	NA	NA	NA
	Mp1g05820	0	NA	NA	NA	NA	NA		Mp1g05820	0.410966	1.62591	4.87767	0.333337	0.73888	0.876091
	Mp1g05830	299.353	-0.377067	0.13592	-2.77418	0.00553415	0.0164658		Mp1g05830	249.647	-0.86184	0.218654	-3.94157	8.09504e-05	0.000360545
	Mp1g05840	3.02033	-2.38786	1.64435	-1.45216	0.146456	0.286639		Mp1g05840	4.45393	-0.250559	1.50473	-0.166514	0.867753	0.943687
	Mp1g05850	0	NA	NA	NA	NA	NA		Mp1g05850	0.205483	0.580262	4.96965	0.116761	0.907049	0.959988
	Mp1g05860	58.5658	-1.11483	0.310927	-3.58549	0.000336443	0.00125046		Mp1g05860	38.2679	-7.78665	1.46922	-5.29986	1.15893e-07	7.33305e-07
	Mp1g05870	502.128	-1.93757	0.109088	-17.7616	1.40163e-70	5.37769e-69		Mp1g05870	486.488	-1.8081	0.151214	-11.9572	5.95131e-33	1.30621e-31
	Mp1g05880	62.1986	0.240349	0.308826	0.778267	0.436412	0.657231		Mp1g05880	97.583	1.37468	0.346701	3.96505	7.33807e-05	0.000329122
	Mp1g05890	60.6571	0.351073	0.315325	1.11337	0.26555	0.458334		Mp1g05890	79.2828	1.0836	0.383671	2.82429	0.00473856	0.0152289
	Mp1g05900	0	NA	NA	NA	NA	NA		Mp1g05900	0	NA	NA	NA	NA	NA
	Mp1g05910	145.689	0.0389364	0.199847	0.194831	0.845526	0.935869		Mp1g05910	130.738	-0.124638	0.285096	-0.437178	0.661982	0.83168
	Mp1g05920	377.103	-0.42197	0.121648	-3.46877	0.00052284	0.00188108		Mp1g05920	638.112	1.07463	0.133815	8.03071	9.69091e-16	1.14615e-14
	Mp1g05925	1.82585	3.72303	2.45142	1.51873	0.128832	0.257238		Mp1g05925	0.290265	1.17028	4.91164	0.238266	0.811675	0.911786
	Mp1g05930	51.4087	-1.38953	0.337187	-4.12096	3.77298e-05	0.000163063		Mp1g05930	41.1072	-2.62426	0.536463	-4.89178	9.99274e-07	5.72688e-06
	Mp1g05940	0.350772	1.33647	4.88651	0.273502	0.784468	0.913995		Mp1g05940	0.350615	1.41279	4.89227	0.288781	0.772749	0.896802
	Mp1g05950	410.401	0.47318	0.124775	3.79225	0.000149289	0.000587438		Mp1g05950	276.99	-0.532042	0.204055	-2.60735	0.00912473	0.0274644
	Mp1g05955	2.73481	1.39842	1.75161	0.798365	0.424659	0.643356		Mp1g05955	0.716991	-3.49469	3.99506	-0.874753	0.381708	0.607917
	Mp1g05960	577.441	-0.366027	0.0985979	-3.71232	0.000205369	0.000789005		Mp1g05960	960.621	1.07408	0.111025	9.67418	3.88208e-22	6.17514e-21
	Mp1g05970	333.329	0.651036	0.138907	4.68683	2.77463e-06	1.38828e-05		Mp1g05970	265.456	0.198369	0.212811	0.932135	0.351267	0.57622
	Mp1g05980	226.886	0.222329	0.157712	1.40972	0.158623	0.305934		Mp1g05980	202.634	0.0537601	0.231586	0.232138	0.816431	0.915551
	Mp1g05985	0	NA	NA	NA	NA	NA		Mp1g05985	0.145132	0.326146	4.98501	0.0654253	0.947835	0.973094
	Mp1g05990	4.81512	-2.59518	1.34758	-1.92581	0.0541279	0.123423		Mp1g05990	5.19225	-1.58577	1.42194	-1.11522	0.264758	0.471361
	Mp1g06000	305.605	-1.15027	0.134593	-8.54632	1.27078e-17	1.38118e-16		Mp1g06000	338.979	-0.530817	0.176206	-3.01248	0.00259126	0.0088216
	Mp1g06010	198.665	-1.22999	0.168119	-7.31615	2.55181e-13	2.24172e-12		Mp1g06010	554.13	1.66911	0.149844	11.139	8.1055e-29	1.59327e-27
	Mp1g06020	287.353	0.154895	0.139686	1.10888	0.267481	0.461112		Mp1g06020	307.778	0.466023	0.186661	2.49663	0.0125381	0.0363079
	Mp1g06030	845.275	0.030128	0.0830435	0.362797	0.716756	0.865748		Mp1g06030	725.416	-0.273837	0.128369	-2.1332	0.0329082	0.0845081
	Mp1g06040	57.0915	-0.399913	0.314758	-1.27054	0.203891	0.372496		Mp1g06040	37.7067	-2.14726	0.554333	-3.87359	0.000107242	0.000468279
	Mp1g06050	15.0057	2.83716	0.841333	3.37222	0.000745641	0.00261028		Mp1g06050	16.0818	3.04445	0.998589	3.04875	0.00229797	0.00791162
	Mp1g06060	11.0263	-1.14157	0.7486	-1.52494	0.127275	0.254682		Mp1g06060	11.4676	-0.76678	0.948499	-0.808414	0.418852	0.648136
	Mp1g06070	2.61351	-2.72994	1.89827	-1.43812	0.150399	0.292363		Mp1g06070	2.15097	-5.07971	2.60876	-1.94717	0.0515139	0.124398
	Mp1g06080	348.229	-0.177494	0.138162	-1.28468	0.198903	0.365104		Mp1g06080	322.147	-0.264587	0.188805	-1.40138	0.161101	0.321075
	Mp1g06090	136.262	-0.257571	0.203182	-1.26769	0.204909	0.373779		Mp1g06090	225.317	1.13422	0.224367	5.05521	4.29929e-07	2.56734e-06
	Mp1g06100	379.775	-0.827723	0.12049	-6.86962	6.43734e-12	5.20151e-11		Mp1g06100	309.244	-1.5583	0.187778	-8.29863	1.05322e-16	1.32367e-15
	Mp1g06110	96.5567	0.852808	0.249709	3.41521	0.000637325	0.00225631		Mp1g06110	91.446	0.849017	0.362618	2.34135	0.0192139	0.0526192
	Mp1g06120	258.645	-0.107407	0.146868	-0.731317	0.464586	0.68306		Mp1g06120	259.203	0.0498279	0.207509	0.240124	0.810234	0.911786
	Mp1g06130	226.076	-0.133806	0.160157	-0.835466	0.403455	0.618631		Mp1g06130	203.688	-0.303843	0.226022	-1.34431	0.17885	0.349153
	Mp1g06140	62.4405	0.795935	0.328279	2.42457	0.0153266	0.040935		Mp1g06140	62.1455	0.904842	0.439317	2.05966	0.0394314	0.0989361
	Mp1g06150	443.8	-0.466034	0.113443	-4.10809	3.98939e-05	0.000171641		Mp1g06150	471.374	-0.111895	0.152558	-0.73346	0.463278	0.688975
	Mp1g06160	234.15	-0.0861764	0.153473	-0.561508	0.574451	0.778315		Mp1g06160	181.228	-0.783698	0.239582	-3.27111	0.00107127	0.00393058
	Mp1g06165a	0	NA	NA	NA	NA	NA		Mp1g06165a	0	NA	NA	NA	NA	NA
	Mp1g06170	1906.12	-0.522852	0.0565407	-9.24735	2.30117e-20	2.82554e-19		Mp1g06170	3174.26	0.979205	0.0606565	16.1434	1.26293e-58	4.46082e-57
	Mp1g06180	97.4284	0.0965956	0.240015	0.402457	0.687348	0.849443		Mp1g06180	64.6408	-1.16651	0.406805	-2.86748	0.00413756	0.0134753
	Mp1g06190	162.719	1.01325	0.199552	5.0776	3.82231e-07	2.08311e-06		Mp1g06190	137.611	0.761305	0.292345	2.60414	0.00921059	0.0276818
	Mp1g06200	177.76	0.252101	0.18425	1.36826	0.171231	0.326362		Mp1g06200	159.37	0.0837897	0.276828	0.302678	0.762135	0.893821
	Mp1g06210	147.113	-0.445033	0.204021	-2.18131	0.0291602	0.0719688		Mp1g06210	151.981	-0.17233	0.278418	-0.61896	0.535943	0.754167
	Mp1g06220	83.7426	0.107823	0.261617	0.412141	0.680236	0.843902		Mp1g06220	70.673	-0.252478	0.396114	-0.637387	0.523873	0.741987
	Mp1g06230	28.6352	-0.3252	0.449771	-0.723034	0.469659	0.688989		Mp1g06230	39.8769	0.703572	0.536763	1.31077	0.189936	0.366176
	Mp1g06240	15.2982	0.412214	0.700668	0.588315	0.556321	0.773209		Mp1g06240	17.5822	0.856047	0.827247	1.03481	0.300756	0.516894
	Mp1g06250	0.411901	-2.72847	4.9819	-0.547677	0.583914	0.778315		Mp1g06250	6.43524	4.04412	2.00137	2.02067	0.043314	0.107234
	Mp1g06260	5702.13	-0.480629	0.0330747	-14.5316	7.64244e-48	1.98577e-46		Mp1g06260	10963.3	1.30559	0.0330783	39.4697	0	0
	Mp1g06270	3075.96	0.284719	0.0452867	6.28703	3.23596e-10	2.33735e-09		Mp1g06270	2847.29	0.213592	0.061567	3.46925	0.000521909	0.00202262
	Mp1g06280	456.124	0.379927	0.11432	3.32336	0.000889391	0.00307168		Mp1g06280	597.157	1.11871	0.143144	7.81529	5.48379e-15	6.13224e-14
	Mp1g06290	48.5715	-0.0449685	0.340865	-0.131925	0.895044	0.971748		Mp1g06290	48.5262	0.0905465	0.47023	0.192558	0.847305	0.931411
	Mp1g06300	1.18175	-2.68439	3.18359	-0.843196	0.399119	0.613621		Mp1g06300	0.976607	-3.95719	3.82765	-1.03384	0.301209	0.516894
	Mp1g06310	93.8732	0.197399	0.248566	0.79415	0.427108	0.646226		Mp1g06310	82.8296	-0.0131459	0.384533	-0.0341868	0.972728	0.985245
	Mp1g06320	122.761	0.446776	0.220865	2.02285	0.043089	0.10113		Mp1g06320	82.1655	-0.586384	0.359891	-1.62934	0.103242	0.224093
	Mp1g06330	116.321	-0.824825	0.221535	-3.72323	0.000196691	0.000758202		Mp1g06330	105.738	-1.01987	0.318294	-3.20417	0.00135451	0.0048767
	Mp1g06340	27.3906	-0.622608	0.464908	-1.33921	0.180503	0.339098		Mp1g06340	24.3637	-0.890616	0.655173	-1.35936	0.174032	0.341805
	Mp1g06350	0	NA	NA	NA	NA	NA		Mp1g06350	0.435397	1.74731	4.87025	0.358771	0.719766	0.868945
	Mp1g06360	191.166	0.12665	0.178698	0.708741	0.478485	0.698252		Mp1g06360	155.193	-0.341799	0.276767	-1.23497	0.21684	0.405876
	Mp1g06370	0.835573	2.59494	3.71192	0.699084	0.4845	0.704106		Mp1g06370	2.53909	4.27359	2.42872	1.7596	0.0784753	0.177951
	Mp1g06380	246.136	-5.2995	0.271698	-19.5051	9.92892e-85	4.33027e-83		Mp1g06380	231.036	-6.37499	0.415607	-15.339	4.19655e-53	1.36116e-51
	Mp1g06390	0.342346	-2.5936	4.99078	-0.519678	0.603288	0.778315		Mp1g06390	1.52251	1.77357	2.76498	0.64144	0.521237	0.740579
	Mp1g06400	0.154707	0.227833	4.99292	0.0456312	0.963604	0.976012		Mp1g06400	0.290265	1.17028	4.91164	0.238266	0.811675	0.911786
	Mp1g06410	2.45372	-2.70782	1.92178	-1.40901	0.158831	0.306267		Mp1g06410	4.19612	0.117732	1.82896	0.064371	0.948675	0.973245
	Mp1g06420	194.579	0.31181	0.170749	1.82614	0.0678298	0.150232		Mp1g06420	126.928	-0.892808	0.289297	-3.08613	0.00202782	0.00706949
	Mp1g06430	108.775	0.749109	0.237264	3.15728	0.00159246	0.00528681		Mp1g06430	53.3452	-1.37637	0.45054	-3.05492	0.00225117	0.00776661
	Mp1g06440	2.38404	1.11958	1.858	0.602571	0.546794	0.762599		Mp1g06440	2.11945	0.966949	2.19803	0.439916	0.659998	0.829986
	Mp1g06445	0.175386	0.319259	4.98672	0.0640219	0.948953	0.976012		Mp1g06445	0	NA	NA	NA	NA	NA
	Mp1g06450	0	NA	NA	NA	NA	NA		Mp1g06450	0.435397	1.74731	4.87025	0.358771	0.719766	0.868945
	Mp1g06460	646.749	0.155747	0.0958132	1.62552	0.104051	0.215417		Mp1g06460	586.205	0.020727	0.137871	0.150337	0.880499	0.951746
	Mp1g06470	351.498	0.173773	0.127512	1.3628	0.172944	0.329037		Mp1g06470	311.377	-0.0293263	0.192148	-0.152624	0.878695	0.950618
	Mp1g06480	252.69	0.1528	0.150796	1.01329	0.310921	0.517861		Mp1g06480	199.388	-0.414907	0.230812	-1.79759	0.0722412	0.166334
	Mp1g06490	202.876	-0.740082	0.164308	-4.50424	6.66121e-06	3.18315e-05		Mp1g06490	217.281	-0.323294	0.229576	-1.40822	0.159066	0.318253
	Mp1g06500	6570	-0.162802	0.0312375	-5.21174	1.87075e-07	1.05147e-06		Mp1g06500	11540.4	1.32068	0.0321638	41.061	0	0
	Mp1g06510	94.212	-0.631984	0.244468	-2.58514	0.00973405	0.0273153		Mp1g06510	63.1956	-2.61896	0.438828	-5.96808	2.4006e-09	1.78563e-08
	Mp1g06520	152.224	-0.209634	0.189877	-1.10405	0.269572	0.463789		Mp1g06520	141.454	-0.277664	0.277954	-0.998959	0.317815	0.536378
	Mp1g06530	723.024	-1.73829	0.0907916	-19.146	1.04561e-81	4.43662e-80		Mp1g06530	809.705	-0.914243	0.114022	-8.0181	1.0739e-15	1.26765e-14
	Mp1g06540	14.7166	-1.34679	0.643627	-2.09249	0.0363944	0.0873212		Mp1g06540	17.8621	-0.336664	0.855344	-0.393601	0.693876	0.855908
	Mp1g06550	819.729	0.50886	0.0843389	6.03351	1.60433e-09	1.09111e-08		Mp1g06550	589.556	-0.26326	0.133356	-1.97411	0.0483687	0.117849
	Mp1g06560	910.504	-0.26587	0.0808054	-3.29024	0.001001	0.0034358		Mp1g06560	838.555	-0.369305	0.111854	-3.30168	0.000961067	0.00355408
	Mp1g06570	0	NA	NA	NA	NA	NA		Mp1g06570	0.145132	0.326146	4.98501	0.0654253	0.947835	0.973094
	Mp1g06580	255.157	-0.164238	0.153141	-1.07247	0.283511	0.482088		Mp1g06580	192.738	-0.991677	0.247388	-4.00859	6.10833e-05	0.000277681
	Mp1g06590	0	NA	NA	NA	NA	NA		Mp1g06590	0	NA	NA	NA	NA	NA
	Mp1g06600	113.106	-0.592881	0.221498	-2.67669	0.00743543	0.0214772		Mp1g06600	116.246	-0.328023	0.306111	-1.07158	0.283908	0.496041
	Mp1g06605a	0	NA	NA	NA	NA	NA		Mp1g06605a	0.435397	1.74731	4.87025	0.358771	0.719766	0.868945
	Mp1g06610	210.187	-0.208097	0.162261	-1.28249	0.199672	0.366242		Mp1g06610	244.24	0.356406	0.209033	1.70502	0.0881908	0.196492
	Mp1g06620	133.451	-0.682563	0.203155	-3.35982	0.000779937	0.00272535		Mp1g06620	184.469	0.445343	0.242612	1.83562	0.0664141	0.154653
	Mp1g06630	212.27	0.299638	0.165818	1.80702	0.0707589	0.155818		Mp1g06630	134.824	-1.02489	0.286813	-3.57335	0.00035244	0.0014086
	Mp1g06640	118.03	-0.280553	0.218559	-1.28365	0.199265	0.365651		Mp1g06640	93.7986	-0.937398	0.33689	-2.7825	0.00539416	0.017119
	Mp1g06650	479.033	-1.34805	0.110035	-12.2511	1.65805e-34	3.2756e-33		Mp1g06650	538.15	-0.630999	0.1395	-4.52329	6.08855e-06	3.17575e-05
	Mp1g06660	1014.51	-0.835904	0.074418	-11.2325	2.82215e-29	4.75241e-28		Mp1g06660	1606.46	0.678444	0.0856827	7.91809	2.41186e-15	2.76826e-14
	Mp1g06670	1.15724	1.14942	2.92888	0.392445	0.694729	0.853581		Mp1g06670	0.760933	0.350321	3.91202	0.0895498	0.928645	0.973094
	Mp1g06680	2.0953	0.831136	1.97601	0.420613	0.674038	0.839366		Mp1g06680	4.53784	2.42384	1.70492	1.42167	0.155122	0.311956
	Mp1g06690	4.3646	2.26763	1.47665	1.53566	0.124622	0.250534		Mp1g06690	2.55485	1.3661	2.05389	0.665127	0.50597	0.729589
	Mp1g06700	48.3367	-0.079264	0.341916	-0.231823	0.816675	0.916538		Mp1g06700	42.5825	-0.322102	0.496311	-0.648991	0.516344	0.738715
	Mp1g06710	70.7422	-0.0565887	0.281623	-0.200938	0.840747	0.931951		Mp1g06710	66.9172	-0.0752311	0.417597	-0.180152	0.857033	0.936414
	Mp1g06720	30.7427	-0.871847	0.43979	-1.98242	0.0474327	0.110169		Mp1g06720	24.3938	-1.73927	0.707246	-2.45921	0.0139242	0.039767
	Mp1g06730	108.127	0.271018	0.22852	1.18597	0.235634	0.417449		Mp1g06730	98.6395	0.160291	0.326114	0.491517	0.623061	0.81152
	Mp1g06740	77.9471	-0.544164	0.264887	-2.05432	0.0399444	0.0947695		Mp1g06740	73.2097	-0.587872	0.377021	-1.55925	0.118936	0.252458
	Mp1g06750	1142.38	0.177141	0.0714157	2.48041	0.013123	0.0356746		Mp1g06750	1091.41	0.189263	0.100742	1.87869	0.0602865	0.14251
	Mp1g06760	0.175386	0.319259	4.98672	0.0640219	0.948953	0.976012		Mp1g06760	1.05185	2.99852	3.3467	0.895965	0.370272	0.596861
	Mp1g06770	75.8343	3.65238	0.437596	8.34645	7.0346e-17	7.43011e-16		Mp1g06770	80.6984	3.8355	0.511534	7.49804	6.47784e-14	6.75182e-13
	Mp1g06780	108.416	2.82397	0.306096	9.22574	2.816e-20	3.44296e-19		Mp1g06780	98.5343	2.75351	0.388051	7.09574	1.2866e-12	1.24048e-11
	Mp1g06790	3.97064	-2.30418	1.40945	-1.63481	0.102089	0.211941		Mp1g06790	6.19834	-0.0479812	1.29897	-0.0369379	0.970535	0.983624
	Mp1g06800	992.977	0.773754	0.0784335	9.8651	5.89751e-23	8.13421e-22		Mp1g06800	1624.03	1.874	0.0940583	19.9239	2.52766e-88	1.19579e-86
	Mp1g06810	0.587287	-1.21961	4.79188	-0.254516	0.799097	0.913995		Mp1g06810	0.391456	-2.58698	4.98195	-0.519271	0.603572	0.802696
	Mp1g06820	7.09729	-5.39759	1.66217	-3.24732	0.00116499	0.00394134		Mp1g06820	8.50334	-1.7582	1.14295	-1.5383	0.123976	0.261182
	Mp1g06830	23.3762	-8.59476	1.50953	-5.69366	1.24345e-08	7.8753e-08		Mp1g06830	24.7014	-3.14689	0.722437	-4.35593	1.32502e-05	6.60555e-05
	Mp1g06840	187.872	0.0766364	0.178742	0.428754	0.668102	0.834437		Mp1g06840	201.519	0.397887	0.233503	1.70399	0.0883832	0.196873
	Mp1g06850	41.1732	0.0134508	0.378021	0.0355822	0.971615	0.980897		Mp1g06850	22.8457	-2.52692	0.758396	-3.33192	0.000862484	0.00321032
	Mp1g06860	517.144	-1.95796	0.107135	-18.2757	1.29278e-74	5.16723e-73		Mp1g06860	664.517	-0.513723	0.12718	-4.03934	5.36025e-05	0.000245753
	Mp1g06870	218.529	0.598104	0.167115	3.579	0.000344907	0.00128082		Mp1g06870	194.028	0.433164	0.242311	1.78764	0.0738344	0.169366
	Mp1g06880	128.459	-0.15254	0.206761	-0.737759	0.460661	0.679552		Mp1g06880	119.794	-0.212791	0.295527	-0.720038	0.471501	0.697851
	Mp1g06890	519.367	-0.339896	0.104747	-3.24493	0.00117479	0.00397138		Mp1g06890	570.489	0.0927732	0.137833	0.673086	0.500893	0.724499
	Mp1g06900	542.231	0.166735	0.101387	1.64455	0.100064	0.20844		Mp1g06900	454.49	-0.199029	0.151762	-1.31145	0.189706	0.365887
	Mp1g06910	259.804	-0.945754	0.146084	-6.47406	9.54025e-11	7.13324e-10		Mp1g06910	217.163	-1.57986	0.224148	-7.0483	1.81115e-12	1.73068e-11
	Mp1g06920	37.9381	-1.26009	0.388129	-3.24658	0.00116802	0.00395003		Mp1g06920	111.926	1.76315	0.329986	5.3431	9.13708e-08	5.84831e-07
	Mp1g06930	639.564	1.24636	0.100918	12.3502	4.85874e-35	9.6989e-34		Mp1g06930	518.373	0.907676	0.149725	6.06228	1.34209e-09	1.01988e-08
	Mp1g06940	0	NA	NA	NA	NA	NA		Mp1g06940	0	NA	NA	NA	NA	NA
	Mp1g06950	0	NA	NA	NA	NA	NA		Mp1g06950	0	NA	NA	NA	NA	NA
	Mp1g06960	0.342346	-2.5936	4.99078	-0.519678	0.603288	0.778315		Mp1g06960	0.325536	-2.45251	4.9908	-0.491407	0.623139	0.81152
	Mp1g06970	0	NA	NA	NA	NA	NA		Mp1g06970	0	NA	NA	NA	NA	NA
	Mp1g06980	6.81163	-0.356586	0.964994	-0.369522	0.711739	0.862852		Mp1g06980	10.3126	0.87541	1.03496	0.845842	0.397641	0.623878
	Mp1g06990	322.907	-0.427322	0.132397	-3.22757	0.00124844	0.00421044		Mp1g06990	299.76	-0.51092	0.18745	-2.72564	0.00641774	0.0199752
	Mp1g07000	67.918	-0.0399033	0.292869	-0.136249	0.891624	0.969448		Mp1g07000	69.1171	0.150669	0.389932	0.386397	0.699202	0.860676
	Mp1g07010	0.411901	-2.72847	4.9819	-0.547677	0.583914	0.778315		Mp1g07010	2.05975	2.1686	2.51895	0.860913	0.389286	0.616683
	Mp1g07020	1.08434	-1.19043	2.83636	-0.419705	0.674701	0.839514		Mp1g07020	1.97432	0.804432	2.26319	0.355442	0.722258	0.870399
	Mp1g07030	1.9697	2.00523	2.38047	0.842367	0.399583	0.614029		Mp1g07030	1.41887	1.43898	3.13516	0.458983	0.646247	0.818499
	Mp1g07040	349.658	1.00667	0.134028	7.5109	5.87217e-14	5.34389e-13		Mp1g07040	191.331	-0.444988	0.236105	-1.88471	0.0594695	0.140779
	Mp1g07050	1044.56	0.316467	0.0762924	4.14808	3.35277e-05	0.000145596		Mp1g07050	770.184	-0.43374	0.117256	-3.69909	0.000216372	0.000897585
	Mp1g07060	1510.89	-0.355971	0.0621569	-5.72698	1.02234e-08	6.53501e-08		Mp1g07060	2105.65	0.687505	0.0754108	9.1168	7.73768e-20	1.11963e-18
	Mp1g07070	291.032	0.0334206	0.139851	0.238973	0.811126	0.913995		Mp1g07070	274.412	0.0116656	0.20348	0.0573306	0.954282	0.975598
	Mp1g07080	0.908954	-2.21506	3.42207	-0.647286	0.517447	0.734695		Mp1g07080	1.15239	-0.672308	3.02229	-0.22245	0.823964	0.917738
	Mp1g07090	0	NA	NA	NA	NA	NA		Mp1g07090	0.616449	2.21575	4.62069	0.479528	0.631563	0.812582
	Mp1g07100	1.99837	-2.23599	2.35192	-0.950712	0.34175	0.553477		Mp1g07100	4.05605	0.689271	1.80803	0.381226	0.703035	0.863009
	Mp1g07110	713.207	0.107468	0.0895518	1.20007	0.230112	0.409606		Mp1g07110	947.6	0.927889	0.108752	8.53211	1.43697e-17	1.88239e-16
	Mp1g07120	4297.22	-0.631512	0.0382303	-16.5186	2.69446e-61	8.92645e-60		Mp1g07120	12072.5	1.95043	0.0340743	57.2404	0	0
	Mp1g07130	95.2286	-0.789992	0.241606	-3.26975	0.00107643	0.00366912		Mp1g07130	129.791	0.333611	0.298826	1.1164	0.26425	0.470593
	Mp1g07140	24.4458	-1.10671	0.489336	-2.26167	0.023718	0.0600338		Mp1g07140	19.5602	-2.0528	0.804729	-2.55092	0.010744	0.0317008
	Mp1g07150	196.849	-0.575301	0.167768	-3.42914	0.0006055	0.00215426		Mp1g07150	166.442	-1.05021	0.269591	-3.89558	9.7965e-05	0.000430862
	Mp1g07160	1.23905	-0.628573	2.60342	-0.241442	0.809213	0.913995		Mp1g07160	3.77626	2.10733	1.81502	1.16105	0.245622	0.445501
	Mp1g07170	2923.22	-2.08639	0.0479088	-43.5492	0	0		Mp1g07170	3886.68	-0.456655	0.0545921	-8.36486	6.01842e-17	7.6587e-16
	Mp1g07180	875.951	0.495086	0.0834121	5.93543	2.93078e-09	1.96607e-08		Mp1g07180	910.346	0.70786	0.110577	6.4015	1.53854e-10	1.26045e-09
	Mp1g07190	76.4192	-0.245678	0.270304	-0.908894	0.363406	0.578439		Mp1g07190	71.5723	-0.298471	0.403174	-0.740305	0.459115	0.686755
	Mp1g07200	741.869	0.0407437	0.0875843	0.465194	0.641793	0.812177		Mp1g07200	756.487	0.234353	0.118998	1.96938	0.0489097	0.118978
	Mp1g07210	10.0373	-1.22875	0.819954	-1.49856	0.133988	0.265946		Mp1g07210	10.1509	-0.932291	1.09299	-0.852976	0.393672	0.619688
	Mp1g07220	97.8453	-0.603447	0.237498	-2.54085	0.0110583	0.0306161		Mp1g07220	83.5118	-1.04032	0.358663	-2.90054	0.00372519	0.0122679
	Mp1g07230	223.373	0.170965	0.168933	1.01202	0.311527	0.518619		Mp1g07230	230.165	0.380695	0.217502	1.75031	0.0800652	0.180994
	Mp1g07240	136.473	0.0198911	0.205268	0.0969034	0.922803	0.976012		Mp1g07240	81.147	-1.94547	0.369001	-5.27226	1.34753e-07	8.47652e-07
	Mp1g07250	638.902	2.02047	0.110693	18.2529	1.96155e-74	7.78607e-73		Mp1g07250	428.638	1.35764	0.166103	8.17346	2.99657e-16	3.67004e-15
	Mp1g07260	3.56057	3.1199	1.8906	1.65022	0.0988974	0.206335		Mp1g07260	3.56585	3.20305	2.12134	1.50992	0.131064	0.272717
	Mp1g07270	3467.17	-0.433246	0.041673	-10.3963	2.57673e-25	3.90064e-24		Mp1g07270	6142.32	1.16554	0.0438364	26.5885	9.21879e-156	7.1942e-154
	Mp1g07280	72.7655	0.464351	0.284758	1.63069	0.102956	0.213562		Mp1g07280	53.7078	-0.24072	0.439629	-0.547554	0.583998	0.790658
	Mp1g07290	417.424	0.423934	0.125494	3.37812	0.000729821	0.00255593		Mp1g07290	295.924	-0.414008	0.200967	-2.06008	0.0393913	0.0988491
	Mp1g07300	0.484801	1.81274	4.85811	0.373136	0.709047	0.860194		Mp1g07300	0	NA	NA	NA	NA	NA
	Mp1g07310	202.917	-0.677852	0.182649	-3.71122	0.000206259	0.000792248		Mp1g07310	224.413	-0.163025	0.240272	-0.678502	0.497454	0.720895
	Mp1g07320	195.287	0.754132	0.176242	4.27896	1.8777e-05	8.42155e-05		Mp1g07320	148.488	0.199996	0.271925	0.73548	0.462047	0.687929
	Mp1g07330	5.48235	-0.286245	1.08156	-0.264659	0.791272	0.913995		Mp1g07330	10.4364	1.39954	1.04891	1.33428	0.182113	0.354312
	Mp1g07340	725.888	0.348189	0.09177	3.79415	0.000148152	0.00058323		Mp1g07340	625.7	0.0898392	0.137634	0.652741	0.513923	0.736406
	Mp1g07350	319.231	-0.489567	0.130231	-3.75923	0.000170439	0.000663087		Mp1g07350	288.941	-0.663241	0.1922	-3.45078	0.000558973	0.0021571
	Mp1g07360	601.095	0.381982	0.101079	3.77903	0.000157442	0.000616982		Mp1g07360	441.155	-0.361408	0.154712	-2.336	0.0194911	0.0532666
	Mp1g07370	208.284	-0.665127	0.162952	-4.08172	4.4703e-05	0.000191044		Mp1g07370	214.86	-0.376585	0.221883	-1.69722	0.0896543	0.199286
	Mp1g07380	386.985	1.19147	0.132969	8.96057	3.23001e-19	3.81119e-18		Mp1g07380	283.473	0.609831	0.206425	2.95425	0.00313427	0.0104826
	Mp1g07390	3.39743	1.9182	1.69082	1.13448	0.256594	0.447403		Mp1g07390	5.26942	2.74874	1.69404	1.62259	0.104677	0.226617
	Mp1g07400	0.175386	0.319259	4.98672	0.0640219	0.948953	0.976012		Mp1g07400	0.145132	0.326146	4.98501	0.0654253	0.947835	0.973094
	Mp1g07410	0.309415	1.17195	4.89865	0.239239	0.81092	0.913995		Mp1g07410	0	NA	NA	NA	NA	NA
	Mp1g07420	3519.4	-0.090334	0.0424938	-2.12582	0.0335185	0.0813386		Mp1g07420	7433	1.7264	0.0407292	42.3871	0	0
	Mp1g07430	225.457	0.312947	0.158594	1.97326	0.0484656	0.112156		Mp1g07430	321.928	1.24657	0.197766	6.30327	2.91424e-10	2.3351e-09
	Mp1g07440	0.938059	0.401155	3.58751	0.11182	0.910966	0.976012		Mp1g07440	1.09269	0.905308	3.13274	0.288983	0.772595	0.896802
	Mp1g07450	354.437	0.618213	0.129436	4.77622	1.78624e-06	9.09864e-06		Mp1g07450	207.653	-0.822501	0.227727	-3.61178	0.0003041	0.00123103
	Mp1g07460	186.879	1.43496	0.189296	7.58052	3.44167e-14	3.17907e-13		Mp1g07460	115.425	0.494229	0.307576	1.60685	0.108087	0.232976
	Mp1g07470	1.2357	-4.33176	3.30966	-1.30883	0.190593	0.353771		Mp1g07470	2.22621	-0.132862	2.2556	-0.0589031	0.953029	0.974755
	Mp1g07480	237.062	0.0778345	0.155603	0.500212	0.616926	0.789524		Mp1g07480	277.327	0.612359	0.199435	3.07047	0.00213723	0.00741412
	Mp1g07490	160.139	0.333063	0.18891	1.76308	0.0778871	0.169243		Mp1g07490	124.02	-0.251675	0.290581	-0.866109	0.38643	0.613671
	Mp1g07500	1606.3	-1.55552	0.0616438	-25.234	1.69798e-140	1.108e-138		Mp1g07500	1579.85	-1.37117	0.0823024	-16.6601	2.55521e-62	9.38847e-61
	Mp1g07510	192.672	1.69556	0.194677	8.70961	3.04933e-18	3.39949e-17		Mp1g07510	126.533	0.951185	0.302114	3.14843	0.00164153	0.0058353
	Mp1g07520	363.927	-1.64341	0.132358	-12.4164	2.13004e-35	4.31695e-34		Mp1g07520	1212.49	1.85378	0.114535	16.1853	6.40828e-59	2.27669e-57
	Mp1g07530	6.37661	-0.270775	1.04307	-0.259593	0.795178	0.913995		Mp1g07530	4.52232	-1.46489	1.52082	-0.963225	0.335434	0.558222
	Mp1g07540	0.823801	-3.7491	4.17643	-0.897681	0.369356	0.578439		Mp1g07540	0.782911	-3.60775	4.20185	-0.85861	0.390556	0.616683
	Mp1g07550	0.651761	-0.2319	4.43282	-0.0523142	0.958278	0.976012		Mp1g07550	1.87313	2.14169	2.57566	0.831511	0.405685	0.633397
	Mp1g07560	3.10918	-0.546149	1.56499	-0.34898	0.727105	0.87288		Mp1g07560	5.49558	1.08124	1.39883	0.77296	0.439546	0.667378
	Mp1g07570	49.8008	0.434919	0.346695	1.25447	0.209671	0.380251		Mp1g07570	22.7826	-3.0148	0.769053	-3.92014	8.8498e-05	0.000391583
	Mp1g07580	0	NA	NA	NA	NA	NA		Mp1g07580	0	NA	NA	NA	NA	NA
	Mp1g07590	95.2447	-0.142509	0.241634	-0.589773	0.555343	0.772154		Mp1g07590	203.742	1.71706	0.243619	7.04813	1.81342e-12	1.73195e-11
	Mp1g07600	131.63	0.596055	0.21494	2.77312	0.00555215	0.0165108		Mp1g07600	85.4481	-0.484556	0.375247	-1.2913	0.196599	0.376163
	Mp1g07610	781.966	-1.5954	0.0866491	-18.4122	1.04924e-75	4.26304e-74		Mp1g07610	820.865	-1.08639	0.121161	-8.96645	3.06216e-19	4.33473e-18
	Mp1g07620	6.21236	-3.50722	1.30355	-2.6905	0.0071344	0.0206631		Mp1g07620	8.10204	-1.04728	1.24689	-0.839914	0.400957	0.627894
	Mp1g07630	14.7861	0.506129	0.664016	0.762225	0.445926	0.668171		Mp1g07630	12.0826	0.0974922	0.940855	0.103621	0.91747	0.968155
	Mp1g07640	357.342	0.517983	0.127675	4.05706	4.96951e-05	0.000210861		Mp1g07640	275.309	-0.0477484	0.200778	-0.237817	0.812023	0.912009
	Mp1g07645	0.773537	2.48993	4.31214	0.577424	0.563653	0.778315		Mp1g07645	0	NA	NA	NA	NA	NA
	Mp1g07650	0.566608	-1.31062	4.89511	-0.267742	0.788898	0.913995		Mp1g07650	0.391456	-2.58698	4.98195	-0.519271	0.603572	0.802696
	Mp1g07660	128.115	0.222694	0.214998	1.0358	0.300296	0.504506		Mp1g07660	148.056	0.7065	0.275635	2.56317	0.0103722	0.0307627
	Mp1g07670	12.6381	2.508	0.866683	2.89379	0.00380618	0.0117324		Mp1g07670	8.20981	1.82907	1.22086	1.49818	0.134086	0.277425
	Mp1g07680	12.8243	2.91734	0.9213	3.16655	0.00154258	0.00513012		Mp1g07680	35.9667	4.6025	0.883787	5.20771	1.9119e-07	1.1835e-06
	Mp1g07685	0.175386	0.319259	4.98672	0.0640219	0.948953	0.976012		Mp1g07685	0.410966	1.62591	4.87767	0.333337	0.73888	0.876091
	Mp1g07690	79.3727	-0.161515	0.267786	-0.60315	0.546409	0.762123		Mp1g07690	70.2721	-0.391424	0.383826	-1.01979	0.307826	0.525003
	Mp1g07700	332.951	0.825017	0.133855	6.16352	7.11445e-10	4.98822e-09		Mp1g07700	214.873	-0.183035	0.220086	-0.831652	0.405605	0.633397
	Mp1g07710	421.719	-0.042298	0.114619	-0.369033	0.712103	0.863021		Mp1g07710	378.677	-0.214995	0.166353	-1.2924	0.196219	0.375553
	Mp1g07720	3250.22	-0.939174	0.0432481	-21.716	1.44996e-104	7.36828e-103		Mp1g07720	6184.08	1.03303	0.0457512	22.5793	6.92446e-113	4.01421e-111
	Mp1g07730	147.429	5.41889	0.508626	10.654	1.67058e-26	2.59314e-25		Mp1g07730	86.7102	4.7004	0.580066	8.10321	5.35257e-16	6.49026e-15
	Mp1g07740	0.175386	0.319259	4.98672	0.0640219	0.948953	0.976012		Mp1g07740	0.410966	1.62591	4.87767	0.333337	0.73888	0.876091
	Mp1g07750	0	NA	NA	NA	NA	NA		Mp1g07750	0	NA	NA	NA	NA	NA
	Mp1g07760	1000.66	1.19108	0.0814951	14.6153	2.2435e-48	5.87368e-47		Mp1g07760	960.805	1.21043	0.110519	10.9523	6.48084e-28	1.24707e-26
	Mp1g07770	4.59025	0.965849	1.29064	0.748349	0.45425	0.672051		Mp1g07770	3.33776	0.319232	1.76267	0.181106	0.856284	0.935763
	Mp1g07780	165.527	0.915552	0.199472	4.58988	4.43495e-06	2.16188e-05		Mp1g07780	252.567	1.85999	0.229371	8.10908	5.10057e-16	6.18881e-15
	Mp1g07790	1.36173	3.29719	2.85102	1.15649	0.247479	0.434398		Mp1g07790	0.725661	2.48064	4.30013	0.576875	0.564024	0.775926
	Mp1g07800	14.2952	0.127623	0.6522	0.195682	0.844859	0.935252		Mp1g07800	66.316	3.20944	0.522604	6.14123	8.1883e-10	6.30382e-09
	Mp1g07810	180.552	-0.259876	0.175796	-1.47828	0.139333	0.274318		Mp1g07810	324.099	1.29928	0.191877	6.77142	1.27528e-11	1.13433e-10
	Mp1g07820	105.927	-0.249743	0.23308	-1.07149	0.28395	0.482644		Mp1g07820	135.753	0.562944	0.284431	1.9792	0.0477937	0.116695
	Mp1g07830	336.486	0.807045	0.13381	6.03129	1.62652e-09	1.10576e-08		Mp1g07830	230.292	-0.0311159	0.214379	-0.145144	0.884597	0.954142
	Mp1g07840	219.345	-0.515731	0.157951	-3.26513	0.00109416	0.00372216		Mp1g07840	207.508	-0.532389	0.224072	-2.37597	0.0175031	0.048516
	Mp1g07850	310.284	-0.158822	0.138405	-1.14751	0.25117	0.439459		Mp1g07850	281.039	-0.315672	0.198763	-1.58819	0.112244	0.240433
	Mp1g07860	2523.77	-0.0224841	0.0498585	-0.45096	0.652019	0.821083		Mp1g07860	2739.97	0.340036	0.0626201	5.43015	5.63074e-08	3.68145e-07
	Mp1g07870	236.437	0.255385	0.154825	1.64951	0.0990441	0.206591		Mp1g07870	191.59	-0.202327	0.236333	-0.85611	0.391937	0.618062
	Mp1g07880	661.942	0.258786	0.09561	2.70669	0.00679584	0.0197623		Mp1g07880	1057.36	1.42648	0.109005	13.0864	3.9386e-39	9.86594e-38
	Mp1g07890	85.5938	4.30883	0.483845	8.9054	5.31935e-19	6.20423e-18		Mp1g07890	96.7416	4.5679	0.534435	8.54716	1.26157e-17	1.65619e-16
	Mp1g07900	68.8495	4.27704	0.536963	7.96524	1.64897e-15	1.6122e-14		Mp1g07900	52.1415	3.92494	0.637751	6.15434	7.53921e-10	5.82868e-09
	Mp1g07910	102.742	-0.410561	0.238267	-1.72311	0.0848687	0.181822		Mp1g07910	128.906	0.395508	0.30459	1.29849	0.194118	0.372469
	Mp1g07920	54.6523	-0.645802	0.332141	-1.94436	0.0518519	0.118865		Mp1g07920	106.389	1.23957	0.339208	3.65432	0.000257867	0.00105723
	Mp1g07930	0	NA	NA	NA	NA	NA		Mp1g07930	1.94707	3.90287	2.74788	1.42032	0.155515	0.312463
	Mp1g07940	136.471	0.482326	0.211405	2.28153	0.0225174	0.0574507		Mp1g07940	90.9963	-0.557131	0.339126	-1.64284	0.100416	0.219053
	Mp1g07950	0.411901	-2.72847	4.9819	-0.547677	0.583914	0.778315		Mp1g07950	0.391456	-2.58698	4.98195	-0.519271	0.603572	0.802696
	Mp1g07960	202.783	0.217466	0.166366	1.30715	0.19116	0.354671		Mp1g07960	270.77	1.02805	0.203166	5.06016	4.18915e-07	2.50403e-06
	Mp1g07970	335.25	-1.06035	0.13019	-8.14462	3.8048e-16	3.86242e-15		Mp1g07970	384.039	-0.352354	0.167675	-2.10141	0.0356053	0.0904043
	Mp1g07980	302.024	0.9452	0.145549	6.49404	8.35651e-11	6.27813e-10		Mp1g07980	324.624	1.20829	0.188915	6.39597	1.59533e-10	1.30463e-09
	Mp1g07990	225.778	-0.012837	0.160084	-0.0801895	0.936087	0.976012		Mp1g07990	260.999	0.510108	0.204088	2.49945	0.0124385	0.036071
	Mp1g08000	297.024	0.656933	0.140225	4.68484	2.80172e-06	1.40021e-05		Mp1g08000	942.034	2.92632	0.128562	22.7619	1.09343e-114	6.44101e-113
	Mp1g08010	3.20366	1.02042	1.6284	0.62664	0.530896	0.747567		Mp1g08010	1.67784	-0.514539	2.53813	-0.202724	0.839351	0.926117
	Mp1g08020	77.3508	0.466198	0.283762	1.64292	0.1004	0.209014		Mp1g08020	48.6698	-0.776533	0.475333	-1.63366	0.10233	0.222404
	Mp1g08030	254.94	0.35393	0.149411	2.36883	0.0178446	0.0467684		Mp1g08030	260.597	0.535029	0.2046	2.615	0.00892264	0.0269005
	Mp1g08040	523.619	-0.511014	0.108623	-4.70449	2.54496e-06	1.27931e-05		Mp1g08040	899.922	1.05473	0.124298	8.48547	2.14845e-17	2.79039e-16
	Mp1g08050	0.754247	-3.63595	4.03965	-0.900068	0.368084	0.578439		Mp1g08050	2.43415	1.27956	2.1198	0.603623	0.546094	0.761181
	Mp1g08060	2.69484	-0.3523	1.6599	-0.212242	0.831918	0.92455		Mp1g08060	2.07486	-1.13826	2.16865	-0.524871	0.599673	0.802696
	Mp1g08070	0.411901	-2.72847	4.9819	-0.547677	0.583914	0.778315		Mp1g08070	0.536588	-1.20596	4.5696	-0.26391	0.791849	0.90926
	Mp1g08080	0	NA	NA	NA	NA	NA		Mp1g08080	0.410966	1.62591	4.87767	0.333337	0.73888	0.876091
	Mp1g08090	74.9403	0.457183	0.298482	1.5317	0.125598	0.252		Mp1g08090	82.2771	0.79448	0.387794	2.04872	0.0404899	0.101133
	Mp1g08100	112.808	1.33338	0.241847	5.5133	3.52171e-08	2.13848e-07		Mp1g08100	58.8797	-0.0917221	0.422514	-0.217086	0.828141	0.919312
	Mp1g08110	76.4802	-0.0174711	0.277453	-0.0629696	0.949791	0.976012		Mp1g08110	156.606	1.71318	0.288257	5.94323	2.79462e-09	2.06442e-08
	Mp1g08120	0	NA	NA	NA	NA	NA		Mp1g08120	0	NA	NA	NA	NA	NA
	Mp1g08130	21.9015	3.76929	0.842162	4.47573	7.61513e-06	3.61493e-05		Mp1g08130	8.3615	2.27271	1.25464	1.81144	0.0700734	0.162058
	Mp1g08140	510.129	-0.181668	0.103541	-1.75456	0.0793353	0.17187		Mp1g08140	488.979	-0.156799	0.145952	-1.07432	0.28268	0.49492
	Mp1g08150	55.6306	0.666181	0.329555	2.02146	0.0432326	0.101439		Mp1g08150	132.749	2.46095	0.325439	7.56195	3.97077e-14	4.1865e-13
	Mp1g08160	1630.71	-0.126746	0.0597423	-2.12155	0.0338758	0.0820323		Mp1g08160	3597.42	1.78508	0.0585904	30.4671	7.10163e-204	7.00988e-202
	Mp1g08170	39.1237	3.59814	0.601737	5.97959	2.23705e-09	1.50951e-08		Mp1g08170	52.9903	4.14573	0.658281	6.29781	3.0188e-10	2.41253e-09
	Mp1g08180	0.587287	-1.21961	4.79188	-0.254516	0.799097	0.913995		Mp1g08180	0.391456	-2.58698	4.98195	-0.519271	0.603572	0.802696
	Mp1g08190	0.342346	-2.5936	4.99078	-0.519678	0.603288	0.778315		Mp1g08190	0.325536	-2.45251	4.9908	-0.491407	0.623139	0.81152
	Mp1g08200	0.309415	1.17195	4.89865	0.239239	0.81092	0.913995		Mp1g08200	0.205483	0.580262	4.96965	0.116761	0.907049	0.959988
	Mp1g08210	0.175386	0.319259	4.98672	0.0640219	0.948953	0.976012		Mp1g08210	1.13663	3.11849	3.25197	0.958954	0.337582	0.55945
	Mp1g08220	133.348	0.205102	0.218189	0.940017	0.347209	0.558827		Mp1g08220	116.061	-0.0416384	0.334585	-0.124448	0.900961	0.959988
	Mp1g08230	35.8421	0.439138	0.41822	1.05002	0.29371	0.495471		Mp1g08230	17.8023	-2.13062	0.809013	-2.6336	0.0084485	0.0255936
	Mp1g08240	0	NA	NA	NA	NA	NA		Mp1g08240	0	NA	NA	NA	NA	NA
	Mp1g08250	30.6964	4.30469	0.814845	5.28283	1.27204e-07	7.26816e-07		Mp1g08250	27.7075	4.24271	0.944515	4.49194	7.05773e-06	3.65537e-05
	Mp1g08260	0.175386	0.319259	4.98672	0.0640219	0.948953	0.976012		Mp1g08260	0	NA	NA	NA	NA	NA
	Mp1g08270	0.350772	1.33647	4.88651	0.273502	0.784468	0.913995		Mp1g08270	0.967064	2.86796	3.51488	0.815948	0.41453	0.643137
	Mp1g08280	81.0261	-0.111813	0.261689	-0.427275	0.669179	0.835359		Mp1g08280	91.5031	0.36195	0.348349	1.03904	0.298784	0.514483
	Mp1g08290	171.197	2.24984	0.221869	10.1404	3.65561e-24	5.27873e-23		Mp1g08290	93.0797	1.2059	0.357689	3.37137	0.000747954	0.00282665
	Mp1g08300	1679.03	-0.176554	0.0591146	-2.98663	0.00282068	0.00892411		Mp1g08300	2129.3	0.599964	0.074107	8.09592	5.68345e-16	6.85958e-15
	Mp1g08310	787.873	0.653656	0.0867002	7.53927	4.72609e-14	4.33066e-13		Mp1g08310	521.701	-0.336801	0.147189	-2.28822	0.0221247	0.0595636
	Mp1g08320	677.774	-0.765632	0.0914857	-8.36887	5.81712e-17	6.16307e-16		Mp1g08320	581.046	-1.20673	0.151509	-7.96476	1.6555e-15	1.92555e-14
	Mp1g08330	186.797	-0.0928841	0.173655	-0.534878	0.592734	0.778315		Mp1g08330	204.005	0.296739	0.23074	1.28603	0.198433	0.378663
	Mp1g08340	145.229	0.180084	0.199132	0.904342	0.365814	0.578439		Mp1g08340	104.241	-0.703701	0.319311	-2.20381	0.0275378	0.0721993
	Mp1g08350	0.342346	-2.5936	4.99078	-0.519678	0.603288	0.778315		Mp1g08350	0.325536	-2.45251	4.9908	-0.491407	0.623139	0.81152
	Mp1g08360	14.6837	-1.19065	0.639196	-1.86273	0.0625005	0.139867		Mp1g08360	29.6141	1.04248	0.613729	1.69861	0.0893931	0.198832
	Mp1g08370	273.812	0.424834	0.157013	2.70574	0.00681531	0.0198122		Mp1g08370	299.591	0.765821	0.20628	3.71254	0.00020519	0.000855117
	Mp1g08380	100.034	0.0826527	0.237866	0.347475	0.728234	0.873735		Mp1g08380	107.432	0.409808	0.314533	1.30291	0.192605	0.37015
	Mp1g08390	16.4977	1.74538	0.679269	2.5695	0.0101847	0.02845		Mp1g08390	17.8106	1.97974	0.868197	2.28029	0.0225904	0.060683
	Mp1g08400	133.924	-0.235895	0.207033	-1.13941	0.254534	0.444404		Mp1g08400	142.066	0.0915183	0.285098	0.321007	0.748205	0.882507
	Mp1g08410	167.715	0.581082	0.19904	2.91943	0.00350674	0.0108946		Mp1g08410	142.552	0.29404	0.275786	1.06619	0.286338	0.499266
	Mp1g08420	0.517732	-1.08549	4.97999	-0.21797	0.827452	0.921013		Mp1g08420	0.531019	-0.835364	4.5897	-0.182009	0.855576	0.935213
	Mp1g08430	647.219	0.730199	0.0970854	7.5212	5.42738e-14	4.9522e-13		Mp1g08430	472.471	0.0632342	0.155379	0.406966	0.684033	0.848236
	Mp1g08440	31.5131	1.03899	0.457467	2.27117	0.0231365	0.0587199		Mp1g08440	25.1957	0.657296	0.675465	0.973102	0.330503	0.551825
	Mp1g08450	128.03	0.484469	0.212353	2.28143	0.0225228	0.057456		Mp1g08450	141.849	0.848754	0.291104	2.91564	0.00354957	0.0117489
	Mp1g08460	106.772	0.766753	0.242863	3.15714	0.00159327	0.0052885		Mp1g08460	126.991	1.24354	0.317439	3.91743	8.94985e-05	0.00039553
	Mp1g08470	72.9078	1.54465	0.314157	4.9168	8.79685e-07	4.62163e-06		Mp1g08470	25.7741	-1.12213	0.636219	-1.76375	0.0777738	0.176824
	Mp1g08480	8.16906	1.68404	1.00634	1.67343	0.0942422	0.198207		Mp1g08480	2.47189	-1.63139	2.21028	-0.738093	0.460458	0.687223
	Mp1g08490	165.426	-0.86058	0.181912	-4.73075	2.23693e-06	1.12975e-05		Mp1g08490	141.507	-1.33518	0.274896	-4.85704	1.19153e-06	6.77837e-06
	Mp1g08500	0	NA	NA	NA	NA	NA		Mp1g08500	0.205483	0.580262	4.96965	0.116761	0.907049	0.959988
	Mp1g08510	463.79	-0.151923	0.108688	-1.39779	0.162176	0.311809		Mp1g08510	366.933	-0.777702	0.184733	-4.20988	2.55507e-05	0.000121823
	Mp1g08520	212.077	-0.62511	0.165392	-3.77956	0.000157105	0.0006158		Mp1g08520	485.499	1.56929	0.164025	9.56739	1.09642e-21	1.70397e-20
	Mp1g08530	156.367	-0.476776	0.199702	-2.38744	0.0169662	0.0447273		Mp1g08530	212.242	0.540412	0.23193	2.33007	0.0198026	0.0540047
	Mp1g08540	0.175386	0.319259	4.98672	0.0640219	0.948953	0.976012		Mp1g08540	0.290265	1.17028	4.91164	0.238266	0.811675	0.911786
	Mp1g08550	326.358	1.75018	0.147949	11.8296	2.7441e-32	5.07761e-31		Mp1g08550	337.658	1.90614	0.191604	9.94831	2.565e-23	4.22357e-22
	Mp1g08560	152.749	-0.751423	0.193743	-3.87845	0.000105125	0.000424376		Mp1g08560	151.921	-0.578097	0.272947	-2.11799	0.0341763	0.0873225
	Mp1g08570	105.921	5.80069	0.675068	8.59274	8.49167e-18	9.26447e-17		Mp1g08570	54.2355	4.88861	0.769402	6.35378	2.10092e-10	1.70132e-09
	Mp1g08580	92.1349	1.27153	0.26618	4.77696	1.77962e-06	9.06761e-06		Mp1g08580	82.1533	1.13451	0.381861	2.97099	0.00296838	0.00998998
	Mp1g08590	229.42	0.493439	0.159949	3.08497	0.00203571	0.00662308		Mp1g08590	210.992	0.410045	0.23748	1.72665	0.0842308	0.188854
	Mp1g08600	621.63	-1.09529	0.097545	-11.2285	2.95405e-29	4.96482e-28		Mp1g08600	688.961	-0.494357	0.12543	-3.9413	8.10396e-05	0.000360854
	Mp1g08610	20.4827	0.7511	0.57114	1.31509	0.18848	0.351288		Mp1g08610	14.7587	0.0655745	0.871903	0.0752085	0.940049	0.973094
	Mp1g08620	10.3152	-1.38264	0.824903	-1.67613	0.093713	0.197335		Mp1g08620	23.5769	1.2415	0.754871	1.64465	0.100042	0.218403
	Mp1g08630	90.6894	-0.329431	0.249009	-1.32297	0.185846	0.347092		Mp1g08630	96.0826	0.00454562	0.344774	0.0131843	0.989481	0.993015
	Mp1g08640	147.196	-0.411666	0.192775	-2.13548	0.0327221	0.0796079		Mp1g08640	122.131	-0.916733	0.292054	-3.13892	0.00169574	0.00599881
	Mp1g08650	0	NA	NA	NA	NA	NA		Mp1g08650	0.145132	0.326146	4.98501	0.0654253	0.947835	0.973094
	Mp1g08660	191.991	0.764088	0.177412	4.30685	1.65595e-05	7.47761e-05		Mp1g08660	172.593	0.637976	0.264213	2.41463	0.0157511	0.0443602
	Mp1g08670	119.491	0.491145	0.223824	2.19434	0.0282112	0.0699415		Mp1g08670	53.1552	-2.96391	0.492736	-6.01521	1.79651e-09	1.34893e-08
	Mp1g08680	200.864	-0.434883	0.164722	-2.64011	0.008288	0.0236982		Mp1g08680	231.581	0.150798	0.213054	0.707792	0.479075	0.705662
	Mp1g08690	942.162	0.825294	0.0812368	10.1591	3.01818e-24	4.38031e-23		Mp1g08690	691.354	0.187699	0.12458	1.50665	0.1319	0.274049
	Mp1g08700	1.94059	0.651341	2.06277	0.31576	0.752185	0.894264		Mp1g08700	2.78476	1.54424	2.01098	0.767905	0.442544	0.670925
	Mp1g08710	2.29888	0.899416	1.96334	0.458104	0.646877	0.816511		Mp1g08710	2.23423	0.948458	2.53718	0.373823	0.708536	0.86679
	Mp1g08720	169.063	0.506433	0.190615	2.65684	0.00788775	0.0226433		Mp1g08720	167.211	0.603395	0.257033	2.34754	0.0188978	0.0518703
	Mp1g08730	566.156	0.270495	0.101259	2.67132	0.00755542	0.02178		Mp1g08730	743.867	1.03498	0.12456	8.30909	9.64396e-17	1.21538e-15
	Mp1g08740	314.919	0.150367	0.135794	1.10731	0.26816	0.462005		Mp1g08740	340.132	0.480593	0.181443	2.64873	0.0080795	0.0246269
	Mp1g08750	272.671	-0.0558253	0.144223	-0.387077	0.698699	0.855859		Mp1g08750	335.976	0.62469	0.182633	3.42046	0.000625146	0.00239526
	Mp1g08760	4.92278	1.18803	1.23222	0.964141	0.334975	0.54553		Mp1g08760	10.2109	2.61156	1.20066	2.17511	0.029622	0.0770224
	Mp1g08770	39.677	-0.965016	0.379981	-2.53964	0.0110967	0.0307039		Mp1g08770	112.032	1.80002	0.335678	5.36234	8.21496e-08	5.27659e-07
	Mp1g08780	165.492	-0.0513928	0.186951	-0.2749	0.783393	0.913995		Mp1g08780	135.646	-0.522152	0.282472	-1.84851	0.0645285	0.150955
	Mp1g08790	2.18093	-2.49352	1.98553	-1.25585	0.209171	0.379424		Mp1g08790	2.92058	-0.565045	2.0263	-0.278855	0.780356	0.903505
	Mp1g08800	0.411901	-2.72847	4.9819	-0.547677	0.583914	0.778315		Mp1g08800	2.04826	2.18438	2.5757	0.848071	0.396398	0.622464
	Mp1g08810	152.058	-0.201919	0.193747	-1.04218	0.297329	0.500252		Mp1g08810	141.694	-0.262063	0.275163	-0.952394	0.340897	0.56336
	Mp1g08820	157.207	-0.254174	0.189029	-1.34463	0.178746	0.33631		Mp1g08820	150.643	-0.226271	0.262948	-0.860516	0.389505	0.616683
	Mp1g08830	0.342346	-2.5936	4.99078	-0.519678	0.603288	0.778315		Mp1g08830	0.760933	0.350321	3.91202	0.0895498	0.928645	0.973094
	Mp1g08840	140.365	-0.937702	0.19849	-4.72417	2.31059e-06	1.16489e-05		Mp1g08840	167.058	-0.14094	0.255002	-0.552699	0.58047	0.787518
	Mp1g08850	4.49159	0.504872	1.24041	0.40702	0.683994	0.847019		Mp1g08850	6.51151	1.43346	1.32121	1.08496	0.277938	0.488794
	Mp1g08860	541.126	0.476624	0.105203	4.53052	5.88385e-06	2.82973e-05		Mp1g08860	523.136	0.519039	0.14707	3.52919	0.000416834	0.00164366
	Mp1g08870	208.435	0.430647	0.167145	2.57648	0.0099811	0.0279221		Mp1g08870	151.07	-0.335061	0.263727	-1.27049	0.203912	0.386951
	Mp1g08880	0.154707	0.227833	4.99292	0.0456312	0.963604	0.976012		Mp1g08880	0	NA	NA	NA	NA	NA
	Mp1g08890	221.337	0.755284	0.163999	4.60542	4.11625e-06	2.01508e-05		Mp1g08890	192.997	0.548869	0.236993	2.31597	0.0205598	0.0558362
	Mp1g08900	42.1691	0.922186	0.386685	2.38485	0.0170861	0.0449928		Mp1g08900	27.709	0.00749165	0.611818	0.0122449	0.99023	0.99344
	Mp1g08910	93.8022	0.0529345	0.24601	0.215172	0.829634	0.922606		Mp1g08910	87.008	-0.0139032	0.350113	-0.0397105	0.968324	0.981983
	Mp1g08920	154.256	0.386261	0.192189	2.0098	0.0444523	0.103947		Mp1g08920	132.327	0.110146	0.288403	0.381917	0.702523	0.862674
	Mp1g08930	6.7058	-0.459782	0.989212	-0.464796	0.642077	0.812414		Mp1g08930	4.12776	-3.28432	1.86875	-1.7575	0.0788334	0.178563
	Mp1g08940	564.016	0.300642	0.102231	2.9408	0.00327365	0.0102425		Mp1g08940	496.484	0.0913564	0.149671	0.610381	0.54161	0.757532
	Mp1g08950	1.57805	-4.68962	2.71888	-1.72484	0.084557	0.181245		Mp1g08950	1.70539	-3.00905	2.72964	-1.10236	0.270305	0.478979
	Mp1g08960	2.377	-1.84872	1.93317	-0.956317	0.338912	0.550509		Mp1g08960	4.0572	0.401329	1.63779	0.245043	0.806423	0.911786
	Mp1g08970	117.9	0.331944	0.221624	1.49778	0.134191	0.266245		Mp1g08970	134.745	0.77918	0.291775	2.67048	0.00757433	0.0232384
	Mp1g08980	3.9169	0.519779	1.45583	0.357031	0.721068	0.868649		Mp1g08980	2.84758	-0.246508	2.0449	-0.120547	0.904049	0.959988
	Mp1g08990	2.31065	4.06346	2.2219	1.82882	0.0674262	0.149453		Mp1g08990	1.63237	3.6401	2.83494	1.28401	0.199138	0.379747
	Mp1g09000	0.342346	-2.5936	4.99078	-0.519678	0.603288	0.778315		Mp1g09000	0.325536	-2.45251	4.9908	-0.491407	0.623139	0.81152
	Mp1g09010	11.1135	-5.02098	1.21593	-4.12933	3.63824e-05	0.000157319		Mp1g09010	11.5981	-2.84053	1.06591	-2.66489	0.00770145	0.0235848
	Mp1g09020	388.822	-0.229999	0.12654	-1.81761	0.0691241	0.152647		Mp1g09020	354.201	-0.360941	0.185737	-1.94329	0.0519815	0.125312
	Mp1g09030	45.2904	0.436702	0.366645	1.19108	0.233623	0.414867		Mp1g09030	33.5656	-0.254446	0.560687	-0.45381	0.649966	0.820137
	Mp1g09040	378.707	0.320601	0.123034	2.6058	0.00916595	0.0258983		Mp1g09040	215.734	-1.51906	0.226957	-6.69317	2.18381e-11	1.9154e-10
	Mp1g09050	1.06366	-1.26174	3.05048	-0.413619	0.679153	0.842923		Mp1g09050	1.64814	0.400739	2.45193	0.163438	0.870173	0.945172
	Mp1g09060	97.8183	-0.402623	0.236353	-1.70348	0.0884777	0.188429		Mp1g09060	80.0395	-0.974202	0.377391	-2.58141	0.00983972	0.0293504
	Mp1g09070	212.854	0.113448	0.164072	0.69145	0.489283	0.708249		Mp1g09070	221.445	0.354428	0.225933	1.56873	0.11671	0.248513
	Mp1g09080	272.818	0.596042	0.146035	4.08149	4.47482e-05	0.000191145		Mp1g09080	192.956	-0.199146	0.234996	-0.847444	0.396747	0.622851
	Mp1g09090	158.481	-0.313929	0.187476	-1.67451	0.0940309	0.19781		Mp1g09090	169.854	0.0466855	0.25354	0.184135	0.853907	0.935213
	Mp1g09100	141.432	0.0536058	0.201165	0.266477	0.789872	0.913995		Mp1g09100	155.186	0.43059	0.26686	1.61354	0.106627	0.230236
	Mp1g09110	95.789	-1.11472	0.240222	-4.64038	3.47776e-06	1.71518e-05		Mp1g09110	95.4357	-0.917706	0.339765	-2.701	0.00691305	0.0213711
	Mp1g09120	53.064	1.77682	0.37139	4.78423	1.71644e-06	8.76902e-06		Mp1g09120	51.5701	1.81479	0.491994	3.68864	0.000225453	0.000932082
	Mp1g09130	0	NA	NA	NA	NA	NA		Mp1g09130	0.290265	1.17028	4.91164	0.238266	0.811675	0.911786
	Mp1g09140	172.23	0.0943853	0.18094	0.521638	0.601922	0.778315		Mp1g09140	182.302	0.380831	0.242676	1.5693	0.116578	0.24829
	Mp1g09150	461.691	-0.135073	0.12064	-1.11964	0.262867	0.454842		Mp1g09150	516.49	0.320867	0.15169	2.11528	0.0344058	0.0878351
	Mp1g09160	123.128	0.0997825	0.215315	0.463425	0.643059	0.813302		Mp1g09160	118.638	0.139499	0.301409	0.462824	0.643491	0.818499
	Mp1g09170	101.016	0.321473	0.250062	1.28557	0.198592	0.36468		Mp1g09170	81.5575	-0.142132	0.373572	-0.380468	0.703598	0.86341
	Mp1g09180	10.1896	2.96024	1.07099	2.76402	0.00570943	0.0169346		Mp1g09180	2.20178	-0.19668	2.53358	-0.0776293	0.938123	0.973094
	Mp1g09190	13.4939	4.08752	1.16439	3.51044	0.00044736	0.00162657		Mp1g09190	5.10543	2.61123	1.66654	1.56685	0.117149	0.249301
	Mp1g09200	33.4252	5.45923	1.07955	5.05696	4.25994e-07	2.30991e-06		Mp1g09200	12.9585	4.13957	1.34864	3.06945	0.00214454	0.00743314
	Mp1g09210	4.41682	3.45544	1.77952	1.94178	0.0521641	0.11951		Mp1g09210	0.881634	0.657311	3.42047	0.19217	0.847609	0.931411
	Mp1g09220	0.154707	0.227833	4.99292	0.0456312	0.963604	0.976012		Mp1g09220	0	NA	NA	NA	NA	NA
	Mp1g09230	0	NA	NA	NA	NA	NA		Mp1g09230	0	NA	NA	NA	NA	NA
	Mp1g09240	100.976	9.5139	1.4557	6.53564	6.33388e-11	4.80677e-10		Mp1g09240	92.3498	9.45803	1.47732	6.40217	1.53182e-10	1.25551e-09
	Mp1g09250	112.969	-0.319928	0.221481	-1.44449	0.1486	0.289422		Mp1g09250	110.277	-0.234074	0.307265	-0.761796	0.446182	0.674927
	Mp1g09260	232.617	0.0495321	0.15696	0.315572	0.752328	0.894372		Mp1g09260	150.9	-1.3803	0.287861	-4.79501	1.62665e-06	9.11452e-06
	Mp1g09270	116.682	-0.907647	0.217767	-4.16798	3.07309e-05	0.000133958		Mp1g09270	107.028	-1.06295	0.313112	-3.39479	0.000686804	0.00261069
	Mp1g09280	198.977	0.211244	0.168327	1.25496	0.209492	0.379967		Mp1g09280	133.73	-0.929031	0.282002	-3.29441	0.000986294	0.00363853
	Mp1g09290	671.129	-3.84558	0.120123	-32.0136	7.04378e-225	6.48894e-223		Mp1g09290	750.466	-1.96015	0.124657	-15.7244	1.02919e-55	3.49331e-54
	Mp1g09300	735.853	0.719919	0.0971098	7.41345	1.23055e-13	1.10352e-12		Mp1g09300	494.326	-0.205951	0.149792	-1.37492	0.169157	0.334052
	Mp1g09310	189.873	-0.780369	0.176228	-4.42817	9.50373e-06	4.45378e-05		Mp1g09310	151.879	-1.60525	0.277075	-5.79355	6.89123e-09	4.91931e-08
	Mp1g09320	44.9533	0.421869	0.361182	1.16802	0.242797	0.427882		Mp1g09320	24.0224	-1.70709	0.71212	-2.39719	0.0165213	0.0462368
	Mp1g09330	138.272	-0.318144	0.207467	-1.53347	0.125161	0.251357		Mp1g09330	305.837	1.67198	0.203445	8.21834	2.06346e-16	2.546e-15
	Mp1g09340	9.63459	0.340049	0.870886	0.390464	0.696194	0.855078		Mp1g09340	8.55478	0.18108	1.19404	0.151652	0.879461	0.951018
	Mp1g09350	47.0125	-0.0773143	0.34789	-0.222237	0.824129	0.921013		Mp1g09350	51.194	0.299957	0.460087	0.651957	0.514429	0.736932
	Mp1g09360	0.999187	-2.25075	3.49507	-0.643979	0.519589	0.735924		Mp1g09360	3.10503	1.62965	2.28532	0.713093	0.475788	0.702487
	Mp1g09370	129.81	-0.100383	0.21031	-0.477311	0.633141	0.804597		Mp1g09370	261.991	1.63252	0.213254	7.65526	1.92928e-14	2.07605e-13
	Mp1g09380	238.06	-0.453907	0.151017	-3.00566	0.00265003	0.00843222		Mp1g09380	252.524	-0.103744	0.203083	-0.510848	0.609457	0.807173
	Mp1g09390	153.032	0.0526198	0.192402	0.273488	0.784478	0.913995		Mp1g09390	125.657	-0.391096	0.292419	-1.33745	0.181076	0.352707
	Mp1g09400	38.877	-0.26603	0.393653	-0.675798	0.499169	0.718995		Mp1g09400	47.0872	0.424011	0.499112	0.849531	0.395586	0.621455
	Mp1g09410	32.2216	1.04437	0.444953	2.34714	0.0189184	0.0492455		Mp1g09410	14.0886	-1.29043	0.874614	-1.47543	0.140098	0.28742
	Mp1g09420	205.778	-1.91907	0.172297	-11.1381	8.18259e-29	1.3567e-27		Mp1g09420	201.756	-1.71616	0.233719	-7.34281	2.09152e-13	2.11362e-12
	Mp1g09430	0.175386	0.319259	4.98672	0.0640219	0.948953	0.976012		Mp1g09430	0	NA	NA	NA	NA	NA
	Mp1g09440	2.49543	-1.96733	1.83314	-1.0732	0.283179	0.481593		Mp1g09440	3.05242	-0.650539	2.0374	-0.319299	0.749499	0.883577
	Mp1g09450	0.868505	0.511919	3.74204	0.136802	0.891187	0.9691		Mp1g09450	1.37738	1.58416	2.8678	0.552395	0.580678	0.787518
	Mp1g09460	1.76521	0.421321	2.15003	0.195961	0.844641	0.93513		Mp1g09460	4.22314	2.29202	1.74347	1.31463	0.188635	0.364091
	Mp1g09470	233.823	-0.128274	0.155177	-0.826629	0.408447	0.624341		Mp1g09470	152.681	-1.66435	0.272722	-6.10273	1.0427e-09	7.99694e-09
	Mp1g09480	22.749	-0.24773	0.502123	-0.493366	0.621754	0.794051		Mp1g09480	26.1556	0.296257	0.633296	0.467801	0.639927	0.817353
	Mp1g09490	690.637	-1.66088	0.0918148	-18.0894	3.86169e-73	1.51538e-71		Mp1g09490	620.932	-2.02706	0.135011	-15.0141	5.93613e-51	1.87219e-49
	Mp1g09500	438.545	0.0984946	0.11316	0.870401	0.384081	0.59711		Mp1g09500	288.713	-1.20071	0.201626	-5.95515	2.59831e-09	1.92877e-08
	Mp1g09510	79.604	0.842918	0.276043	3.05358	0.0022613	0.00728411		Mp1g09510	41.2002	-0.936006	0.509519	-1.83704	0.066204	0.154282
	Mp1g09520	56.8133	0.22118	0.331794	0.666617	0.505017	0.725459		Mp1g09520	96.0237	1.51154	0.364944	4.14185	3.44517e-05	0.000161231
	Mp1g09530	287.406	-0.617582	0.13927	-4.43444	9.23139e-06	4.33676e-05		Mp1g09530	553.048	1.22851	0.145358	8.45163	2.87255e-17	3.70711e-16
	Mp1g09540	20.6082	1.48492	0.618097	2.4024	0.0162878	0.0431279		Mp1g09540	77.9951	3.84031	0.533423	7.19936	6.04955e-13	5.96817e-12
	Mp1g09550	4.4017	0.804107	1.37665	0.584105	0.55915	0.776124		Mp1g09550	12.5312	2.87597	1.17557	2.44645	0.014427	0.0410423
	Mp1g09560	37.0078	-0.0838972	0.394087	-0.21289	0.831412	0.924286		Mp1g09560	20.307	-3.04283	0.784173	-3.88031	0.000104325	0.000456288
	Mp1g09570	74.3479	-0.0994831	0.273599	-0.363609	0.71615	0.865748		Mp1g09570	88.3113	0.501053	0.347267	1.44285	0.149064	0.302245
	Mp1g09580	2.49739	1.22256	1.86281	0.656297	0.511633	0.731082		Mp1g09580	4.07801	2.22963	1.76468	1.26348	0.206418	0.390207
	Mp1g09590	0	NA	NA	NA	NA	NA		Mp1g09590	0.290265	1.17028	4.91164	0.238266	0.811675	0.911786
	Mp1g09600	121.081	0.159807	0.230243	0.694081	0.487632	0.706572		Mp1g09600	163.93	1.01022	0.277799	3.6365	0.000276366	0.00112776
	Mp1g09610	39.653	-2.20152	0.398821	-5.52008	3.38853e-08	2.06342e-07		Mp1g09610	37.0036	-2.36383	0.556225	-4.24978	2.13979e-05	0.000103236
	Mp1g09620	410.954	0.833074	0.123086	6.7682	1.30394e-11	1.03205e-10		Mp1g09620	193.364	-1.4127	0.235311	-6.00356	1.93035e-09	1.44527e-08
	Mp1g09630	97.1956	-3.85587	0.31725	-12.1541	5.45885e-34	1.06139e-32		Mp1g09630	92.1961	-3.89434	0.404035	-9.63863	5.49137e-22	8.65211e-21
	Mp1g09640	588.039	0.73069	0.1022	7.1496	8.70288e-13	7.42568e-12		Mp1g09640	363.923	-0.451517	0.189826	-2.37859	0.0173791	0.0482531
	Mp1g09650	442.758	0.446925	0.115864	3.85734	0.000114629	0.000460627		Mp1g09650	343.349	-0.10822	0.193164	-0.560251	0.575308	0.78421
	Mp1g09660	551.912	0.486245	0.103693	4.68929	2.7416e-06	1.37335e-05		Mp1g09660	361.812	-0.605983	0.1718	-3.52726	0.000419884	0.00165391
	Mp1g09670	697.057	-0.180194	0.0895788	-2.01157	0.0442654	0.103595		Mp1g09670	572.094	-0.678168	0.135745	-4.9959	5.8562e-07	3.44746e-06
	Mp1g09680	124.651	-0.752135	0.214095	-3.51309	0.000442924	0.00161146		Mp1g09680	127.198	-0.482032	0.317212	-1.51959	0.128614	0.269175
	Mp1g09690	113.4	0.554557	0.229125	2.42033	0.0155064	0.0413623		Mp1g09690	131.959	1.0159	0.292267	3.47594	0.000509064	0.00197703
	Mp1g09700	6.90291	0.335081	1.0233	0.327452	0.743326	0.886056		Mp1g09700	13.4279	1.85227	0.973167	1.90334	0.0569956	0.135821
	Mp1g09710	18.1792	-1.58628	0.586525	-2.70454	0.00683998	0.0198739		Mp1g09710	17.8893	-1.37886	0.803007	-1.71712	0.0859565	0.192236
	Mp1g09720	277.028	0.0752543	0.142048	0.529779	0.596265	0.778315		Mp1g09720	187.328	-1.11638	0.237819	-4.69422	2.67623e-06	1.45795e-05
	Mp1g09730	28.4288	0.161397	0.474199	0.340357	0.733588	0.878344		Mp1g09730	22.863	-0.342045	0.727737	-0.470011	0.638347	0.815792
	Mp1g09740	10.9425	-0.118123	0.785476	-0.150384	0.880461	0.961808		Mp1g09740	11.5519	0.176852	0.97093	0.182147	0.855467	0.935213
	Mp1g09750	0	NA	NA	NA	NA	NA		Mp1g09750	2.90119	4.4537	2.39499	1.85959	0.0629436	0.147854
	Mp1g09755	3.34277	0.922319	1.52685	0.604066	0.545799	0.761705		Mp1g09755	2.01516	-0.291183	2.2034	-0.132152	0.894864	0.959988
	Mp1g09760	4.37733	-0.0890183	1.23821	-0.071893	0.942687	0.976012		Mp1g09760	4.29059	-0.0308247	1.6087	-0.0191612	0.984713	0.990186
	Mp1g09770	76.8841	-0.299397	0.26819	-1.11636	0.264266	0.45653		Mp1g09770	84.8763	0.145908	0.353251	0.413045	0.679574	0.844599
	Mp1g09780	24.7507	-0.264846	0.481294	-0.550279	0.582128	0.778315		Mp1g09780	13.8673	-3.77103	1.11208	-3.39097	0.000696445	0.00264513
	Mp1g09790	114.429	-0.547361	0.221705	-2.46887	0.0135542	0.0366962		Mp1g09790	114.283	-0.376981	0.304907	-1.23638	0.216317	0.40531
	Mp1g09800	3.4477	0.372649	1.44688	0.257554	0.796751	0.913995		Mp1g09800	5.58101	1.53475	1.4266	1.07581	0.282011	0.49408
	Mp1g09810	163.035	-0.194483	0.185799	-1.04673	0.295222	0.497582		Mp1g09810	218.63	0.719227	0.229335	3.13614	0.00171187	0.00605121
	Mp1g09820	141.056	-0.0717031	0.200905	-0.356901	0.721166	0.868649		Mp1g09820	101.632	-1.07271	0.330896	-3.24183	0.00118767	0.00432117
	Mp1g09830	668.459	-0.866504	0.093802	-9.23759	2.52113e-20	3.08682e-19		Mp1g09830	755.54	-0.249946	0.121425	-2.05844	0.0395481	0.0991609
	Mp1g09840	150.291	-0.3649	0.209671	-1.74035	0.0817983	0.176451		Mp1g09840	136.853	-0.503861	0.299785	-1.68074	0.0928135	0.205066
	Mp1g09850	333.373	-1.32467	0.131332	-10.0865	6.3416e-24	9.10389e-23		Mp1g09850	298.148	-1.65338	0.195689	-8.44903	2.93729e-17	3.78798e-16
	Mp1g09860	130.366	0.0359228	0.20632	0.174112	0.861778	0.948011		Mp1g09860	128.149	0.133637	0.293397	0.455481	0.648763	0.819412
	Mp1g09870	0.754247	-3.63595	4.03965	-0.900068	0.368084	0.578439		Mp1g09870	1.6237	0.328887	2.44401	0.134569	0.892953	0.959988
	Mp1g09880	868.298	0.210251	0.174177	1.20711	0.227388	0.405804		Mp1g09880	557.166	-1.13287	0.148571	-7.62513	2.43795e-14	2.60958e-13
	Mp1g09890	365.392	-1.16534	0.129283	-9.01387	1.9891e-19	2.36973e-18		Mp1g09890	415.577	-0.456102	0.166712	-2.73587	0.00622155	0.0194374
	Mp1g09900	175.607	-0.0299269	0.181726	-0.164682	0.869194	0.953794		Mp1g09900	137.015	-0.676988	0.280397	-2.41439	0.0157615	0.0443826
	Mp1g09910	4063.34	-6.27109	0.0888585	-70.5739	0	0		Mp1g09910	3839.08	-7.22358	0.128659	-56.1453	0	0
	Mp1g09920	752.513	0.80536	0.0896006	8.98833	2.51007e-19	2.98008e-18		Mp1g09920	428.616	-0.633188	0.157225	-4.02727	5.64272e-05	0.000257669
	Mp1g09930	0	NA	NA	NA	NA	NA		Mp1g09930	0	NA	NA	NA	NA	NA
	Mp1g09940	0.411901	-2.72847	4.9819	-0.547677	0.583914	0.778315		Mp1g09940	0.391456	-2.58698	4.98195	-0.519271	0.603572	0.802696
	Mp1g09950	0.847826	0.457914	3.49078	0.131178	0.895635	0.971748		Mp1g09950	2.04269	2.30452	2.53331	0.909686	0.362988	0.589674
	Mp1g09960	328.236	-2.41572	0.142336	-16.9719	1.32529e-64	4.62163e-63		Mp1g09960	327.578	-2.01638	0.188938	-10.6722	1.37372e-26	2.52624e-25
	Mp1g09970	1.94442	-1.53568	2.03902	-0.753147	0.451362	0.669754		Mp1g09970	5.22483	1.46775	1.48233	0.990169	0.322091	0.541993
	Mp1g09980	0	NA	NA	NA	NA	NA		Mp1g09980	0	NA	NA	NA	NA	NA
	Mp1g09990	0	NA	NA	NA	NA	NA		Mp1g09990	0.786012	2.58993	3.78769	0.683775	0.494117	0.717199
	Mp1g10000	0.342346	-2.5936	4.99078	-0.519678	0.603288	0.778315		Mp1g10000	0.325536	-2.45251	4.9908	-0.491407	0.623139	0.81152
	Mp1g10010	0	NA	NA	NA	NA	NA		Mp1g10010	0	NA	NA	NA	NA	NA
	Mp1g10020	248.287	-0.533995	0.148849	-3.58749	0.000333871	0.00124198		Mp1g10020	213.23	-0.923569	0.222421	-4.15235	3.29081e-05	0.000154482
	Mp1g10030	131.046	-0.609145	0.204656	-2.97644	0.00291618	0.00919925		Mp1g10030	148.468	-0.0352201	0.274926	-0.128108	0.898064	0.959988
	Mp1g10040	716.884	-0.187551	0.0875869	-2.14132	0.0322485	0.0785778		Mp1g10040	574.505	-0.778814	0.134816	-5.77687	7.61048e-09	5.39499e-08
	Mp1g10050	0	NA	NA	NA	NA	NA		Mp1g10050	0	NA	NA	NA	NA	NA
	Mp1g10060	186.647	0.0827407	0.176027	0.470046	0.638322	0.809074		Mp1g10060	155.801	-0.300526	0.27028	-1.11191	0.266178	0.473474
	Mp1g10070	165.7	-0.189847	0.201658	-0.941433	0.346483	0.557838		Mp1g10070	148.8	-0.365385	0.289048	-1.2641	0.206194	0.389952
	Mp1g10080	370.823	-2.43402	0.132217	-18.4093	1.10552e-75	4.48113e-74		Mp1g10080	410.713	-1.39347	0.161319	-8.63795	5.72291e-18	7.62261e-17
	Mp1g10090	77.6068	-0.0210142	0.268494	-0.0782666	0.937616	0.976012		Mp1g10090	80.066	0.202059	0.370172	0.545853	0.585167	0.791829
	Mp1g10100	365.596	0.0473951	0.126508	0.374642	0.707927	0.860194		Mp1g10100	361.711	0.158534	0.179805	0.881697	0.377941	0.6052
	Mp1g10110	147.818	0.413666	0.202985	2.03792	0.0415582	0.0982061		Mp1g10110	95.7609	-0.769919	0.342864	-2.24555	0.0247326	0.0657126
	Mp1g10120	109.975	0.276105	0.230055	1.20017	0.230074	0.409606		Mp1g10120	84.9272	-0.330877	0.36498	-0.906562	0.364639	0.591372
	Mp1g10130	747.892	0.153933	0.0897391	1.71534	0.086282	0.184506		Mp1g10130	557.497	-0.607999	0.136732	-4.44666	8.72175e-06	4.46004e-05
	Mp1g10140	0.411901	-2.72847	4.9819	-0.547677	0.583914	0.778315		Mp1g10140	1.29817	1.27644	2.94321	0.433689	0.664514	0.833352
	Mp1g10150	52.086	-1.65694	0.336464	-4.92456	8.45509e-07	4.44886e-06		Mp1g10150	52.0691	-1.3849	0.458522	-3.02035	0.00252483	0.00861149
	Mp1g10160	1.10502	-1.12196	2.99012	-0.375223	0.707495	0.860194		Mp1g10160	4.1513	2.27823	1.78555	1.27593	0.201982	0.383983
	Mp1g10170	36.9631	-0.885557	0.388866	-2.27728	0.0227694	0.0579829		Mp1g10170	37.9372	-0.594614	0.522668	-1.13765	0.255265	0.458213
	Mp1g10180	52.8811	1.86224	0.387656	4.80385	1.55644e-06	7.98475e-06		Mp1g10180	44.2262	1.6361	0.543892	3.00813	0.00262863	0.00893547
	Mp1g10190	204.044	-0.176137	0.164067	-1.07356	0.283018	0.481489		Mp1g10190	186.185	-0.304618	0.23652	-1.28792	0.197775	0.377773
	Mp1g10200	480.455	-0.231114	0.106359	-2.17296	0.0297831	0.0732753		Mp1g10200	547.296	0.286523	0.139546	2.05325	0.040048	0.100208
	Mp1g10210	23.8667	0.44118	0.502399	0.878148	0.379864	0.591834		Mp1g10210	10.4928	-3.50571	1.13623	-3.08538	0.00203292	0.00708457
	Mp1g10220	290.837	0.469437	0.141801	3.31054	0.000931152	0.00321269		Mp1g10220	249.264	0.203552	0.208378	0.976837	0.32865	0.550594
	Mp1g10230	5868.44	-0.26952	0.0325835	-8.27166	1.32104e-16	1.36847e-15		Mp1g10230	10331.3	1.25651	0.0385669	32.5801	7.85278e-233	8.79752e-231
	Mp1g10240	270.066	-0.737789	0.141826	-5.20206	1.97093e-07	1.10633e-06		Mp1g10240	245.31	-0.922351	0.208613	-4.42134	9.80885e-06	4.98246e-05
	Mp1g10250	154.352	-1.36413	0.202977	-6.72061	1.80968e-11	1.42158e-10		Mp1g10250	184.949	-0.415398	0.252425	-1.64563	0.0998393	0.218082
	Mp1g10260	99.4095	-0.212985	0.249845	-0.852471	0.393953	0.607848		Mp1g10260	129.625	0.629837	0.313594	2.00844	0.044596	0.109946
	Mp1g10270	159.121	-0.409685	0.185133	-2.21292	0.0269032	0.0670249		Mp1g10270	287.235	1.21694	0.204455	5.95212	2.64686e-09	1.96242e-08
	Mp1g10280	106.084	0.322292	0.238675	1.35034	0.176907	0.33358		Mp1g10280	119.678	0.737218	0.311757	2.36472	0.0180439	0.0498261
	Mp1g10290	167.954	0.525328	0.187361	2.80383	0.00504997	0.0151561		Mp1g10290	134.69	0.0870159	0.283596	0.306831	0.758972	0.890979
	Mp1g10300	586.666	0.256381	0.0979332	2.61792	0.00884688	0.0250914		Mp1g10300	395.837	-0.841504	0.165341	-5.08951	3.58999e-07	2.16216e-06
	Mp1g10310	328.237	-0.324006	0.131074	-2.47193	0.0134386	0.0364005		Mp1g10310	341.271	-0.0510006	0.177062	-0.288039	0.773317	0.897176
	Mp1g10320	114.836	1.43099	0.243093	5.88658	3.94257e-09	2.61427e-08		Mp1g10320	140.475	1.90806	0.29688	6.42704	1.3011e-10	1.07169e-09
	Mp1g10330	85.4632	-0.00933851	0.257087	-0.0363244	0.971024	0.980644		Mp1g10330	71.8637	-0.391961	0.38163	-1.02707	0.304387	0.520938
	Mp1g10340	1.62979	3.5615	2.58186	1.37943	0.167761	0.321006		Mp1g10340	3.50615	4.73555	2.20333	2.14927	0.031613	0.0814224
	Mp1g10350	77.7296	0.139137	0.270364	0.514629	0.606812	0.781282		Mp1g10350	72.2204	0.0701598	0.406965	0.172397	0.863125	0.941516
	Mp1g10360	0.330094	1.25613	4.89227	0.256757	0.797366	0.913995		Mp1g10360	1.71716	3.71783	2.80806	1.32399	0.185507	0.359593
	Mp1g10370	84.3506	6.21584	0.861196	7.21768	5.28802e-13	4.56626e-12		Mp1g10370	121.552	6.82227	0.878115	7.76921	7.89742e-15	8.72443e-14
	Mp1g10380	217.82	0.805239	0.167456	4.80865	1.51954e-06	7.80009e-06		Mp1g10380	130.639	-0.449151	0.30587	-1.46844	0.141986	0.290575
	Mp1g10385a	0	NA	NA	NA	NA	NA		Mp1g10385a	0	NA	NA	NA	NA	NA
	Mp1g10390	0.651761	-0.2319	4.43282	-0.0523142	0.958278	0.976012		Mp1g10390	2.98532	2.91512	2.23428	1.30473	0.191986	0.369154
	Mp1g10400	279.781	0.619085	0.148664	4.16433	3.12271e-05	0.000135949		Mp1g10400	467.742	1.78988	0.16942	10.5647	4.34176e-26	7.84999e-25
	Mp1g10410	442.875	0.133958	0.112365	1.19216	0.233197	0.414443		Mp1g10410	529.293	0.708876	0.153367	4.62209	3.79896e-06	2.02963e-05
	Mp1g10420	5.88778	0.39156	1.10039	0.355838	0.721962	0.869311		Mp1g10420	6.37657	0.708656	1.29699	0.546383	0.584802	0.791512
	Mp1g10430	904.535	0.245147	0.0798308	3.07083	0.00213464	0.0069163		Mp1g10430	1287.67	1.18486	0.0970712	12.2061	2.88258e-34	6.51469e-33
	Mp1g10440	9.86203	-2.48434	0.854818	-2.90628	0.00365754	0.0113081		Mp1g10440	9.08945	-2.775	1.15236	-2.40811	0.0160352	0.0450491
	Mp1g10450	10.4687	-3.02224	0.869063	-3.47758	0.000505957	0.00182422		Mp1g10450	9.70988	-3.38554	1.16503	-2.90597	0.00366116	0.0120876
	Mp1g10460	52.0507	0.130965	0.336456	0.389248	0.697092	0.855859		Mp1g10460	61.3812	0.681128	0.423505	1.60831	0.107767	0.232396
	Mp1g10470	358.19	-1.01816	0.124836	-8.15602	3.46253e-16	3.52535e-15		Mp1g10470	400.942	-0.399229	0.163245	-2.44559	0.0144617	0.0411283
	Mp1g10480	5.68732	-1.05302	1.08432	-0.971141	0.331478	0.541177		Mp1g10480	4.08627	-2.96345	1.79598	-1.65004	0.0989345	0.216339
	Mp1g10490	65.8069	0.894914	0.308516	2.90071	0.00372319	0.0114904		Mp1g10490	36.6377	-0.546221	0.544602	-1.00297	0.315874	0.534205
	Mp1g10500	899.123	-0.161335	0.0795604	-2.02783	0.0425777	0.100258		Mp1g10500	1190.2	0.711364	0.0964787	7.37327	1.66491e-13	1.70324e-12
	Mp1g10510	150.692	-0.379406	0.204907	-1.8516	0.0640837	0.142964		Mp1g10510	188.548	0.406615	0.244492	1.6631	0.0962923	0.211651
	Mp1g10520	149.18	0.0943796	0.193463	0.487844	0.62566	0.797208		Mp1g10520	250.185	1.40773	0.225393	6.24569	4.21937e-10	3.32685e-09
	Mp1g10530	7.80769	0.448289	0.92458	0.484857	0.627778	0.799315		Mp1g10530	3.12758	-5.62591	2.31442	-2.43081	0.0150653	0.0426246
	Mp1g10540	372.544	0.146793	0.124014	1.18368	0.236541	0.418841		Mp1g10540	394.339	0.426805	0.168722	2.52963	0.0114182	0.0334148
	Mp1g10550	176.496	0.274926	0.178944	1.53638	0.124444	0.250287		Mp1g10550	220.71	0.93246	0.224046	4.16191	3.15594e-05	0.000148533
	Mp1g10560	546.016	0.463582	0.106156	4.36701	1.25959e-05	5.79185e-05		Mp1g10560	523.3	0.482902	0.146595	3.29411	0.000987334	0.00364144
	Mp1g10570	10.5889	0.627477	0.777868	0.806663	0.419861	0.638332		Mp1g10570	4.59286	-2.7813	1.7166	-1.62024	0.105181	0.227519
	Mp1g10580	0.762673	-0.194018	4.0451	-0.0479636	0.961745	0.976012		Mp1g10580	0.391456	-2.58698	4.98195	-0.519271	0.603572	0.802696
	Mp1g10590	12.6282	0.797481	0.732825	1.08823	0.276494	0.472865		Mp1g10590	11.9304	0.778882	0.97151	0.801724	0.422713	0.652948
	Mp1g10600	0.154707	0.227833	4.99292	0.0456312	0.963604	0.976012		Mp1g10600	0.290265	1.17028	4.91164	0.238266	0.811675	0.911786
	Mp1g10610	16.4469	2.96847	0.81742	3.63151	0.000281767	0.00106029		Mp1g10610	2.19492	-1.94812	2.28304	-0.853298	0.393494	0.619688
	Mp1g10620	2589.66	0.851755	0.0510863	16.6729	2.06402e-62	6.97194e-61		Mp1g10620	1584.78	-0.311859	0.0819651	-3.80477	0.000141934	0.000607134
	Mp1g10630	373.023	0.637339	0.125261	5.0881	3.61665e-07	1.97791e-06		Mp1g10630	413.231	0.986789	0.17592	5.60931	2.03133e-08	1.39242e-07
	Mp1g10640	7.88889	2.52732	1.14776	2.20195	0.0276688	0.0687411		Mp1g10640	1.81525	-0.830013	2.49399	-0.332805	0.739281	0.876454
	Mp1g10645a	0	NA	NA	NA	NA	NA		Mp1g10645a	0	NA	NA	NA	NA	NA
	Mp1g10650	187.216	1.22561	0.191919	6.38608	1.70189e-10	1.25239e-09		Mp1g10650	191.708	1.3734	0.245881	5.58564	2.32841e-08	1.58594e-07
	Mp1g10660	76.3839	-1.34525	0.275658	-4.88014	1.06009e-06	5.52798e-06		Mp1g10660	118.639	0.352119	0.300916	1.17015	0.241939	0.440735
	Mp1g10670	15.2418	1.61354	0.693678	2.32606	0.0200153	0.0517645		Mp1g10670	18.9402	2.10425	0.81857	2.57065	0.0101509	0.0301849
	Mp1g10680	5304.89	-0.371168	0.0348135	-10.6616	1.53902e-26	2.395e-25		Mp1g10680	7410.53	0.682666	0.0410886	16.6145	5.47372e-62	2.00714e-60
	Mp1g10690	2226.77	-1.07572	0.0518107	-20.7624	9.46296e-96	4.55359e-94		Mp1g10690	2737.41	-0.141449	0.0621685	-2.27524	0.0228914	0.0614283
	Mp1g10700	8.20533	1.76625	0.992022	1.78046	0.0750009	0.163965		Mp1g10700	7.70849	1.75538	1.24188	1.4135	0.15751	0.315625
	Mp1g10710	14.8843	0.389586	0.680383	0.572597	0.566917	0.778315		Mp1g10710	20.4796	1.23847	0.746062	1.66001	0.0969125	0.21275
	Mp1g10720	479.356	0.11963	0.10826	1.10503	0.269148	0.463245		Mp1g10720	304.422	-1.34102	0.195569	-6.85703	7.03082e-12	6.37803e-11
	Mp1g10730	18.1581	-0.0922647	0.626428	-0.147287	0.882905	0.963695		Mp1g10730	16.9839	-0.146591	0.82903	-0.176823	0.859648	0.938877
	Mp1g10740	722.446	0.0641828	0.0880028	0.729327	0.465802	0.68453		Mp1g10740	941.557	0.851867	0.108468	7.85362	4.04195e-15	4.55899e-14
	Mp1g10750	180.077	-1.00786	0.176957	-5.6955	1.23012e-08	7.79663e-08		Mp1g10750	158.465	-1.37071	0.262495	-5.22185	1.77142e-07	1.10177e-06
	Mp1g10760	526.617	-0.386599	0.103222	-3.74534	0.000180151	0.000698819		Mp1g10760	565.44	-0.0101814	0.13789	-0.0738375	0.94114	0.973094
	Mp1g10770	0	NA	NA	NA	NA	NA		Mp1g10770	0	NA	NA	NA	NA	NA
	Mp1g10780	190.825	0.279637	0.180648	1.54797	0.12163	0.245843		Mp1g10780	363.3	1.77695	0.198703	8.94273	3.79658e-19	5.33713e-18
	Mp1g10790	544.976	-0.591648	0.100568	-5.88309	4.02671e-09	2.668e-08		Mp1g10790	494.469	-0.771217	0.151436	-5.09269	3.53015e-07	2.12823e-06
	Mp1g10800	0.994107	-1.15443	3.39934	-0.339605	0.734154	0.878344		Mp1g10800	0.796204	-1.99969	3.86418	-0.517493	0.604812	0.80298
	Mp1g10810	307.876	0.207733	0.13925	1.49181	0.13575	0.268628		Mp1g10810	362.92	0.739733	0.173963	4.25224	2.11644e-05	0.00010219
	Mp1g10820	99.3651	-0.313793	0.251362	-1.24837	0.211896	0.383479		Mp1g10820	76.6242	-1.10151	0.435493	-2.52934	0.0114276	0.033437
	Mp1g10830	76.6821	-3.85153	0.358379	-10.7471	6.11576e-27	9.648e-26		Mp1g10830	70.1535	-5.05922	0.556926	-9.08417	1.04489e-19	1.5036e-18
	Mp1g10840	3.52707	-0.354745	1.48447	-0.238971	0.811128	0.913995		Mp1g10840	2.61702	-1.31672	2.15588	-0.61076	0.541359	0.757355
	Mp1g10850	184.009	0.347805	0.176039	1.97573	0.0481854	0.111631		Mp1g10850	144.483	-0.189248	0.269714	-0.701662	0.48289	0.70991
	Mp1g10860	0	NA	NA	NA	NA	NA		Mp1g10860	1.46281	3.47021	2.96087	1.17203	0.241187	0.43964
	Mp1g10870	810.307	-0.0471375	0.0846933	-0.556567	0.577823	0.778315		Mp1g10870	628.423	-0.719272	0.134198	-5.35979	8.33191e-08	5.34606e-07
	Mp1g10880	0.67244	-0.151229	4.00599	-0.0377508	0.969886	0.980012		Mp1g10880	1.23225	1.36559	2.99604	0.455798	0.648535	0.819298
	Mp1g10890	307.809	1.23563	0.148006	8.3485	6.9136e-17	7.30678e-16		Mp1g10890	447.792	2.04665	0.173678	11.7842	4.71028e-32	1.01075e-30
	Mp1g10900	405.999	0.0930647	0.116662	0.797732	0.425026	0.643742		Mp1g10900	607.868	1.17331	0.13622	8.61334	7.09601e-18	9.4035e-17
	Mp1g10910	444.589	0.535025	0.116721	4.58379	4.56631e-06	2.22214e-05		Mp1g10910	569.489	1.20185	0.146762	8.18915	2.63085e-16	3.23298e-15
	Mp1g10920	569.375	0.102076	0.0996127	1.02473	0.305492	0.511341		Mp1g10920	562.73	0.208114	0.136852	1.52072	0.12833	0.268772
	Mp1g10930	11.5119	6.38071	1.56926	4.06606	4.78146e-05	0.000203283		Mp1g10930	55.2564	8.71853	1.50146	5.80668	6.37234e-09	4.56613e-08
	Mp1g10940	372.251	0.47267	0.124682	3.79101	0.000150034	0.000590234		Mp1g10940	360.005	0.514245	0.175323	2.93313	0.00335559	0.0111615
	Mp1g10950	0	NA	NA	NA	NA	NA		Mp1g10950	0	NA	NA	NA	NA	NA
	Mp1g10960	273.397	0.352197	0.145814	2.41539	0.0157184	0.0418452		Mp1g10960	329.113	0.916139	0.190515	4.80874	1.51886e-06	8.53148e-06
	Mp1g10970	101.712	-2.22373	0.261212	-8.51313	1.69306e-17	1.8332e-16		Mp1g10970	98.992	-2.03033	0.339103	-5.98737	2.13259e-09	1.59017e-08
	Mp1g10980	675.28	-0.144733	0.0947546	-1.52745	0.126648	0.253694		Mp1g10980	817.482	0.509925	0.122891	4.14942	3.33326e-05	0.000156354
	Mp1g10990	871.794	-1.26011	0.0818262	-15.3998	1.6407e-53	4.75032e-52		Mp1g10990	1126.2	-0.112039	0.101012	-1.10917	0.267356	0.475278
	Mp1g11000	593.228	1.00283	0.101629	9.8675	5.75826e-23	7.95489e-22		Mp1g11000	335.086	-0.348247	0.177624	-1.96058	0.0499278	0.121183
	Mp1g11010	103.533	-0.0956414	0.23598	-0.405295	0.68526	0.847815		Mp1g11010	127.109	0.581183	0.291954	1.99067	0.0465177	0.114113
	Mp1g11020	89.1419	3.09029	0.356534	8.66761	4.41272e-18	4.8792e-17		Mp1g11020	99.8323	3.35512	0.42844	7.83101	4.83976e-15	5.43536e-14
	Mp1g11030	4.23148	3.38247	1.81898	1.85954	0.0629507	0.140801		Mp1g11030	6.5274	4.12738	1.85995	2.21908	0.0264814	0.0698508
	Mp1g11040	101.37	-0.06857	0.234867	-0.291953	0.770323	0.908679		Mp1g11040	70.3749	-1.22656	0.387587	-3.1646	0.00155294	0.00554849
	Mp1g11050	343.847	1.09511	0.135788	8.06482	7.33457e-16	7.35463e-15		Mp1g11050	264.209	0.618897	0.203433	3.04227	0.00234804	0.00805968
	Mp1g11060	327.019	0.181404	0.135876	1.33508	0.181851	0.34111		Mp1g11060	304.151	0.122445	0.186947	0.654972	0.512486	0.734519
	Mp1g11070	138.758	-0.408318	0.20387	-2.00283	0.045195	0.105455		Mp1g11070	174.023	0.394801	0.26002	1.51835	0.128926	0.269434
	Mp1g11080	251.685	-0.434063	0.150378	-2.88648	0.00389581	0.0119781		Mp1g11080	260.753	-0.153379	0.203614	-0.753283	0.45128	0.680385
	Mp1g11090	0	NA	NA	NA	NA	NA		Mp1g11090	0	NA	NA	NA	NA	NA
	Mp1g11100	156.289	-0.480995	0.189999	-2.53157	0.0113554	0.0313593		Mp1g11100	214.193	0.563977	0.23523	2.39756	0.0165047	0.0462116
	Mp1g11110	0	NA	NA	NA	NA	NA		Mp1g11110	0	NA	NA	NA	NA	NA
	Mp1g11120	0	NA	NA	NA	NA	NA		Mp1g11120	0	NA	NA	NA	NA	NA
	Mp1g11130	231.457	0.39922	0.16136	2.4741	0.0133572	0.0362254		Mp1g11130	254.251	0.748508	0.227097	3.29599	0.000980767	0.00362106
	Mp1g11140	920.168	-0.140853	0.0810942	-1.7369	0.0824042	0.177603		Mp1g11140	1102.08	0.487441	0.102752	4.74388	2.09665e-06	1.16056e-05
	Mp1g11150	717.318	-0.337071	0.0878703	-3.836	0.000125052	0.000499254		Mp1g11150	899.828	0.448794	0.109315	4.10552	4.03401e-05	0.000187567
	Mp1g11160	122.708	-0.0329124	0.221722	-0.14844	0.881996	0.963056		Mp1g11160	138.325	0.433845	0.298673	1.45257	0.146342	0.297822
	Mp1g11170	0	NA	NA	NA	NA	NA		Mp1g11170	0	NA	NA	NA	NA	NA
	Mp1g11180	290.352	-1.78569	0.150622	-11.8554	2.017e-32	3.74025e-31		Mp1g11180	269.099	-1.96099	0.203059	-9.65723	4.58068e-22	7.24852e-21
	Mp1g11190	1242.01	-1.20016	0.0694726	-17.2753	7.21499e-67	2.58405e-65		Mp1g11190	1334.23	-0.683844	0.09382	-7.2889	3.12502e-13	3.13206e-12
	Mp1g11200	148.442	0.606987	0.200227	3.03149	0.00243349	0.00779648		Mp1g11200	100.842	-0.310805	0.325365	-0.955249	0.339452	0.561479
	Mp1g11210	315.088	-0.32519	0.132935	-2.44624	0.0144356	0.038862		Mp1g11210	368.053	0.272074	0.174436	1.55974	0.118822	0.252245
	Mp1g11220	170.507	-0.0631454	0.183557	-0.344009	0.730839	0.875899		Mp1g11220	230.531	0.834324	0.220551	3.78291	0.000155007	0.00065943
	Mp1g11230	759.216	-0.581201	0.0866213	-6.70968	1.95055e-11	1.52946e-10		Mp1g11230	825.969	-0.138235	0.114838	-1.20374	0.228691	0.422855
	Mp1g11240	458.71	-0.767873	0.111755	-6.87102	6.3743e-12	5.1554e-11		Mp1g11240	591.728	0.206612	0.137178	1.50616	0.132027	0.274282
	Mp1g11250	24.4384	-0.97123	0.500408	-1.94088	0.0522734	0.119702		Mp1g11250	60.7816	1.5566	0.45928	3.38921	0.000700936	0.00265998
	Mp1g11260	197.965	-0.152494	0.168164	-0.906818	0.364503	0.578439		Mp1g11260	213.659	0.212137	0.224753	0.943868	0.345237	0.568984
	Mp1g11270	0	NA	NA	NA	NA	NA		Mp1g11270	0.145132	0.326146	4.98501	0.0654253	0.947835	0.973094
	Mp1g11280	283.42	0.10143	0.139906	0.724982	0.468463	0.687587		Mp1g11280	235.813	-0.295288	0.210436	-1.40322	0.160552	0.320279
	Mp1g11290	1354.93	-1.02444	0.0665313	-15.3979	1.691e-53	4.88772e-52		Mp1g11290	1835.03	0.169595	0.0765037	2.21682	0.0266355	0.0701863
	Mp1g11300	539.349	-0.0704955	0.100752	-0.699694	0.484119	0.704087		Mp1g11300	523.627	-0.00931792	0.141673	-0.0657708	0.94756	0.973094
	Mp1g11310	57.7152	-0.348546	0.310408	-1.12286	0.261495	0.453188		Mp1g11310	43.2695	-1.28479	0.496619	-2.58708	0.00967936	0.0289146
	Mp1g11320	1.09659	-4.18269	3.2491	-1.28734	0.197976	0.363946		Mp1g11320	1.86446	-0.388722	2.49305	-0.155922	0.876094	0.949119
	Mp1g11330	241.791	1.22562	0.169244	7.24173	4.43013e-13	3.84861e-12		Mp1g11330	451.581	2.47482	0.184317	13.427	4.20149e-41	1.10235e-39
	Mp1g11340	1054.17	1.27597	0.0793545	16.0793	3.56212e-58	1.10967e-56		Mp1g11340	745.766	0.626564	0.122054	5.13351	2.84382e-07	1.72873e-06
	Mp1g11350	166.369	2.04131	0.215857	9.45678	3.17567e-21	4.08263e-20		Mp1g11350	143.009	1.85788	0.294172	6.31563	2.6907e-10	2.16358e-09
	Mp1g11360	0	NA	NA	NA	NA	NA		Mp1g11360	0.145132	0.326146	4.98501	0.0654253	0.947835	0.973094
	Mp1g11370	0	NA	NA	NA	NA	NA		Mp1g11370	0	NA	NA	NA	NA	NA
	Mp1g11380	20.4363	3.30181	0.784065	4.21114	2.54084e-05	0.000111804		Mp1g11380	25.4977	3.71946	0.887758	4.18972	2.79295e-05	0.00013237
	Mp1g11390	5.90316	-1.35154	1.06404	-1.27021	0.204011	0.372496		Mp1g11390	7.18638	-0.333053	1.23638	-0.269377	0.78764	0.908431
	Mp1g11400	178.962	0.121009	0.183939	0.657877	0.510617	0.730604		Mp1g11400	177.38	0.232309	0.254432	0.913047	0.361218	0.587448
	Mp1g11410	0	NA	NA	NA	NA	NA		Mp1g11410	0.821932	2.63114	4.10852	0.640412	0.521905	0.740579
	Mp1g11420	119.02	0.663538	0.22827	2.90681	0.00365136	0.0112956		Mp1g11420	107.839	0.542897	0.324075	1.67522	0.0938909	0.207195
	Mp1g11430	1.36938	-4.51624	3.12221	-1.44649	0.14804	0.288657		Mp1g11430	2.23329	-0.490134	2.27517	-0.215428	0.829434	0.919685
	Mp1g11440	0.350772	1.33647	4.88651	0.273502	0.784468	0.913995		Mp1g11440	0.350615	1.41279	4.89227	0.288781	0.772749	0.896802
	Mp1g11450	116.696	0.207914	0.221848	0.937192	0.34866	0.560557		Mp1g11450	70.1415	-1.46449	0.39448	-3.71247	0.000205245	0.000855117
	Mp1g11460	260.23	-0.403894	0.147282	-2.74232	0.00610064	0.0179222		Mp1g11460	204.228	-1.15007	0.229313	-5.0153	5.29514e-07	3.12996e-06
	Mp1g11470	7045.7	-0.198572	0.0318313	-6.23828	4.42405e-10	3.15713e-09		Mp1g11470	9559.18	0.740284	0.0370177	19.9981	5.71994e-89	2.74152e-87
	Mp1g11480	115.042	0.807354	0.234405	3.44427	0.000572605	0.00204525		Mp1g11480	94.2827	0.463593	0.350511	1.32262	0.185961	0.360225
	Mp1g11490	132.929	-0.158258	0.207225	-0.763702	0.445045	0.667083		Mp1g11490	94.6886	-1.23567	0.340821	-3.62558	0.000288317	0.00117207
	Mp1g11500	0.154707	0.227833	4.99292	0.0456312	0.963604	0.976012		Mp1g11500	0	NA	NA	NA	NA	NA
	Mp1g11510	518.844	0.115138	0.1036	1.11137	0.266407	0.459491		Mp1g11510	597.864	0.608605	0.134665	4.51939	6.20187e-06	3.23209e-05
	Mp1g11520	120.501	0.513485	0.226747	2.26457	0.0235389	0.0596417		Mp1g11520	135.689	0.910157	0.294997	3.08531	0.00203338	0.00708483
	Mp1g11530	96.5438	-0.70184	0.244882	-2.86603	0.00415651	0.0126958		Mp1g11530	78.6116	-1.40143	0.384262	-3.64708	0.000265239	0.00108551
	Mp1g11540	0	NA	NA	NA	NA	NA		Mp1g11540	0	NA	NA	NA	NA	NA
	Mp1g11550	451.466	0.901345	0.116662	7.72613	1.10867e-14	1.05056e-13		Mp1g11550	799.401	2.11792	0.12786	16.5644	1.2609e-61	4.61428e-60
	Mp1g11560	508.73	1.04359	0.110218	9.46843	2.8407e-21	3.65745e-20		Mp1g11560	1098.13	2.57303	0.11419	22.533	1.97299e-112	1.13655e-110
	Mp1g11570	439.142	1.65017	0.128139	12.878	5.98945e-38	1.29137e-36		Mp1g11570	359.189	1.35991	0.185124	7.34595	2.04305e-13	2.06693e-12
	Mp1g11580	366.234	-0.370255	0.125496	-2.95034	0.00317423	0.00995494		Mp1g11580	379.605	-0.10205	0.17485	-0.583644	0.55946	0.775171
	Mp1g11590	405.726	0.362789	0.124146	2.92228	0.0034748	0.0108134		Mp1g11590	366.638	0.23449	0.173914	1.34831	0.177559	0.347112
	Mp1g11600	196.766	0.0160353	0.168432	0.0952037	0.924153	0.976012		Mp1g11600	167.015	-0.323883	0.268854	-1.20468	0.228326	0.422296
	Mp1g11610	43.8197	-1.80544	0.387232	-4.66243	3.12499e-06	1.555e-05		Mp1g11610	42.0212	-1.78339	0.536838	-3.32203	0.000893664	0.00331961
	Mp1g11620	409.847	-0.161745	0.118539	-1.36449	0.172414	0.328232		Mp1g11620	494.896	0.49254	0.149676	3.29072	0.000999326	0.00368066
	Mp1g11630	743.551	0.342604	0.0880584	3.89064	9.99789e-05	0.000404779		Mp1g11630	567.218	-0.286629	0.136976	-2.09255	0.0363896	0.0921395
	Mp1g11640	0.754247	-3.63595	4.03965	-0.900068	0.368084	0.578439		Mp1g11640	0.716991	-3.49469	3.99506	-0.874753	0.381708	0.607917
	Mp1g11650	0	NA	NA	NA	NA	NA		Mp1g11650	0	NA	NA	NA	NA	NA
	Mp1g11660	352.092	-0.439143	0.124356	-3.53132	0.000413487	0.00151685		Mp1g11660	269.868	-1.31575	0.203341	-6.47067	9.7572e-11	8.15078e-10
	Mp1g11670	1.34488	-0.0930733	2.60855	-0.0356801	0.971537	0.980875		Mp1g11670	1.72735	0.703102	2.56105	0.274537	0.783672	0.906034
	Mp1g11680	1.33645	-1.73311	2.86849	-0.604189	0.545718	0.761653		Mp1g11680	2.86333	0.936358	2.29067	0.40877	0.682708	0.847048
	Mp1g11690	1.01479	-1.08379	3.12536	-0.346774	0.728761	0.873735		Mp1g11690	1.61814	0.51154	2.64362	0.193499	0.846568	0.931332
	Mp1g11700	861.367	0.866366	0.085003	10.1922	2.14906e-24	3.1401e-23		Mp1g11700	1218.93	1.67904	0.0995908	16.8594	8.94851e-64	3.36232e-62
	Mp1g11710	294.33	0.347923	0.139354	2.49669	0.0125359	0.034306		Mp1g11710	237.638	-0.102215	0.21001	-0.486716	0.626459	0.812582
	Mp1g11720	0.762673	-0.194018	4.0451	-0.0479636	0.961745	0.976012		Mp1g11720	0.536588	-1.20596	4.5696	-0.26391	0.791849	0.90926
	Mp1g11730	429.609	0.118458	0.114206	1.03723	0.299628	0.503481		Mp1g11730	354.447	-0.303683	0.173651	-1.74882	0.0803229	0.181509
	Mp1g11740	264.983	0.0682737	0.151703	0.450049	0.652675	0.821603		Mp1g11740	239.804	-0.0760103	0.211228	-0.35985	0.718959	0.868945
	Mp1g11750	235.696	0.0680039	0.158443	0.4292	0.667777	0.834153		Mp1g11750	232.924	0.17096	0.215535	0.793192	0.427666	0.657707
	Mp1g11760	0.660187	2.25628	4.29087	0.525834	0.599003	0.778315		Mp1g11760	2.98597	4.498	2.33923	1.92286	0.0544981	0.130774
	Mp1g11770	1140.56	0.229999	0.0716252	3.21115	0.00132205	0.00443871		Mp1g11770	980.228	-0.0513626	0.104111	-0.493345	0.621769	0.81152
	Mp1g11780	3.24459	-2.01163	1.5387	-1.30736	0.191091	0.354581		Mp1g11780	5.49986	0.308245	1.44966	0.212633	0.831613	0.921627
	Mp1g11790	2631.83	-2.12904	0.052692	-40.4054	0	0		Mp1g11790	2509.83	-2.10259	0.0669925	-31.3855	3.1902e-216	3.34806e-214
	Mp1g11800	205.49	-0.0449666	0.165352	-0.271945	0.785664	0.913995		Mp1g11800	329.908	1.21714	0.187685	6.48501	8.87251e-11	7.45609e-10
	Mp1g11810	271.338	-1.9679	0.1518	-12.9638	1.96288e-38	4.28575e-37		Mp1g11810	320.294	-0.837779	0.183821	-4.55758	5.17461e-06	2.7208e-05
	Mp1g11820	174.588	-0.147665	0.180038	-0.820189	0.412108	0.628932		Mp1g11820	169.956	-0.072682	0.250802	-0.289798	0.771971	0.896802
	Mp1g11830	41.9416	1.34091	0.400308	3.34971	0.000808973	0.00281425		Mp1g11830	30.0466	0.74739	0.612398	1.22043	0.222301	0.413411
	Mp1g11840	51.7515	-0.67853	0.336925	-2.01389	0.0440212	0.103107		Mp1g11840	44.5729	-1.08113	0.513189	-2.10669	0.0351448	0.0893593
	Mp1g11850	0	NA	NA	NA	NA	NA		Mp1g11850	0.435397	1.74731	4.87025	0.358771	0.719766	0.868945
	Mp1g11860	285.64	1.02609	0.14724	6.96883	3.19597e-12	2.63809e-11		Mp1g11860	206.305	0.386313	0.22773	1.69636	0.089817	0.19958
	Mp1g11870	188.682	0.693755	0.186793	3.71402	0.000203991	0.000784409		Mp1g11870	171.816	0.599267	0.267097	2.24363	0.0248563	0.0659836
	Mp1g11880	3.19237	-4.17763	1.98296	-2.10677	0.0351379	0.084672		Mp1g11880	5.81802	0.0397024	1.31836	0.0301149	0.975975	0.986769
	Mp1g11890	165.516	-0.49665	0.182586	-2.72009	0.00652639	0.0190656		Mp1g11890	125.689	-1.46296	0.296247	-4.93832	7.87994e-07	4.56756e-06
	Mp1g11900	0.978509	-2.32245	3.5338	-0.657211	0.511046	0.730604		Mp1g11900	1.19388	-0.949429	3.24	-0.293034	0.769496	0.896802
	Mp1g11910	2.47475	-2.00488	1.83942	-1.08995	0.275735	0.472081		Mp1g11910	2.67737	-1.22227	1.98974	-0.614285	0.539027	0.757058
	Mp1g11920	0	NA	NA	NA	NA	NA		Mp1g11920	0	NA	NA	NA	NA	NA
	Mp1g11930	6.44061	0.886315	1.04394	0.849012	0.395875	0.610486		Mp1g11930	8.14881	1.49551	1.21835	1.22749	0.219639	0.409937
	Mp1g11940	799.756	-0.0755366	0.0840517	-0.898691	0.368817	0.578439		Mp1g11940	626.666	-0.722359	0.128899	-5.60406	2.09391e-08	1.4327e-07
	Mp1g11950	157.245	-0.25858	0.19151	-1.35022	0.176945	0.333614		Mp1g11950	116.874	-1.18032	0.346074	-3.41059	0.000648229	0.00247591
	Mp1g11960	210.806	0.725379	0.167836	4.32194	1.54666e-05	7.0172e-05		Mp1g11960	160.798	0.174436	0.256542	0.679952	0.496535	0.719887
	Mp1g11970	1.78128	-4.89004	2.56748	-1.9046	0.0568317	0.128804		Mp1g11970	1.83873	-3.35679	2.65574	-1.26398	0.206239	0.389952
	Mp1g11980	1846.41	-1.00487	0.0583613	-17.218	1.94445e-66	6.92089e-65		Mp1g11980	1963.57	-0.564255	0.0737278	-7.65321	1.96018e-14	2.10806e-13
	Mp1g11990	0	NA	NA	NA	NA	NA		Mp1g11990	0	NA	NA	NA	NA	NA
	Mp1g12000	178.426	-0.257074	0.184738	-1.39156	0.164056	0.314757		Mp1g12000	201.405	0.236236	0.232416	1.01643	0.309423	0.527087
	Mp1g12010	293.155	0.621444	0.142197	4.37031	1.24071e-05	5.71185e-05		Mp1g12010	224.056	0.0592452	0.2185	0.271145	0.786279	0.908202
	Mp1g12020	221.184	-0.936382	0.1585	-5.90777	3.46778e-09	2.31011e-08		Mp1g12020	232.155	-0.560265	0.228046	-2.4568	0.014018	0.0400036
	Mp1g12030	339.519	-0.867138	0.128434	-6.75162	1.46202e-11	1.15216e-10		Mp1g12030	300.828	-1.17078	0.202716	-5.77545	7.67457e-09	5.43831e-08
	Mp1g12040	112.855	2.91927	0.306682	9.51887	1.7507e-21	2.27446e-20		Mp1g12040	188.059	3.80931	0.339121	11.2329	2.81148e-29	5.60484e-28
	Mp1g12050	0.50548	1.86925	4.85532	0.384991	0.700244	0.855859		Mp1g12050	1.34211	3.35472	3.04349	1.10226	0.270348	0.478979
	Mp1g12060	331.654	0.408034	0.131977	3.09171	0.00199005	0.00648676		Mp1g12060	380.218	0.85202	0.170718	4.9908	6.01288e-07	3.53285e-06
	Mp1g12070	339.558	-0.466167	0.132805	-3.51015	0.000447857	0.001627		Mp1g12070	278.419	-1.03715	0.204874	-5.06237	4.1408e-07	2.47756e-06
	Mp1g12080	411.095	0.529845	0.120058	4.41326	1.01826e-05	4.74996e-05		Mp1g12080	278.836	-0.426009	0.197687	-2.15496	0.0311649	0.0804725
	Mp1g12090	0	NA	NA	NA	NA	NA		Mp1g12090	0	NA	NA	NA	NA	NA
	Mp1g12100	0	NA	NA	NA	NA	NA		Mp1g12100	0	NA	NA	NA	NA	NA
	Mp1g12110	0.350772	1.33647	4.88651	0.273502	0.784468	0.913995		Mp1g12110	0	NA	NA	NA	NA	NA
	Mp1g12120	0	NA	NA	NA	NA	NA		Mp1g12120	0	NA	NA	NA	NA	NA
	Mp1g12130	0	NA	NA	NA	NA	NA		Mp1g12130	0	NA	NA	NA	NA	NA
	Mp1g12140	0	NA	NA	NA	NA	NA		Mp1g12140	0	NA	NA	NA	NA	NA
	Mp1g12150	0	NA	NA	NA	NA	NA		Mp1g12150	0	NA	NA	NA	NA	NA
	Mp1g12160	0	NA	NA	NA	NA	NA		Mp1g12160	0	NA	NA	NA	NA	NA
	Mp1g12170	0.154707	0.227833	4.99292	0.0456312	0.963604	0.976012		Mp1g12170	1.16106	3.15817	3.57276	0.883956	0.37672	0.603604
	Mp1g12180	1.20242	-2.62062	3.15575	-0.830427	0.406297	0.621661		Mp1g12180	3.72118	1.44033	1.81766	0.792408	0.428123	0.658243
	Mp1g12190	0	NA	NA	NA	NA	NA		Mp1g12190	0	NA	NA	NA	NA	NA
	Mp1g12200	0	NA	NA	NA	NA	NA		Mp1g12200	0	NA	NA	NA	NA	NA
	Mp1g12210	397.398	-2.16908	0.125081	-17.3414	2.29109e-67	8.29173e-66		Mp1g12210	429.566	-1.35596	0.159822	-8.48422	2.17178e-17	2.81669e-16
	Mp1g12220	224.186	0.14604	0.158335	0.922347	0.356347	0.569726		Mp1g12220	177.198	-0.412703	0.242352	-1.70291	0.0885852	0.197227
	Mp1g12230	5.54821	-1.01806	1.08958	-0.934362	0.350117	0.562165		Mp1g12230	7.75085	0.262876	1.1509	0.228408	0.819329	0.917352
	Mp1g12240	707.643	0.354552	0.0895598	3.95883	7.53165e-05	0.000311146		Mp1g12240	730.537	0.559593	0.122057	4.5847	4.54646e-06	2.40576e-05
	Mp1g12250	177.315	-0.0657067	0.17695	-0.371329	0.710392	0.861644		Mp1g12250	179.772	0.115167	0.248223	0.463966	0.642672	0.818499
	Mp1g12260	161.141	-0.679946	0.184435	-3.68663	0.000227239	0.000866647		Mp1g12260	311.533	1.20448	0.19038	6.32668	2.50489e-10	2.01594e-09
	Mp1g12270	0	NA	NA	NA	NA	NA		Mp1g12270	0	NA	NA	NA	NA	NA
	Mp1g12280	1.06366	-1.26174	3.05048	-0.413619	0.679153	0.842923		Mp1g12280	2.53042	1.33314	2.07314	0.643056	0.520188	0.740579
	Mp1g12290	92.9507	0.371093	0.259311	1.43107	0.152409	0.295538		Mp1g12290	59.1597	-0.874683	0.452542	-1.93282	0.0532582	0.128102
	Mp1g12300	0.50548	1.86925	4.85532	0.384991	0.700244	0.855859		Mp1g12300	0.410966	1.62591	4.87767	0.333337	0.73888	0.876091
	Mp1g12310	42.4184	0.91882	0.384448	2.38997	0.0168497	0.0445062		Mp1g12310	18.1858	-1.73757	0.771825	-2.25125	0.02437	0.0648812
	Mp1g12320	19.3463	0.318805	0.601825	0.52973	0.596299	0.778315		Mp1g12320	25.2941	1.06861	0.726058	1.4718	0.141076	0.28907
	Mp1g12330	43.8617	-0.0717565	0.357036	-0.200978	0.840716	0.931951		Mp1g12330	46.8651	0.253496	0.473529	0.535333	0.59242	0.798491
	Mp1g12340	50.4897	-0.15848	0.339259	-0.467136	0.640403	0.811127		Mp1g12340	76.6741	1.01743	0.402986	2.52474	0.0115784	0.0338346
	Mp1g12350	236.538	0.465422	0.157815	2.94915	0.00318645	0.0099878		Mp1g12350	275.065	0.936846	0.203195	4.61057	4.01568e-06	2.13791e-05
	Mp1g12360	148.407	1.17834	0.209302	5.62985	1.80367e-08	1.1262e-07		Mp1g12360	125.107	0.915175	0.301429	3.03612	0.00239644	0.00821503
	Mp1g12370	197.358	0.854012	0.174917	4.88239	1.04807e-06	5.46795e-06		Mp1g12370	155.367	0.404581	0.263978	1.53263	0.125367	0.263425
	Mp1g12380	844.118	0.026894	0.0814425	0.330221	0.741233	0.884173		Mp1g12380	609.218	-0.909838	0.133301	-6.82543	8.76627e-12	7.90913e-11
	Mp1g12390	0	NA	NA	NA	NA	NA		Mp1g12390	0.786012	2.58993	3.78769	0.683775	0.494117	0.717199
	Mp1g12400	0.651761	-0.2319	4.43282	-0.0523142	0.958278	0.976012		Mp1g12400	1.37738	1.58416	2.8678	0.552395	0.580678	0.787518
	Mp1g12410	0.342346	-2.5936	4.99078	-0.519678	0.603288	0.778315		Mp1g12410	0.531019	-0.835364	4.5897	-0.182009	0.855576	0.935213
	Mp1g12420	96.87	1.48902	0.265823	5.60154	2.12451e-08	1.31841e-07		Mp1g12420	171.966	2.61194	0.287004	9.1007	8.97542e-20	1.29361e-18
	Mp1g12430	54.7278	-1.40154	0.354616	-3.95227	7.7414e-05	0.000319275		Mp1g12430	100.961	0.738162	0.328813	2.24493	0.0247726	0.0658091
	Mp1g12440	844.419	-1.30822	0.0819844	-15.957	2.54835e-57	7.83936e-56		Mp1g12440	1222.48	0.187104	0.094564	1.9786	0.0478615	0.116782
	Mp1g12450	735.938	0.0141777	0.0881931	0.160757	0.872285	0.956271		Mp1g12450	738.084	0.164097	0.120406	1.36287	0.172923	0.340151
	Mp1g12460	745.994	-1.13932	0.0863929	-13.1876	1.034e-39	2.31636e-38		Mp1g12460	875.212	-0.333184	0.10969	-3.0375	0.00238553	0.00818222
	Mp1g12470	109.04	0.954575	0.254979	3.74374	0.000181304	0.000702819		Mp1g12470	126.012	1.37046	0.340057	4.03008	5.57568e-05	0.00025499
	Mp1g12480	216.92	0.666974	0.169857	3.92668	8.61278e-05	0.000352235		Mp1g12480	379.617	1.9108	0.1928	9.91074	3.73848e-23	6.12822e-22
	Mp1g12490	7.76724	0.739237	0.937058	0.788891	0.430176	0.649657		Mp1g12490	21.2469	2.7256	0.835907	3.26065	0.00111156	0.00407002
	Mp1g12500	211.549	0.209905	0.163201	1.28618	0.198381	0.364454		Mp1g12500	208.904	0.311422	0.225226	1.38271	0.166755	0.330272
	Mp1g12510	15.3313	0.811517	0.648343	1.25168	0.210687	0.381839		Mp1g12510	5.42369	-4.97067	1.91887	-2.59041	0.00958621	0.0286785
	Mp1g12520	389.386	-0.4205	0.122915	-3.42106	0.000623773	0.00221379		Mp1g12520	419.296	-0.0314949	0.167467	-0.188066	0.850825	0.934214
	Mp1g12530	283.463	-0.0915128	0.140263	-0.652435	0.51412	0.732531		Mp1g12530	230.008	-0.608474	0.228107	-2.6675	0.00764182	0.0234179
	Mp1g12540	799.648	0.889971	0.0872871	10.1959	2.06806e-24	3.02432e-23		Mp1g12540	1152.65	1.733	0.104732	16.547	1.68358e-61	6.12427e-60
	Mp1g12550	79.0028	-0.0335543	0.270475	-0.124057	0.90127	0.975508		Mp1g12550	85.4394	0.327634	0.365717	0.895869	0.370323	0.596861
	Mp1g12560	0.175386	0.319259	4.98672	0.0640219	0.948953	0.976012		Mp1g12560	0.725661	2.48064	4.30013	0.576875	0.564024	0.775926
	Mp1g12570	0	NA	NA	NA	NA	NA		Mp1g12570	0.495747	1.91959	4.57633	0.41946	0.67488	0.840024
	Mp1g12580	599.953	-0.400279	0.09627	-4.15787	3.21223e-05	0.000139669		Mp1g12580	547.021	-0.540808	0.140676	-3.84436	0.000120866	0.000523761
	Mp1g12590	458.021	-1.06688	0.113179	-9.4265	4.23993e-21	5.41448e-20		Mp1g12590	446.771	-0.962268	0.170141	-5.65571	1.552e-08	1.07638e-07
	Mp1g12600	293.094	-0.401489	0.138742	-2.89378	0.00380637	0.0117324		Mp1g12600	269.793	-0.509745	0.199049	-2.5609	0.0104401	0.0309391
	Mp1g12610	40.2274	0.205927	0.390771	0.526978	0.598209	0.778315		Mp1g12610	45.5889	0.650173	0.51993	1.2505	0.211117	0.397689
	Mp1g12620	43.7206	-0.78585	0.372147	-2.11167	0.034715	0.0838171		Mp1g12620	43.9331	-0.58047	0.49928	-1.16261	0.244986	0.444612
	Mp1g12630	235.73	-0.216201	0.153277	-1.41053	0.158384	0.305507		Mp1g12630	184.18	-0.919521	0.24591	-3.73926	0.000184563	0.000775851
	Mp1g12640	0	NA	NA	NA	NA	NA		Mp1g12640	0	NA	NA	NA	NA	NA
	Mp1g12650	202.93	0.298451	0.167024	1.78687	0.0739579	0.162055		Mp1g12650	235.162	0.780682	0.215141	3.6287	0.000284855	0.00115981
	Mp1g12660	110.146	-0.0117743	0.22621	-0.0520505	0.958488	0.976012		Mp1g12660	75.4085	-1.21085	0.376256	-3.21815	0.00129021	0.00466085
	Mp1g12670	3.15005	1.77549	1.71066	1.0379	0.299318	0.50301		Mp1g12670	1.55778	0.428013	2.6352	0.162421	0.870974	0.945569
	Mp1g12680	254.11	-0.0299883	0.15107	-0.198506	0.842649	0.933466		Mp1g12680	225.683	-0.237473	0.220521	-1.07687	0.281536	0.493296
	Mp1g12690	171.279	-0.48926	0.192618	-2.54006	0.0110834	0.0306728		Mp1g12690	280.512	0.961781	0.216779	4.43668	9.13569e-06	4.65997e-05
	Mp1g12700	87.9573	-0.166824	0.251726	-0.662719	0.50751	0.72827		Mp1g12700	78.3794	-0.368241	0.368314	-0.999801	0.317407	0.535838
	Mp1g12710	177.497	-0.0313744	0.177775	-0.176484	0.859914	0.946625		Mp1g12710	177.334	0.111085	0.245132	0.453165	0.65043	0.82061
	Mp1g12720	123.483	-0.412611	0.215294	-1.9165	0.0553013	0.125749		Mp1g12720	194.356	0.923827	0.237845	3.88416	0.000102685	0.000449778
	Mp1g12730	229.038	-0.0188468	0.160133	-0.117694	0.90631	0.976012		Mp1g12730	166.598	-0.948228	0.25709	-3.68831	0.00022575	0.000933096
	Mp1g12740	2.18093	-2.49352	1.98553	-1.25585	0.209171	0.379424		Mp1g12740	2.19492	-1.94812	2.28304	-0.853298	0.393494	0.619688
	Mp1g12750	604.866	-0.254271	0.096413	-2.63731	0.00835655	0.0238618		Mp1g12750	697.171	0.29991	0.126557	2.36976	0.0177995	0.0492323
	Mp1g12760	37.4533	-0.823541	0.395276	-2.08346	0.0372095	0.0889814		Mp1g12760	31.7509	-1.35064	0.587176	-2.30024	0.0214346	0.0579449
	Mp1g12770	0	NA	NA	NA	NA	NA		Mp1g12770	0.290265	1.17028	4.91164	0.238266	0.811675	0.911786
	Mp1g12780	1.06366	-1.26174	3.05048	-0.413619	0.679153	0.842923		Mp1g12780	1.70849	0.477831	2.38623	0.200245	0.841289	0.92748
	Mp1g12790	0	NA	NA	NA	NA	NA		Mp1g12790	0.205483	0.580262	4.96965	0.116761	0.907049	0.959988
	Mp1g12800	6.15096	0.390399	1.03785	0.376163	0.706796	0.860194		Mp1g12800	5.51692	0.241496	1.36483	0.176942	0.859554	0.938875
	Mp1g12810	303.643	0.251786	0.135804	1.85404	0.0637334	0.142275		Mp1g12810	241.659	-0.260145	0.207915	-1.25121	0.210858	0.397243
	Mp1g12820	832.374	-0.271789	0.0836295	-3.24991	0.0011544	0.00390703		Mp1g12820	954.199	0.267468	0.105481	2.5357	0.0112224	0.0329315
	Mp1g12830	16.2213	0.95017	0.6364	1.49304	0.135427	0.268131		Mp1g12830	20.69	1.56329	0.774664	2.01802	0.0435888	0.107797
	Mp1g12840	219.87	0.175531	0.165611	1.0599	0.28919	0.489764		Mp1g12840	190.952	-0.0819328	0.241988	-0.338582	0.734925	0.876091
	Mp1g12850	229.811	-0.381811	0.154444	-2.47216	0.0134298	0.036388		Mp1g12850	390.493	1.11003	0.171386	6.47675	9.37176e-11	7.85396e-10
	Mp1g12860	47.9869	-0.381192	0.344952	-1.10506	0.269134	0.463245		Mp1g12860	36.797	-1.22202	0.589397	-2.07334	0.0381407	0.0960407
	Mp1g12870	549.266	0.872869	0.10698	8.15917	3.37347e-16	3.43875e-15		Mp1g12870	539.429	0.944744	0.153523	6.15376	7.56663e-10	5.84741e-09
	Mp1g12880	1005.19	-0.106399	0.0749743	-1.41915	0.155856	0.301239		Mp1g12880	913.022	-0.246719	0.107193	-2.30164	0.0213555	0.0577567
	Mp1g12890	18.8468	-3.09268	0.644093	-4.8016	1.574e-06	8.06521e-06		Mp1g12890	25.6207	-0.752385	0.649468	-1.15846	0.246675	0.446967
	Mp1g12900	1.66655	-0.709946	2.32617	-0.305199	0.760214	0.900517		Mp1g12900	32.92	4.92372	0.997159	4.93775	7.90281e-07	4.57847e-06
	Mp1g12910	19.2202	-2.11935	0.579019	-3.66024	0.000251977	0.000955073		Mp1g12910	16.1408	-3.4917	0.926045	-3.77055	0.000162889	0.000690145
	Mp1g12920	8.58435	-0.225682	0.863838	-0.261255	0.793896	0.913995		Mp1g12920	7.33498	-0.628903	1.28235	-0.490428	0.623831	0.81219
	Mp1g12930	361.783	0.450089	0.126003	3.57205	0.0003542	0.00131363		Mp1g12930	373.407	0.647383	0.174541	3.70905	0.000208036	0.000865067
	Mp1g12940	0	NA	NA	NA	NA	NA		Mp1g12940	0.145132	0.326146	4.98501	0.0654253	0.947835	0.973094
	Mp1g12950	5674.21	-0.89347	0.0335176	-26.6567	1.49499e-156	1.05984e-154		Mp1g12950	5347.59	-0.929683	0.0445798	-20.8544	1.39117e-96	7.05672e-95
	Mp1g12960	0.856252	2.62793	3.69707	0.710813	0.4772	0.69673		Mp1g12960	1.87378	3.82525	2.72335	1.40461	0.160136	0.319601
	Mp1g12970	645.794	0.00145961	0.0930842	0.0156805	0.987489	0.990767		Mp1g12970	523.798	-0.495912	0.144839	-3.42388	0.000617333	0.0023683
	Mp1g12980	201.202	-0.630287	0.167545	-3.76189	0.000168632	0.00065665		Mp1g12980	238.618	0.0729286	0.209668	0.34783	0.727968	0.874798
	Mp1g12990	864.591	0.268424	0.0810959	3.30996	0.000933096	0.00321811		Mp1g12990	1011.16	0.775032	0.105299	7.3603	1.83503e-13	1.87099e-12
	Mp1g13000	240.546	-0.103282	0.153981	-0.670744	0.502383	0.72284		Mp1g13000	429.886	1.39574	0.169556	8.23174	1.8451e-16	2.28584e-15
	Mp1g13010	11.1734	1.42006	0.820808	1.73007	0.0836169	0.179587		Mp1g13010	7.78215	0.736072	1.17779	0.624961	0.531996	0.750524
	Mp1g13020	87.5783	1.09613	0.268632	4.08042	4.49545e-05	0.000191976		Mp1g13020	28.502	-3.69724	0.709026	-5.21453	1.84281e-07	1.14306e-06
	Mp1g13030	0	NA	NA	NA	NA	NA		Mp1g13030	0	NA	NA	NA	NA	NA
	Mp1g13040	516.572	-0.444739	0.110222	-4.03493	5.46183e-05	0.000230445		Mp1g13040	435.321	-0.895948	0.16152	-5.54699	2.90625e-08	1.95617e-07
	Mp1g13050	0.701545	2.33972	4.58855	0.509903	0.610119	0.784183		Mp1g13050	1.01593	2.9657	3.75924	0.788908	0.430166	0.65944
	Mp1g13060	0.827147	0.40542	3.53513	0.114683	0.908696	0.976012		Mp1g13060	2.42923	2.57985	2.37248	1.08741	0.276856	0.487481
	Mp1g13070	1.6476	-4.75897	4.83445	-0.984386	0.324926	0.533922		Mp1g13070	2.14635	-1.3652	2.52756	-0.540124	0.589111	0.795847
	Mp1g13080	259.824	-0.797339	0.148143	-5.38224	7.3565e-08	4.31496e-07		Mp1g13080	233.717	-1.03134	0.222371	-4.63791	3.51943e-06	1.8908e-05
	Mp1g13090	60.9936	0.00715643	0.305793	0.0234029	0.981329	0.98801		Mp1g13090	80.6914	0.841351	0.372705	2.25742	0.023982	0.0639882
	Mp1g13100	73.3218	0.29086	0.285619	1.01835	0.308512	0.514795		Mp1g13100	50.9691	-0.672781	0.472723	-1.4232	0.154677	0.31135
	Mp1g13110	210.021	-1.0615	0.162559	-6.52993	6.58003e-11	4.98479e-10		Mp1g13110	210.378	-0.83968	0.222601	-3.77214	0.000161856	0.000686404
	Mp1g13120	5.46962	1.39881	1.17887	1.18656	0.235401	0.417249		Mp1g13120	4.92865	1.30105	1.51562	0.858423	0.390659	0.616739
	Mp1g13130	86.7005	0.472685	0.272556	1.73427	0.0828703	0.178374		Mp1g13130	93.6817	0.780351	0.351755	2.21845	0.0265243	0.0699337
	Mp1g13140	81.4028	2.03386	0.535133	3.80067	0.000144308	0.000569425		Mp1g13140	62.0225	1.62338	0.47646	3.40717	0.000656406	0.00250347
	Mp1g13150	0	NA	NA	NA	NA	NA		Mp1g13150	0	NA	NA	NA	NA	NA
	Mp1g13160	110.377	0.109891	0.230703	0.47633	0.63384	0.805069		Mp1g13160	57.2495	-2.8432	0.470963	-6.037	1.5701e-09	1.18674e-08
	Mp1g13170	0.342346	-2.5936	4.99078	-0.519678	0.603288	0.778315		Mp1g13170	0.325536	-2.45251	4.9908	-0.491407	0.623139	0.81152
	Mp1g13180	147.463	-0.607775	0.199796	-3.04199	0.00235022	0.00754796		Mp1g13180	172.131	0.0549456	0.26652	0.20616	0.836666	0.924169
	Mp1g13190	130.765	0.584819	0.223219	2.61993	0.00879467	0.0249557		Mp1g13190	143.729	0.917445	0.278006	3.30009	0.000966551	0.00357364
	Mp1g13200	107.848	1.03883	0.241658	4.29876	1.71759e-05	7.73567e-05		Mp1g13200	174.91	2.07724	0.281961	7.36714	1.74324e-13	1.78138e-12
	Mp1g13210	0	NA	NA	NA	NA	NA		Mp1g13210	0	NA	NA	NA	NA	NA
	Mp1g13220	210.421	-0.161392	0.161955	-0.996523	0.318996	0.527411		Mp1g13220	296.394	0.852977	0.192075	4.44085	8.96048e-06	4.57571e-05
	Mp1g13230	31.3952	-0.189707	0.429513	-0.441679	0.658721	0.8267		Mp1g13230	28.8873	-0.292297	0.598826	-0.488117	0.625467	0.812582
	Mp1g13240	404.257	0.427703	0.118991	3.5944	0.000325138	0.0012108		Mp1g13240	461.258	0.86121	0.155674	5.53213	3.16368e-08	2.11852e-07
	Mp1g13250	63.8584	1.34005	0.324309	4.13203	3.59566e-05	0.000155673		Mp1g13250	127.756	2.68492	0.343766	7.8103	5.70514e-15	6.37196e-14
	Mp1g13260	434.675	0.00669426	0.118666	0.0564127	0.955013	0.976012		Mp1g13260	604.229	0.952709	0.162648	5.85748	4.6994e-09	3.40809e-08
	Mp1g13270	1.09277	0.790804	3.05563	0.258802	0.795788	0.913995		Mp1g13270	0.802422	0.0900151	3.86158	0.0233104	0.981403	0.988221
	Mp1g13280	187.01	0.774875	0.179726	4.31142	1.62212e-05	7.33062e-05		Mp1g13280	727.504	3.33809	0.156418	21.3408	4.74546e-101	2.50453e-99
	Mp1g13290	29.1781	2.17538	0.537393	4.04803	5.16506e-05	0.000218513		Mp1g13290	16.3405	1.14983	0.848815	1.35463	0.175535	0.34408
	Mp1g13300	0.350772	1.33647	4.88651	0.273502	0.784468	0.913995		Mp1g13300	1.37803	3.37783	3.09809	1.0903	0.275583	0.485801
	Mp1g13310	93.6967	-0.95256	0.244399	-3.89756	9.71682e-05	0.000394327		Mp1g13310	68.097	-2.61331	0.433174	-6.03292	1.61023e-09	1.21556e-08
	Mp1g13320	605.628	-0.329838	0.0970421	-3.39892	0.00067653	0.0023853		Mp1g13320	698.392	0.235658	0.126617	1.86118	0.0627181	0.147494
	Mp1g13330	202.149	0.256862	0.167329	1.53507	0.124767	0.250684		Mp1g13330	195.59	0.305494	0.233988	1.3056	0.19169	0.368706
	Mp1g13340	319.35	-0.0728753	0.131267	-0.555167	0.57878	0.778315		Mp1g13340	324.625	0.12007	0.179934	0.667301	0.50458	0.728217
	Mp1g13350	272.758	0.0160919	0.145294	0.110754	0.911811	0.976012		Mp1g13350	209.978	-0.668128	0.22604	-2.95579	0.00311871	0.0104363
	Mp1g13360	144.859	1.03648	0.212697	4.87302	1.09903e-06	5.7234e-06		Mp1g13360	91.1869	0.0228934	0.344242	0.0665037	0.946977	0.973094
	Mp1g13370	971.638	-0.487963	0.0761833	-6.40512	1.50247e-10	1.10944e-09		Mp1g13370	946.575	-0.403236	0.106285	-3.7939	0.0001483	0.000633327
	Mp1g13380	99.655	0.022018	0.237492	0.0927104	0.926134	0.976012		Mp1g13380	73.1691	-0.850513	0.402663	-2.11222	0.0346676	0.0883975
	Mp1g13390	19.3522	-0.000347632	0.548278	-0.000634044	0.999494	0.99963		Mp1g13390	19.2232	0.111902	0.77413	0.144552	0.885065	0.954423
	Mp1g13400	95.029	0.894131	0.25396	3.52075	0.000430326	0.00157126		Mp1g13400	156.156	1.97688	0.283685	6.96857	3.20176e-12	2.99218e-11
	Mp1g13410	60.204	-0.495267	0.301954	-1.64021	0.100962	0.209981		Mp1g13410	41.9041	-1.98915	0.513191	-3.87605	0.000106166	0.000463803
	Mp1g13420	14.0829	-0.113728	0.665284	-0.170946	0.864266	0.949899		Mp1g13420	7.54711	-3.39334	1.3402	-2.53198	0.0113422	0.0332241
	Mp1g13430	0	NA	NA	NA	NA	NA		Mp1g13430	0.145132	0.326146	4.98501	0.0654253	0.947835	0.973094
	Mp1g13440	130.335	-0.413863	0.209912	-1.9716	0.0486556	0.112509		Mp1g13440	210.84	0.987834	0.235867	4.1881	2.81304e-05	0.000133287
	Mp1g13450	369.313	-0.504713	0.12283	-4.10903	3.97322e-05	0.000171074		Mp1g13450	1521.11	2.67721	0.0992762	26.9673	3.57864e-160	2.82898e-158
	Mp1g13460	39.6479	-0.599158	0.387792	-1.54505	0.122334	0.246948		Mp1g13460	29.7301	-1.70328	0.728433	-2.33828	0.0193728	0.0529749
	Mp1g13470	15.1807	-1.88378	0.707475	-2.66267	0.00775224	0.0222877		Mp1g13470	11.8454	-4.55343	1.28063	-3.55562	0.000377087	0.00149956
	Mp1g13480	1.33645	-1.73311	2.86849	-0.604189	0.545718	0.761653		Mp1g13480	2.57306	0.698872	2.37299	0.294511	0.768368	0.896802
	Mp1g13490	19.875	-0.87065	0.548799	-1.58647	0.112634	0.230308		Mp1g13490	18.2267	-1.05733	0.816706	-1.29463	0.195447	0.37439
	Mp1g13500	0.309415	1.17195	4.89865	0.239239	0.81092	0.913995		Mp1g13500	0	NA	NA	NA	NA	NA
	Mp1g13510	0.342346	-2.5936	4.99078	-0.519678	0.603288	0.778315		Mp1g13510	0.531019	-0.835364	4.5897	-0.182009	0.855576	0.935213
	Mp1g13520	1.94442	-1.53568	2.03902	-0.753147	0.451362	0.669754		Mp1g13520	2.7346	0.00881336	1.9693	0.00447538	0.996429	0.998124
	Mp1g13530	0.154707	0.227833	4.99292	0.0456312	0.963604	0.976012		Mp1g13530	0.205483	0.580262	4.96965	0.116761	0.907049	0.959988
	Mp1g13540	223.149	-0.1596	0.156691	-1.01857	0.308409	0.514682		Mp1g13540	144.671	-1.76722	0.276023	-6.40244	1.52912e-10	1.25442e-09
	Mp1g13550	8.54738	-0.565578	0.856612	-0.66025	0.509093	0.729751		Mp1g13550	5.54684	-2.65545	1.55615	-1.70642	0.0879301	0.196031
	Mp1g13560	159.352	0.140622	0.188165	0.747332	0.454863	0.672557		Mp1g13560	167.103	0.400097	0.255897	1.56351	0.117933	0.250737
	Mp1g13570	8.92478	4.52224	1.57918	2.86366	0.00418775	0.0127821		Mp1g13570	24.2292	6.07321	1.5403	3.94287	8.0512e-05	0.000358855
	Mp1g13580	19.5391	5.68186	1.48307	3.83116	0.000127542	0.000508485		Mp1g13580	30.1781	6.3936	1.51596	4.21753	2.46988e-05	0.000118069
	Mp1g13590	124.236	2.83785	0.287663	9.86522	5.8907e-23	8.13134e-22		Mp1g13590	91.0889	2.40908	0.390954	6.16207	7.17998e-10	5.5651e-09
	Mp1g13600	369.007	-0.427262	0.129517	-3.29888	0.00097073	0.00334389		Mp1g13600	403.709	0.00478751	0.18134	0.0264008	0.978938	0.988221
	Mp1g13610	741.87	0.545682	0.0910913	5.9905	2.09199e-09	1.41495e-08		Mp1g13610	851.878	0.980052	0.114988	8.52311	1.55322e-17	2.02885e-16
	Mp1g13620	101.065	0.342102	0.259432	1.31866	0.187284	0.349323		Mp1g13620	90.5556	0.186729	0.347321	0.537627	0.590834	0.797148
	Mp1g13630	0.342346	-2.5936	4.99078	-0.519678	0.603288	0.778315		Mp1g13630	0.941984	0.796553	3.6249	0.219745	0.82607	0.917738
	Mp1g13640	631.252	0.226981	0.0980403	2.31518	0.0206029	0.0531167		Mp1g13640	385.52	-1.34491	0.172962	-7.77574	7.50053e-15	8.30104e-14
	Mp1g13650	0	NA	NA	NA	NA	NA		Mp1g13650	0	NA	NA	NA	NA	NA
	Mp1g13660	0	NA	NA	NA	NA	NA		Mp1g13660	0	NA	NA	NA	NA	NA
	Mp1g13670	302.369	0.157764	0.140554	1.12244	0.261675	0.453189		Mp1g13670	261.934	-0.104045	0.206884	-0.502914	0.615025	0.81152
	Mp1g13680	238.308	-0.0730846	0.15443	-0.473255	0.636032	0.80708		Mp1g13680	230.164	-0.0228419	0.219177	-0.104217	0.916997	0.967904
	Mp1g13690	0	NA	NA	NA	NA	NA		Mp1g13690	0.616449	2.21575	4.62069	0.479528	0.631563	0.812582
	Mp1g13700	28.4331	1.92446	0.535623	3.59294	0.000326972	0.00121736		Mp1g13700	16.6672	0.973642	0.81181	1.19935	0.230393	0.425357
	Mp1g13710	1.19017	-0.479094	2.8247	-0.169609	0.865318	0.950448		Mp1g13710	2.65849	1.58728	2.17275	0.73054	0.46506	0.690889
	Mp1g13720	0.762673	-0.194018	4.0451	-0.0479636	0.961745	0.976012		Mp1g13720	1.21339	1.11062	3.30754	0.335784	0.737034	0.876091
	Mp1g13730	0	NA	NA	NA	NA	NA		Mp1g13730	0.616449	2.21575	4.62069	0.479528	0.631563	0.812582
	Mp1g13740	1583.78	1.14471	0.0653313	17.5217	9.78767e-69	3.61829e-67		Mp1g13740	1270.76	0.774986	0.0933775	8.2995	1.04553e-16	1.31581e-15
	Mp1g13750	519.716	0.451164	0.107145	4.21077	2.54503e-05	0.000111959		Mp1g13750	375.009	-0.327212	0.174645	-1.87358	0.0609887	0.144003
	Mp1g13760	188.46	-0.248701	0.172084	-1.44523	0.148395	0.289119		Mp1g13760	167.887	-0.462589	0.25273	-1.83037	0.067195	0.156246
	Mp1g13770	158.641	-0.441044	0.187348	-2.35414	0.0185654	0.0484289		Mp1g13770	167.553	-0.108912	0.260962	-0.417347	0.676425	0.841602
	Mp1g13780	51.6233	-3.96285	0.440952	-8.98704	2.5398e-19	3.0133e-18		Mp1g13780	48.0412	-4.61779	0.621524	-7.42978	1.08776e-13	1.12161e-12
	Mp1g13790	1.55689	1.56468	2.53518	0.617188	0.537111	0.753731		Mp1g13790	2.77392	2.71507	2.37899	1.14127	0.253757	0.456669
	Mp1g13800	450.038	-0.427136	0.109982	-3.88367	0.000102892	0.000415986		Mp1g13800	398.426	-0.68244	0.162428	-4.20148	2.65173e-05	0.000126168
	Mp1g13810	135.4	-0.58347	0.20096	-2.90341	0.00369118	0.0114018		Mp1g13810	210.838	0.792296	0.228079	3.47378	0.000513191	0.00199095
	Mp1g13820	264.67	-0.420107	0.143375	-2.93014	0.00338813	0.0105681		Mp1g13820	322.697	0.312063	0.180936	1.72472	0.0845783	0.189484
	Mp1g13830	106.483	-0.158272	0.234288	-0.675545	0.499329	0.719166		Mp1g13830	99.0417	-0.230339	0.334055	-0.689524	0.490493	0.717199
	Mp1g13840	137.546	-0.861957	0.206416	-4.17583	2.96902e-05	0.000129717		Mp1g13840	164.831	-0.0641514	0.254086	-0.25248	0.80067	0.911786
	Mp1g13850	339.416	-0.589147	0.128038	-4.60134	4.19776e-06	2.05265e-05		Mp1g13850	387.025	-0.00478711	0.166688	-0.0287189	0.977089	0.987198
	Mp1g13860	113.495	1.91479	0.259345	7.38318	1.54554e-13	1.37384e-12		Mp1g13860	104.048	1.85264	0.347708	5.32814	9.92257e-08	6.31345e-07
	Mp1g13870	0.330094	1.25613	4.89227	0.256757	0.797366	0.913995		Mp1g13870	2.74457	4.38447	2.36909	1.8507	0.0642128	0.15036
	Mp1g13880	3.16691	4.51666	1.99433	2.26475	0.0235281	0.059628		Mp1g13880	1.40246	3.41359	2.99476	1.13986	0.254346	0.457078
	Mp1g13890	864.783	-0.904119	0.0799352	-11.3106	1.16229e-29	1.99231e-28		Mp1g13890	1367.34	0.634909	0.09029	7.03189	2.03749e-12	1.93683e-11
	Mp1g13900	110.589	-0.268902	0.228789	-1.17533	0.239863	0.423546		Mp1g13900	97.5753	-0.523292	0.328081	-1.59501	0.110711	0.237761
	Mp1g13910	218.356	0.555343	0.163594	3.39465	0.000687172	0.00241738		Mp1g13910	267.538	1.12587	0.20761	5.42298	5.86146e-08	3.82682e-07
	Mp1g13920	12.7303	-0.103533	0.713819	-0.145041	0.884679	0.965276		Mp1g13920	7.66726	-2.21893	1.23504	-1.79664	0.0723923	0.166619
	Mp1g13930	0	NA	NA	NA	NA	NA		Mp1g13930	0.556098	2.07326	4.37203	0.474209	0.635351	0.813158
	Mp1g13940	0.587287	-1.21961	4.79188	-0.254516	0.799097	0.913995		Mp1g13940	0.826853	0.237859	3.79086	0.0627453	0.949969	0.973245
	Mp1g13950	316.306	2.02235	0.159896	12.6479	1.14912e-36	2.42003e-35		Mp1g13950	227.368	1.49186	0.236966	6.29567	3.06072e-10	2.44176e-09
	Mp1g13960	0.50548	1.86925	4.85532	0.384991	0.700244	0.855859		Mp1g13960	0.410966	1.62591	4.87767	0.333337	0.73888	0.876091
	Mp1g13970	0.342346	-2.5936	4.99078	-0.519678	0.603288	0.778315		Mp1g13970	1.37738	1.58416	2.8678	0.552395	0.580678	0.787518
	Mp1g13980	0	NA	NA	NA	NA	NA		Mp1g13980	1.64386	3.63225	3.1759	1.14369	0.252752	0.455267
	Mp1g13990	0.566608	-1.31062	4.89511	-0.267742	0.788898	0.913995		Mp1g13990	2.78541	2.70964	2.27205	1.1926	0.233027	0.428962
	Mp1g14000	3.9527	3.28071	1.82579	1.79687	0.0723567	0.15891		Mp1g14000	3.88055	3.34283	2.08552	1.60288	0.108961	0.234559
	Mp1g14010	126.79	0.531063	0.214439	2.47653	0.0132668	0.0360201		Mp1g14010	166.59	1.25223	0.265656	4.71372	2.43239e-06	1.33387e-05
	Mp1g14020	0.618829	2.16784	4.8422	0.447698	0.654371	0.822356		Mp1g14020	1.2329	3.2167	3.51688	0.914647	0.360377	0.586528
	Mp1g14030	49.5732	-2.11596	0.36139	-5.85506	4.76844e-09	3.13414e-08		Mp1g14030	51.96	-1.46598	0.47222	-3.10444	0.00190642	0.00667559
	Mp1g14040	0	NA	NA	NA	NA	NA		Mp1g14040	0.821932	2.63114	4.10852	0.640412	0.521905	0.740579
	Mp1g14050	2.09439	-0.297027	2.09407	-0.141842	0.887205	0.966722		Mp1g14050	1.39871	-1.85391	2.80758	-0.660322	0.509047	0.732465
	Mp1g14060	212.563	-1.19582	0.163113	-7.33126	2.27997e-13	2.01731e-12		Mp1g14060	215.246	-0.919486	0.226447	-4.06048	4.89712e-05	0.000225425
	Mp1g14070	523.439	0.494898	0.106223	4.65902	3.17711e-06	1.57722e-05		Mp1g14070	319.927	-0.861951	0.187216	-4.60404	4.14382e-06	2.20356e-05
	Mp1g14080	239.698	0.903421	0.168238	5.36989	7.87839e-08	4.60384e-07		Mp1g14080	173.567	0.241903	0.270959	0.892766	0.371983	0.598957
	Mp1g14090	1.53712	3.47146	2.69509	1.28807	0.197722	0.363946		Mp1g14090	0.580529	2.15894	4.71786	0.457609	0.647233	0.818499
	Mp1g14100	0	NA	NA	NA	NA	NA		Mp1g14100	2.59944	4.30503	2.41128	1.78537	0.0742012	0.170011
	Mp1g14110	3.57469	-1.41936	1.40804	-1.00804	0.313434	0.521039		Mp1g14110	5.40213	0.224093	1.39313	0.160856	0.872207	0.946311
	Mp1g14120	233.58	0.105326	0.160117	0.657803	0.510665	0.730604		Mp1g14120	236.085	0.271102	0.217043	1.24907	0.211639	0.398632
	Mp1g14130	574.441	0.21892	0.0998791	2.19185	0.0283902	0.0703305		Mp1g14130	408.519	-0.697133	0.164712	-4.23244	2.31175e-05	0.000110916
	Mp1g14140	2.82887	-0.188868	1.5914	-0.118681	0.905528	0.976012		Mp1g14140	3.8768	0.79166	1.6975	0.466368	0.640952	0.81832
	Mp1g14150	206.15	-5.04301	0.278197	-18.1274	1.93551e-73	7.61255e-72		Mp1g14150	203.537	-3.8709	0.282835	-13.6861	1.22974e-42	3.3517e-41
	Mp1g14160	0.175386	0.319259	4.98672	0.0640219	0.948953	0.976012		Mp1g14160	0.290265	1.17028	4.91164	0.238266	0.811675	0.911786
	Mp1g14170	0.684692	-3.51241	4.67342	-0.751572	0.452309	0.669754		Mp1g14170	1.64257	0.572422	2.56923	0.2228	0.823692	0.917738
	Mp1g14180	438.956	-0.428085	0.111539	-3.83798	0.00012405	0.000495598		Mp1g14180	469.276	-0.0601799	0.151156	-0.398132	0.690533	0.853226
	Mp1g14190	0	NA	NA	NA	NA	NA		Mp1g14190	0.145132	0.326146	4.98501	0.0654253	0.947835	0.973094
	Mp1g14200	43.9557	-1.38905	0.370979	-3.74429	0.000180906	0.000701435		Mp1g14200	41.2279	-1.49327	0.577642	-2.58512	0.00973448	0.029065
	Mp1g14210	157.921	0.11742	0.192314	0.610563	0.541489	0.757592		Mp1g14210	197.711	0.802542	0.252029	3.18432	0.00145094	0.0052044
	Mp1g14220	175.213	0.301115	0.190114	1.58386	0.113225	0.231214		Mp1g14220	146.378	-0.065291	0.275246	-0.237209	0.812494	0.912478
	Mp1g14230	2.63232	2.62923	2.05986	1.27641	0.201811	0.369417		Mp1g14230	3.13046	2.99271	2.20168	1.35928	0.174057	0.341805
	Mp1g14240	0.342346	-2.5936	4.99078	-0.519678	0.603288	0.778315		Mp1g14240	1.55843	1.79936	3.0428	0.591351	0.554285	0.769953
	Mp1g14250	170.327	1.05485	0.195188	5.40427	6.50728e-08	3.83382e-07		Mp1g14250	193.923	1.41987	0.25665	5.53231	3.16042e-08	2.11711e-07
	Mp1g14260	329.485	0.72604	0.139144	5.2179	1.80966e-07	1.01879e-06		Mp1g14260	347.589	0.961732	0.178163	5.39804	6.73711e-08	4.37349e-07
	Mp1g14270	18.6316	0.560055	0.575684	0.972852	0.330627	0.540338		Mp1g14270	23.4548	1.1803	0.714231	1.65255	0.0984222	0.215605
	Mp1g14280	228.149	0.467533	0.166014	2.81623	0.00485912	0.0146445		Mp1g14280	132.084	-1.16767	0.312977	-3.73084	0.000190841	0.000799115
	Mp1g14290	4883	-0.0882733	0.0378012	-2.3352	0.019533	0.0506846		Mp1g14290	8772.21	1.41503	0.03709	38.1513	0	0
	Mp1g14300	0	NA	NA	NA	NA	NA		Mp1g14300	0	NA	NA	NA	NA	NA
	Mp1g14310	164.126	0.153351	0.188144	0.815071	0.415032	0.632421		Mp1g14310	102.816	-1.33717	0.337322	-3.96407	7.36836e-05	0.000330355
	Mp1g14320	195.441	-0.18236	0.178229	-1.02318	0.306223	0.512265		Mp1g14320	191.672	-0.082472	0.248547	-0.331817	0.740028	0.877056
	Mp1g14330	273.468	0.0303772	0.148416	0.204675	0.837826	0.92986		Mp1g14330	266.289	0.0963983	0.205739	0.468547	0.639393	0.816901
	Mp1g14340	203.855	0.40567	0.169753	2.38977	0.0168589	0.0445134		Mp1g14340	160.355	-0.115966	0.2576	-0.45018	0.65258	0.822697
	Mp1g14350	842.171	-0.331779	0.0824417	-4.02441	5.71189e-05	0.000240231		Mp1g14350	823.294	-0.238777	0.120833	-1.9761	0.0481435	0.117405
	Mp1g14360	159.077	-0.908636	0.186191	-4.88012	1.06022e-06	5.52798e-06		Mp1g14360	232.072	0.435557	0.215203	2.02393	0.0429769	0.106529
	Mp1g14370	0	NA	NA	NA	NA	NA		Mp1g14370	0.290265	1.17028	4.91164	0.238266	0.811675	0.911786
	Mp1g14380	0	NA	NA	NA	NA	NA		Mp1g14380	0.145132	0.326146	4.98501	0.0654253	0.947835	0.973094
	Mp1g14390	245.468	-0.636599	0.149419	-4.26049	2.03977e-05	9.11518e-05		Mp1g14390	196.783	-1.37615	0.232176	-5.92719	3.08161e-09	2.26908e-08
	Mp1g14400	0.839399	-2.10084	3.83662	-0.547575	0.583984	0.778315		Mp1g14400	2.10239	1.13891	2.59818	0.438349	0.661134	0.831013
	Mp1g14410	322.878	0.566709	0.13367	4.23961	2.23905e-05	9.93104e-05		Mp1g14410	201.069	-0.681452	0.234258	-2.90899	0.00362604	0.0119825
	Mp1g14420	732.828	0.794631	0.0911931	8.71372	2.94057e-18	3.29157e-17		Mp1g14420	670.044	0.70416	0.128415	5.48346	4.17086e-08	2.75857e-07
	Mp1g14430	15.6824	0.950761	0.65926	1.44216	0.149256	0.29047		Mp1g14430	6.14228	-2.35369	1.3649	-1.72444	0.0846292	0.189552
	Mp1g14440	234.063	-0.0841703	0.154207	-0.545828	0.585184	0.778315		Mp1g14440	204.634	-0.343275	0.226257	-1.51719	0.129219	0.269891
	Mp1g14450	1075.16	-0.280249	0.0760392	-3.68558	0.00022818	0.000869852		Mp1g14450	2109.56	1.46465	0.0781955	18.7306	2.78889e-78	1.18162e-76
	Mp1g14460	2.51611	-1.92935	1.9271	-1.00117	0.316746	0.524218		Mp1g14460	11.0692	2.32852	1.14139	2.04008	0.0413422	0.102995
	Mp1g14470	4.83672	0.563177	1.28915	0.436859	0.662214	0.82967		Mp1g14470	5.83291	1.08919	1.40442	0.775544	0.438019	0.665446
	Mp1g14480	350.682	0.459054	0.130347	3.52178	0.000428657	0.00156584		Mp1g14480	322.758	0.379395	0.185391	2.04646	0.0407113	0.101589
	Mp1g14490	65.4759	-0.337961	0.309692	-1.09128	0.275149	0.471266		Mp1g14490	70.9847	0.0735011	0.416553	0.176451	0.85994	0.939043
	Mp1g14500	0.330094	1.25613	4.89227	0.256757	0.797366	0.913995		Mp1g14500	1.19698	3.1876	3.17936	1.00259	0.316059	0.534205
	Mp1g14510	251.895	-0.126849	0.148481	-0.854308	0.392934	0.606711		Mp1g14510	198.201	-0.774537	0.230356	-3.36235	0.00077282	0.00291219
	Mp1g14520	1596.54	0.0191869	0.0616883	0.31103	0.755778	0.896952		Mp1g14520	2208.1	0.94812	0.0719131	13.1842	1.08125e-39	2.74612e-38
	Mp1g14530	253.406	-1.52584	0.149724	-10.191	2.17553e-24	3.17339e-23		Mp1g14530	469.962	0.705452	0.155871	4.52587	6.01475e-06	3.14085e-05
	Mp1g14540	1237.06	0.0366099	0.0695108	0.526679	0.598416	0.778315		Mp1g14540	1305.73	0.320831	0.0917345	3.49738	0.000469848	0.00183566
	Mp1g14550	479.688	0.587359	0.110038	5.33781	9.40776e-08	5.46233e-07		Mp1g14550	576.852	1.11372	0.141572	7.8668	3.63828e-15	4.1164e-14
	Mp1g14560	41.4791	0.192813	0.37123	0.519389	0.603489	0.778509		Mp1g14560	21.788	-2.40795	0.735615	-3.27339	0.00106267	0.00390217
	Mp1g14570	52.0014	-0.699127	0.328142	-2.13056	0.0331254	0.080498		Mp1g14570	45.2339	-1.04993	0.49083	-2.1391	0.0324275	0.0833439
	Mp1g14580	22.5222	0.0637242	0.522138	0.122045	0.902864	0.976012		Mp1g14580	14.9211	-1.21817	0.876944	-1.38911	0.164799	0.326942
	Mp1g14590	770.563	0.305747	0.0881719	3.46763	0.000525078	0.00188802		Mp1g14590	677.972	0.097171	0.135021	0.719671	0.471727	0.69811
	Mp1g14600	11.9827	-0.810284	0.758245	-1.06863	0.285236	0.48444		Mp1g14600	29.392	1.61405	0.645324	2.50114	0.0123794	0.0359054
	Mp1g14610	2.78047	-3.9679	2.07181	-1.91519	0.0554687	0.126063		Mp1g14610	3.70941	-1.05204	1.85629	-0.566741	0.57089	0.782307
	Mp1g14620	168.973	-0.657019	0.180043	-3.64923	0.000263031	0.000994566		Mp1g14620	208.551	0.169001	0.237276	0.712254	0.476308	0.703028
	Mp1g14630	398.583	0.547792	0.122434	4.47416	7.67112e-06	3.6385e-05		Mp1g14630	341.333	0.282134	0.179772	1.56939	0.116556	0.248271
	Mp1g14640	1.03546	-1.00795	3.3231	-0.303316	0.761649	0.901658		Mp1g14640	0.796204	-1.99969	3.86418	-0.517493	0.604812	0.80298
	Mp1g14650	24.8732	0.611051	0.511918	1.19365	0.232615	0.413588		Mp1g14650	10.6534	-2.74697	1.08341	-2.53549	0.011229	0.0329446
	Mp1g14660	16.8379	-3.5452	0.734327	-4.82782	1.38038e-06	7.12395e-06		Mp1g14660	16.013	-3.47604	0.930619	-3.73519	0.00018757	0.000787225
	Mp1g14670	0	NA	NA	NA	NA	NA		Mp1g14670	0.616449	2.21575	4.62069	0.479528	0.631563	0.812582
	Mp1g14680	31.1622	-0.0994416	0.42868	-0.231971	0.81656	0.916469		Mp1g14680	44.4419	0.924101	0.504074	1.83326	0.0667633	0.155387
	Mp1g14690	0.823801	-3.7491	4.17643	-0.897681	0.369356	0.578439		Mp1g14690	0.988394	-2.01703	3.57075	-0.564876	0.572158	0.782401
	Mp1g14700	10.5001	0.208657	0.76631	0.272289	0.7854	0.913995		Mp1g14700	16.9234	1.4079	0.823285	1.7101	0.0872472	0.194699
	Mp1g14710	55.1334	0.511112	0.325361	1.57091	0.116204	0.236542		Mp1g14710	56.2006	0.683481	0.442213	1.54559	0.122203	0.258072
	Mp1g14720	140.409	-0.848968	0.200275	-4.23901	2.24507e-05	9.95516e-05		Mp1g14720	125.383	-1.12441	0.307333	-3.6586	0.000253596	0.00104182
	Mp1g14725a	0.484801	1.81274	4.85811	0.373136	0.709047	0.860194		Mp1g14725a	0	NA	NA	NA	NA	NA
	Mp1g14730	361.605	0.230985	0.132013	1.74972	0.080167	0.173475		Mp1g14730	326.484	0.0963023	0.190471	0.505602	0.613136	0.810906
	Mp1g14740	231.665	-0.0623416	0.156088	-0.399402	0.689597	0.851469		Mp1g14740	415.291	1.42836	0.170362	8.38423	5.10574e-17	6.52912e-16
	Mp1g14750	641.949	0.159479	0.0948144	1.68201	0.0925664	0.195326		Mp1g14750	653.556	0.340654	0.129297	2.63467	0.00842198	0.0255302
	Mp1g14760	170.158	-0.124179	0.187977	-0.660607	0.508864	0.729605		Mp1g14760	210.403	0.579876	0.230147	2.51959	0.011749	0.0342621
	Mp1g14770	14.5488	1.03348	0.679167	1.52169	0.128087	0.256069		Mp1g14770	5.07617	-2.86663	1.62382	-1.76536	0.0775025	0.176358
	Mp1g14780	491.735	0.434321	0.107625	4.03549	5.44894e-05	0.000230034		Mp1g14780	534.559	0.755995	0.142904	5.29024	1.22158e-07	7.70813e-07
	Mp1g14790	310.332	-0.0156851	0.146043	-0.107401	0.914471	0.976012		Mp1g14790	213.026	-1.18789	0.240139	-4.94668	7.54912e-07	4.38748e-06
	Mp1g14800	822.782	0.0455869	0.0837145	0.544552	0.586062	0.778315		Mp1g14800	839.543	0.238917	0.112505	2.12362	0.033702	0.0862674
	Mp1g14810	117.584	-0.192915	0.231579	-0.833042	0.404821	0.620504		Mp1g14810	166.216	0.841175	0.256787	3.27577	0.00105375	0.00387019
	Mp1g14820	257.375	0.378955	0.150611	2.51612	0.0118654	0.0326632		Mp1g14820	336.458	1.11051	0.188618	5.88764	3.91751e-09	2.86265e-08
	Mp1g14830	0	NA	NA	NA	NA	NA		Mp1g14830	0	NA	NA	NA	NA	NA
	Mp1g14840	8.53896	-0.811822	0.860531	-0.943397	0.345478	0.557209		Mp1g14840	7.06936	-1.40968	1.24451	-1.13272	0.257331	0.460878
	Mp1g14850	490.109	-0.852612	0.108614	-7.84993	4.1627e-15	4.00619e-14		Mp1g14850	476.643	-0.762737	0.154739	-4.92917	8.25812e-07	4.76918e-06
	Mp1g14860	305.533	-0.246883	0.135083	-1.82765	0.0676023	0.149786		Mp1g14860	229.715	-1.12418	0.216785	-5.1857	2.15208e-07	1.32365e-06
	Mp1g14870	427.674	0.202284	0.114289	1.76994	0.076737	0.16706		Mp1g14870	414.055	0.249527	0.161182	1.54811	0.121596	0.257148
	Mp1g14880	359.685	-0.202573	0.128169	-1.58052	0.113988	0.232607		Mp1g14880	269.183	-1.08222	0.206988	-5.22841	1.70972e-07	1.0652e-06
	Mp1g14890	0	NA	NA	NA	NA	NA		Mp1g14890	0	NA	NA	NA	NA	NA
	Mp1g14900	15.9578	0.805146	0.659992	1.21993	0.222491	0.398964		Mp1g14900	11.2539	0.014109	1.02841	0.0137193	0.989054	0.992751
	Mp1g14910	543.318	-0.173717	0.101333	-1.71432	0.0864697	0.184838		Mp1g14910	488.376	-0.349317	0.151164	-2.31085	0.0208414	0.0565168
	Mp1g14920	3.79847	0.609347	1.37387	0.443526	0.657385	0.825421		Mp1g14920	5.89571	1.64739	1.40269	1.17445	0.240216	0.43879
	Mp1g14930	186.796	-0.367227	0.177337	-2.07078	0.0383791	0.0914084		Mp1g14930	169.248	-0.527908	0.256018	-2.06199	0.0392087	0.098472
	Mp1g14940	0	NA	NA	NA	NA	NA		Mp1g14940	0	NA	NA	NA	NA	NA
	Mp1g14950	50.0894	0.290686	0.356657	0.81503	0.415055	0.632421		Mp1g14950	52.7859	0.54316	0.475197	1.14302	0.25303	0.455678
	Mp1g14960	145.214	-0.25233	0.220197	-1.14593	0.251824	0.440334		Mp1g14960	105.95	-1.28075	0.330716	-3.87265	0.000107658	0.000469872
	Mp1g14970	37.3284	0.669706	0.405024	1.6535	0.09823	0.205141		Mp1g14970	53.132	1.52752	0.476442	3.2061	0.00134549	0.0048471
	Mp1g14980	0.175386	0.319259	4.98672	0.0640219	0.948953	0.976012		Mp1g14980	0.410966	1.62591	4.87767	0.333337	0.73888	0.876091
	Mp1g14990	277.514	-0.0701065	0.14183	-0.4943	0.621094	0.793444		Mp1g14990	283.455	0.133201	0.202156	0.658902	0.509958	0.733429
	Mp1g15000	226.994	0.610279	0.161067	3.78898	0.000151268	0.000594817		Mp1g15000	197.028	0.386814	0.233163	1.65899	0.0971186	0.213082
	Mp1g15010	3.41998	-1.67398	1.45391	-1.15136	0.249584	0.437308		Mp1g15010	3.40765	-1.37914	1.74699	-0.789433	0.429859	0.65944
	Mp1g15020	260.661	-0.0619213	0.145918	-0.424356	0.671306	0.83674		Mp1g15020	223.606	-0.383196	0.218666	-1.75243	0.0797007	0.180237
	Mp1g15030	178.955	-0.0440557	0.177498	-0.248204	0.803977	0.913995		Mp1g15030	144.802	-0.555491	0.275306	-2.01772	0.0436201	0.10786
	Mp1g15040	160.914	-0.469093	0.188435	-2.48941	0.0127954	0.034933		Mp1g15040	209.52	0.443507	0.232849	1.9047	0.0568197	0.135526
	Mp1g15050	499.076	0.17708	0.106204	1.66735	0.0954439	0.200196		Mp1g15050	390.663	-0.406039	0.16654	-2.43808	0.0147654	0.0418875
	Mp1g15060	47.4025	0.888133	0.364292	2.43797	0.01477	0.0396081		Mp1g15060	16.1392	-5.00828	1.16777	-4.28875	1.79684e-05	8.77331e-05
	Mp1g15070	523.199	0.251053	0.103957	2.41497	0.0157364	0.0418866		Mp1g15070	408.896	-0.324165	0.161292	-2.00981	0.0444515	0.109649
	Mp1g15080	0.175386	0.319259	4.98672	0.0640219	0.948953	0.976012		Mp1g15080	1.07628	3.04558	3.35935	0.906597	0.36462	0.591372
	Mp1g15090	9.84695	0.69475	0.809502	0.858244	0.390758	0.604055		Mp1g15090	8.36138	0.430249	1.14121	0.377012	0.706165	0.865048
	Mp1g15100	1155	-1.05903	0.0700668	-15.1145	1.29902e-51	3.62106e-50		Mp1g15100	1258.03	-0.525044	0.0928727	-5.65337	1.5733e-08	1.09074e-07
	Mp1g15110	640.856	-0.504086	0.0925197	-5.44842	5.08193e-08	3.0377e-07		Mp1g15110	724.411	0.0398803	0.120471	0.331036	0.740617	0.877468
	Mp1g15120	154.061	-0.309004	0.189683	-1.62906	0.1033	0.214195		Mp1g15120	142.507	-0.400467	0.277298	-1.44418	0.148689	0.301691
	Mp1g15130	73.8785	-0.585685	0.279805	-2.09319	0.0363321	0.0871961		Mp1g15130	87.7357	0.119982	0.364452	0.329211	0.741996	0.878646
	Mp1g15140	3.97016	-0.237775	1.34838	-0.176341	0.860026	0.946669		Mp1g15140	9.58754	1.86672	1.15772	1.6124	0.106875	0.230717
	Mp1g15150	186.244	0.679499	0.180685	3.76069	0.000169447	0.000659378		Mp1g15150	119.899	-0.387582	0.295433	-1.31191	0.18955	0.365626
	Mp1g15155	0	NA	NA	NA	NA	NA		Mp1g15155	0	NA	NA	NA	NA	NA
	Mp1g15160	9.58689	-0.108419	0.807571	-0.134253	0.893203	0.970679		Mp1g15160	9.46245	-0.0110959	1.05537	-0.0105137	0.991611	0.994389
	Mp1g15170	384.498	1.34619	0.23001	5.85277	4.83446e-09	3.17632e-08		Mp1g15170	378.757	1.41518	0.190082	7.44508	9.68868e-14	1.00184e-12
	Mp1g15180	209.197	1.26568	0.176938	7.15321	8.47731e-13	7.24398e-12		Mp1g15180	119.637	0.0765787	0.305908	0.250333	0.80233	0.911786
	Mp1g15190	168.634	0.405411	0.184034	2.20291	0.0276012	0.0685928		Mp1g15190	261.861	1.48294	0.21283	6.96772	3.22127e-12	3.00888e-11
	Mp1g15200	366.179	0.156238	0.123489	1.26519	0.205802	0.37517		Mp1g15200	430.229	0.691214	0.16319	4.23565	2.27894e-05	0.000109429
	Mp1g15210	4.4647	-3.00134	1.44025	-2.0839	0.0371697	0.0889149		Mp1g15210	7.65243	0.0707043	1.27042	0.0556541	0.955617	0.975742
	Mp1g15220	2.99965	-2.42297	1.72836	-1.40189	0.160948	0.309689		Mp1g15220	3.92226	-0.652153	1.67172	-0.39011	0.696455	0.858336
	Mp1g15230	395.837	-0.813239	0.119654	-6.79661	1.07109e-11	8.53058e-11		Mp1g15230	312.878	-1.7129	0.189466	-9.04071	1.55664e-19	2.22598e-18
	Mp1g15233	6.0984	1.62058	1.19692	1.35396	0.175748	0.332851		Mp1g15233	4.4329	1.08167	1.5796	0.684773	0.493487	0.717199
	Mp1g15237	0.342346	-2.5936	4.99078	-0.519678	0.603288	0.778315		Mp1g15237	0.325536	-2.45251	4.9908	-0.491407	0.623139	0.81152
	Mp1g15240	72.4947	1.63897	0.314278	5.21505	1.83765e-07	1.03421e-06		Mp1g15240	52.7501	1.09869	0.460162	2.38762	0.0169579	0.0472921
	Mp1g15250	516.943	-0.0378824	0.108264	-0.349908	0.726408	0.872443		Mp1g15250	966.504	1.52636	0.112912	13.5181	1.22273e-41	3.26436e-40
	Mp1g15260	1.02321	0.884321	3.15657	0.280152	0.779361	0.913995		Mp1g15260	1.0512	1.08021	3.45789	0.312391	0.754743	0.887696
	Mp1g15270	129.535	-0.855413	0.212096	-4.03315	5.50336e-05	0.000232084		Mp1g15270	100.117	-1.91979	0.359117	-5.34587	8.99848e-08	5.76162e-07
	Mp1g15280	117.603	0.0977429	0.220468	0.443343	0.657518	0.825527		Mp1g15280	115.884	0.199193	0.305548	0.651921	0.514452	0.736932
	Mp1g15290	621.581	0.34642	0.098078	3.53209	0.000412288	0.00151342		Mp1g15290	716.929	0.81176	0.126127	6.43606	1.22613e-10	1.01451e-09
	Mp1g15300	126.124	1.28256	0.229685	5.58398	2.35079e-08	1.44943e-07		Mp1g15300	38.5653	-3.22642	0.607326	-5.31251	1.08127e-07	6.8607e-07
	Mp1g15310	2.16533	-3.55246	2.31147	-1.53689	0.124321	0.250108		Mp1g15310	3.66887	-0.0554568	1.70242	-0.0325752	0.974013	0.985946
	Mp1g15320	111.19	0.100066	0.225109	0.44452	0.656666	0.82477		Mp1g15320	161.558	1.11204	0.271532	4.09545	4.21349e-05	0.000195286
	Mp1g15330	857.39	1.82152	0.0928834	19.6109	1.24856e-85	5.51513e-84		Mp1g15330	501.006	0.835912	0.148392	5.63312	1.76976e-08	1.21953e-07
	Mp1g15340	479.553	-0.0737088	0.107361	-0.686549	0.492367	0.711637		Mp1g15340	404.379	-0.453614	0.160936	-2.8186	0.00482335	0.0154688
	Mp1g15350	120.684	0.159433	0.226883	0.702709	0.482237	0.702172		Mp1g15350	93.3755	-0.469396	0.340241	-1.3796	0.16771	0.331696
	Mp1g15360	160.122	0.699467	0.202528	3.45367	0.000553008	0.0019806		Mp1g15360	132.915	0.3783	0.295667	1.27948	0.200728	0.382341
	Mp1g15370	6.50077	4.04391	1.65315	2.44619	0.0144376	0.038862		Mp1g15370	7.52035	4.35507	1.80884	2.40765	0.0160554	0.0450919
	Mp1g15380	0.794216	2.52659	3.85571	0.655286	0.512284	0.731082		Mp1g15380	3.11962	4.57387	2.28234	2.00402	0.0450678	0.110929
	Mp1g15390	0	NA	NA	NA	NA	NA		Mp1g15390	1.37803	3.37783	3.09809	1.0903	0.275583	0.485801
	Mp1g15400	0.908954	-2.21506	3.42207	-0.647286	0.517447	0.734695		Mp1g15400	1.64814	0.400739	2.45193	0.163438	0.870173	0.945172
	Mp1g15410	200.058	-0.149447	0.185854	-0.804109	0.421334	0.639782		Mp1g15410	257.772	0.653062	0.217707	2.99973	0.00270222	0.00916517
	Mp1g15420	309.911	0.441591	0.137901	3.20223	0.00136366	0.00456683		Mp1g15420	172.031	-1.41037	0.249189	-5.65983	1.5152e-08	1.05126e-07
	Mp1g15430	325.652	-1.28653	0.134358	-9.57536	1.01504e-21	1.3338e-20		Mp1g15430	354.223	-0.704064	0.175311	-4.01609	5.91717e-05	0.000269662
	Mp1g15440	2869.85	-0.297351	0.0456813	-6.50925	7.55261e-11	5.69653e-10		Mp1g15440	8890.12	2.29598	0.0405765	56.584	0	0
	Mp1g15450	46.1122	0.569131	0.358518	1.58746	0.112409	0.229936		Mp1g15450	117.529	2.50088	0.353535	7.07393	1.50602e-12	1.44592e-11
	Mp1g15460	140.2	-0.92322	0.199543	-4.62666	3.71607e-06	1.82696e-05		Mp1g15460	125.252	-1.20981	0.298347	-4.05503	5.01276e-05	0.000230458
	Mp1g15470	13.8236	-1.14302	0.662485	-1.72535	0.0844647	0.181205		Mp1g15470	11.0558	-2.23921	1.13125	-1.97941	0.0477693	0.116666
	Mp1g15475a	0	NA	NA	NA	NA	NA		Mp1g15475a	0	NA	NA	NA	NA	NA
	Mp1g15480	92.7532	-0.716017	0.257858	-2.77679	0.00548985	0.0163622		Mp1g15480	76.7168	-1.32563	0.397762	-3.33272	0.000860027	0.00320378
	Mp1g15490	501.021	0.118475	0.107736	1.09968	0.271472	0.466638		Mp1g15490	548.462	0.485435	0.144363	3.36259	0.000772152	0.00291027
	Mp1g15500	373.57	0.202044	0.130647	1.54649	0.121987	0.246391		Mp1g15500	287.255	-0.436563	0.206763	-2.11141	0.0347369	0.0885566
	Mp1g15510	0	NA	NA	NA	NA	NA		Mp1g15510	0	NA	NA	NA	NA	NA
	Mp1g15520	158.394	1.15833	0.199841	5.79623	6.78226e-09	4.41398e-08		Mp1g15520	59.1148	-1.88846	0.433166	-4.35966	1.30266e-05	6.50297e-05
	Mp1g15530	563.029	-0.385867	0.101152	-3.81471	0.000136344	0.000541196		Mp1g15530	439.887	-1.14953	0.161567	-7.1149	1.11993e-12	1.08436e-11
	Mp1g15540	4.14082	0.302373	1.28944	0.2345	0.814597	0.914981		Mp1g15540	6.10054	1.30643	1.36313	0.958399	0.337862	0.559863
	Mp1g15550	0.823801	-3.7491	4.17643	-0.897681	0.369356	0.578439		Mp1g15550	0.988394	-2.01703	3.57075	-0.564876	0.572158	0.782401
	Mp1g15560	472.079	0.446404	0.110961	4.02306	5.74463e-05	0.000241431		Mp1g15560	411.732	0.221248	0.169424	1.30589	0.191591	0.368628
	Mp1g15570	64.4281	-6.27958	0.697726	-9.00007	2.2557e-19	2.68548e-18		Mp1g15570	60.6802	-8.4596	1.43927	-5.8777	4.16003e-09	3.03137e-08
	Mp1g15580	926.826	-8.99815	0.440421	-20.4308	8.90507e-93	4.16869e-91		Mp1g15580	883.968	-7.63129	0.301949	-25.2735	6.25366e-141	4.37541e-139
	Mp1g15590	42.5496	0.0674629	0.368065	0.183291	0.85457	0.942248		Mp1g15590	57.2616	0.925316	0.442836	2.08952	0.0366607	0.0927618
	Mp1g15600	69.3066	0.0211802	0.289917	0.0730561	0.941761	0.976012		Mp1g15600	71.1271	0.228888	0.393118	0.582237	0.560407	0.775801
	Mp1g15610	137.599	5.48865	0.536143	10.2373	1.34964e-24	1.99574e-23		Mp1g15610	310.366	6.75389	0.538363	12.5452	4.22197e-36	9.8464e-35
	Mp1g15620	155.328	0.647363	0.197402	3.27942	0.00104021	0.00355691		Mp1g15620	233.57	1.61343	0.229906	7.01777	2.25431e-12	2.13295e-11
	Mp1g15630	88.5875	-0.210308	0.255329	-0.823677	0.410123	0.626458		Mp1g15630	88.4409	-0.0703246	0.354577	-0.198334	0.842784	0.928815
	Mp1g15640	0.175386	0.319259	4.98672	0.0640219	0.948953	0.976012		Mp1g15640	0.616449	2.21575	4.62069	0.479528	0.631563	0.812582
	Mp1g15650	0	NA	NA	NA	NA	NA		Mp1g15650	2.85378	4.44901	2.36158	1.88391	0.0595774	0.14098
	Mp1g15660	34.7419	-0.981677	0.403361	-2.43374	0.0149436	0.0400176		Mp1g15660	28.3289	-1.78783	0.634795	-2.81638	0.00485679	0.0155569
	Mp1g15670	307.318	0.604952	0.138922	4.35463	1.33291e-05	6.1053e-05		Mp1g15670	604.274	2.07541	0.14768	14.0535	7.33554e-45	2.08652e-43
	Mp1g15680	110.487	0.134503	0.23126	0.581611	0.560829	0.778016		Mp1g15680	69.1237	-1.38314	0.397615	-3.4786	0.000504046	0.00195963
	Mp1g15690	198.429	-0.113346	0.167261	-0.677659	0.497988	0.717474		Mp1g15690	186.524	-0.142104	0.244245	-0.581809	0.560695	0.775926
	Mp1g15700	4.85878	-0.346683	1.18721	-0.292014	0.770276	0.908679		Mp1g15700	3.36993	-1.80754	1.8169	-0.994846	0.319811	0.53905
	Mp1g15710	213.601	-1.02148	0.166999	-6.11668	9.55475e-10	6.62107e-09		Mp1g15710	258.788	-0.14981	0.201054	-0.745124	0.456197	0.683341
	Mp1g15720	122.572	0.316433	0.2181	1.45086	0.146818	0.287185		Mp1g15720	332.575	2.43608	0.21236	11.4715	1.835e-30	3.75241e-29
	Mp1g15730	287.335	0.771064	0.144521	5.33531	9.53818e-08	5.53433e-07		Mp1g15730	131.135	-1.74077	0.287181	-6.06155	1.34813e-09	1.02363e-08
	Mp1g15740	1.95284	-0.379902	2.02482	-0.187623	0.851172	0.939524		Mp1g15740	5.3232	2.03237	1.54373	1.31653	0.187997	0.36309
	Mp1g15750	0.684692	-3.51241	4.67342	-0.751572	0.452309	0.669754		Mp1g15750	0.941336	-1.14227	3.54751	-0.321992	0.747458	0.882196
	Mp1g15760	272.805	0.250992	0.14399	1.74313	0.0813117	0.175621		Mp1g15760	278.613	0.438646	0.198369	2.21126	0.0270176	0.0710702
	Mp1g15770	0	NA	NA	NA	NA	NA		Mp1g15770	0	NA	NA	NA	NA	NA
	Mp1g15780	554.557	-0.231553	0.104087	-2.22461	0.0261075	0.0651865		Mp1g15780	760.724	0.741185	0.126162	5.87485	4.23232e-09	3.0816e-08
	Mp1g15790	25.3524	0.991048	1.01651	0.974952	0.329584	0.539018		Mp1g15790	12.0614	-0.987743	1.03241	-0.956734	0.338702	0.560645
	Mp1g15800	57.4308	1.09648	0.333016	3.29257	0.000992754	0.00341021		Mp1g15800	25.3335	-1.12457	0.647292	-1.73735	0.0823259	0.185279
	Mp1g15810	0	NA	NA	NA	NA	NA		Mp1g15810	0.145132	0.326146	4.98501	0.0654253	0.947835	0.973094
	Mp1g15820	524.359	-0.83743	0.103356	-8.1024	5.3885e-16	5.44764e-15		Mp1g15820	807.272	0.607656	0.117499	5.17158	2.32118e-07	1.42238e-06
	Mp1g15830	291.111	-1.0982	0.13795	-7.96086	1.70849e-15	1.66943e-14		Mp1g15830	243.388	-1.78155	0.211989	-8.40396	4.31662e-17	5.53163e-16
	Mp1g15840	0.175386	0.319259	4.98672	0.0640219	0.948953	0.976012		Mp1g15840	0.870794	2.74348	3.99398	0.686903	0.492144	0.717199
	Mp1g15850	194.92	-0.938238	0.167742	-5.59334	2.22745e-08	1.37683e-07		Mp1g15850	186.032	-0.919329	0.238238	-3.85887	0.000113913	0.000495277
	Mp1g15860	18.614	-2.50321	0.609316	-4.10822	3.98712e-05	0.000171586		Mp1g15860	21.7674	-1.15888	0.694036	-1.66977	0.0949648	0.209237
	Mp1g15870	183.778	-0.239045	0.175433	-1.3626	0.17301	0.329076		Mp1g15870	181.424	-0.1229	0.245028	-0.501574	0.615967	0.81152
	Mp1g15880	8.49455	0.863986	0.890239	0.970511	0.331792	0.541223		Mp1g15880	13.3994	1.88476	0.954981	1.97361	0.0484264	0.117924
	Mp1g15890	237.086	-0.258278	0.160034	-1.61389	0.106551	0.219235		Mp1g15890	222.005	-0.304584	0.246614	-1.23507	0.216806	0.405866
	Mp1g15900	0	NA	NA	NA	NA	NA		Mp1g15900	0.290265	1.17028	4.91164	0.238266	0.811675	0.911786
	Mp1g15910	146.299	-0.470094	0.194234	-2.42024	0.0155103	0.0413623		Mp1g15910	141.1	-0.418249	0.272343	-1.53574	0.124602	0.262052
	Mp1g15920	0	NA	NA	NA	NA	NA		Mp1g15920	0.410966	1.62591	4.87767	0.333337	0.73888	0.876091
	Mp1g15930	88.2121	0.688578	0.262091	2.62724	0.00860802	0.0245027		Mp1g15930	82.8123	0.658569	0.367668	1.79121	0.0732601	0.168298
	Mp1g15940	75.7658	0.172003	0.278772	0.617003	0.537233	0.753813		Mp1g15940	75.5369	0.302711	0.382768	0.790847	0.429033	0.659365
	Mp1g15950	37.3842	1.08475	0.413587	2.62279	0.00872131	0.0247842		Mp1g15950	11.9865	-4.15613	1.19096	-3.48974	0.000483498	0.00188496
	Mp1g15960	470.6	0.282779	0.111443	2.53742	0.0111671	0.030889		Mp1g15960	386.097	-0.12813	0.165727	-0.77314	0.43944	0.667272
	Mp1g15970	191.985	-0.861113	0.171462	-5.02217	5.10919e-07	2.74964e-06		Mp1g15970	169.355	-1.19223	0.257348	-4.63274	3.60859e-06	1.93301e-05
	Mp1g15980	23.5987	-6.12867	1.11421	-5.50044	3.78842e-08	2.29557e-07		Mp1g15980	23.7313	-3.72253	0.791256	-4.70459	2.54379e-06	1.39037e-05
	Mp1g15990	119.867	1.54189	0.244136	6.3157	2.68939e-10	1.95403e-09		Mp1g15990	98.5147	1.25268	0.343701	3.64467	0.000267732	0.00109473
	Mp1g16000	0	NA	NA	NA	NA	NA		Mp1g16000	3.42137	4.6976	2.22734	2.10906	0.0349393	0.0889235
	Mp1g16010	375.84	0.850827	0.128085	6.64269	3.08006e-11	2.38473e-10		Mp1g16010	281.078	0.267272	0.198864	1.344	0.17895	0.349311
	Mp1g16020	1.2268	1.06425	2.84764	0.373729	0.708606	0.860194		Mp1g16020	0.391456	-2.58698	4.98195	-0.519271	0.603572	0.802696
	Mp1g16030	18.355	-0.367217	0.602631	-0.609356	0.542288	0.758279		Mp1g16030	18.9949	-0.0876423	0.899609	-0.0974226	0.922391	0.971494
	Mp1g16040	852.452	0.0657829	0.0816042	0.806122	0.420172	0.638468		Mp1g16040	566.51	-1.21583	0.140027	-8.68284	3.86007e-18	5.18299e-17
	Mp1g16050	0	NA	NA	NA	NA	NA		Mp1g16050	0.290265	1.17028	4.91164	0.238266	0.811675	0.911786
	Mp1g16060	0.154707	0.227833	4.99292	0.0456312	0.963604	0.976012		Mp1g16060	1.34211	3.35472	3.04349	1.10226	0.270348	0.478979
	Mp1g16070	214.386	-0.00951086	0.161099	-0.0590374	0.952922	0.976012		Mp1g16070	161.852	-0.777526	0.256842	-3.02725	0.00246788	0.00843931
	Mp1g16080	0	NA	NA	NA	NA	NA		Mp1g16080	0	NA	NA	NA	NA	NA
	Mp1g16090	0.411901	-2.72847	4.9819	-0.547677	0.583914	0.778315		Mp1g16090	0.536588	-1.20596	4.5696	-0.26391	0.791849	0.90926
	Mp1g16100	976.075	0.735254	0.0786331	9.35044	8.72826e-21	1.09833e-19		Mp1g16100	1253.45	1.37901	0.097562	14.1347	2.32204e-45	6.62543e-44
	Mp1g16110	43.1367	0.233553	0.378194	0.617549	0.536873	0.753643		Mp1g16110	57.6971	1.03923	0.460928	2.25465	0.0241554	0.0643757
	Mp1g16120	178.386	0.386814	0.1787	2.1646	0.0304181	0.0746564		Mp1g16120	165.838	0.331939	0.25456	1.30397	0.192243	0.369493
	Mp1g16130	0.342346	-2.5936	4.99078	-0.519678	0.603288	0.778315		Mp1g16130	1.54694	1.8196	2.80242	0.649297	0.516147	0.738563
	Mp1g16140	246.952	-1.33633	0.158646	-8.42339	3.65756e-17	3.92578e-16		Mp1g16140	265.636	-0.789601	0.198951	-3.96882	7.22308e-05	0.000324559
	Mp1g16150	87.5981	-0.141456	0.258809	-0.546566	0.584677	0.778315		Mp1g16150	113.632	0.680607	0.315971	2.15401	0.0312391	0.0806529
	Mp1g16160	10.2297	0.342878	0.782743	0.438047	0.661352	0.828848		Mp1g16160	11.7382	0.798824	0.96047	0.831702	0.405577	0.633397
	Mp1g16170	577.899	-1.10383	0.0984393	-11.2134	3.50645e-29	5.88748e-28		Mp1g16170	612.632	-0.655237	0.132124	-4.95927	7.07571e-07	4.12152e-06
	Mp1g16180	36.1261	0.542639	0.41372	1.31161	0.189652	0.353052		Mp1g16180	52.084	1.44489	0.490406	2.9463	0.00321596	0.0107361
	Mp1g16190	105.397	-0.226346	0.232055	-0.975395	0.329364	0.538837		Mp1g16190	107.63	-0.0130327	0.316694	-0.0411522	0.967175	0.981144
	Mp1g16200	0.350772	1.33647	4.88651	0.273502	0.784468	0.913995		Mp1g16200	0.145132	0.326146	4.98501	0.0654253	0.947835	0.973094
	Mp1g16210	92.751	-2.82104	0.275531	-10.2386	1.33199e-24	1.97301e-23		Mp1g16210	136.898	-0.370457	0.278887	-1.32834	0.184064	0.357498
	Mp1g16215a	0	NA	NA	NA	NA	NA		Mp1g16215a	0	NA	NA	NA	NA	NA
	Mp1g16220	0	NA	NA	NA	NA	NA		Mp1g16220	0	NA	NA	NA	NA	NA
	Mp1g16230	282.154	0.888018	0.150542	5.89883	3.66093e-09	2.43501e-08		Mp1g16230	222.196	0.439961	0.22201	1.98172	0.0475105	0.116174
	Mp1g16240	82.4436	-0.0172756	0.264237	-0.0653793	0.947872	0.976012		Mp1g16240	66.5818	-0.528453	0.39931	-1.32342	0.185697	0.359866
	Mp1g16250	2.20496	-0.754182	1.97349	-0.382157	0.702345	0.857437		Mp1g16250	1.88267	-1.1444	2.64346	-0.432917	0.665075	0.833958
	Mp1g16260	35.5443	-3.8329	0.535465	-7.15809	8.18106e-13	6.99888e-12		Mp1g16260	36.956	-2.55341	0.579243	-4.40819	1.04239e-05	5.26413e-05
	Mp1g16270	16.9826	-5.08591	0.996135	-5.10564	3.29677e-07	1.81217e-06		Mp1g16270	17.4454	-3.14847	1.98148	-1.58895	0.112071	0.240143
	Mp1g16280	193.364	0.728736	0.181394	4.01741	5.88414e-05	0.000246813		Mp1g16280	213.5	1.0578	0.237018	4.46296	8.08363e-06	4.15233e-05
	Mp1g16290	183.507	-1.3816	0.18047	-7.65561	1.92404e-14	1.79748e-13		Mp1g16290	212.878	-0.54011	0.230037	-2.34792	0.0188784	0.0518402
	Mp1g16300	228.381	0.448756	0.158362	2.83374	0.00460071	0.0139462		Mp1g16300	182.93	-0.0056525	0.261165	-0.0216434	0.982732	0.989115
	Mp1g16310	0.342346	-2.5936	4.99078	-0.519678	0.603288	0.778315		Mp1g16310	1.2926	1.45012	2.9903	0.484941	0.627718	0.812582
	Mp1g16315	0.350772	1.33647	4.88651	0.273502	0.784468	0.913995		Mp1g16315	0.410966	1.62591	4.87767	0.333337	0.73888	0.876091
	Mp1g16320	305.988	-0.0496506	0.133975	-0.370595	0.71094	0.862065		Mp1g16320	239.477	-0.68927	0.212594	-3.2422	0.00118613	0.00431643
	Mp1g16330	110.541	-0.0928641	0.23294	-0.39866	0.690144	0.851605		Mp1g16330	203.864	1.462	0.245095	5.96505	2.44564e-09	1.81766e-08
	Mp1g16340	25.3066	0.336122	0.48168	0.697812	0.485295	0.704905		Mp1g16340	12.6305	-2.35782	0.988166	-2.38606	0.01703	0.047435
	Mp1g16350	44.9734	-0.325281	0.353104	-0.921205	0.356943	0.570467		Mp1g16350	53.9055	0.335456	0.449407	0.746442	0.455401	0.683245
	Mp1g16360	326.413	0.324112	0.132873	2.43926	0.0147174	0.0394916		Mp1g16360	229.955	-0.569559	0.237995	-2.39316	0.0167041	0.0467127
	Mp1g16370	16.1783	-1.56371	0.621085	-2.51771	0.011812	0.0325263		Mp1g16370	17.5504	-0.898792	0.836951	-1.07389	0.282873	0.495163
	Mp1g16380	1.83351	-1.56544	2.39186	-0.654485	0.5128	0.731534		Mp1g16380	3.61132	0.780651	1.82277	0.428276	0.66845	0.837098
	Mp1g16390	16.1845	0.840248	0.65902	1.275	0.202311	0.370176		Mp1g16390	26.4525	1.92419	0.71919	2.67549	0.00746193	0.0229244
	Mp1g16400	0	NA	NA	NA	NA	NA		Mp1g16400	0.435397	1.74731	4.87025	0.358771	0.719766	0.868945
	Mp1g16410	76.3349	0.251806	0.273867	0.919447	0.357862	0.571564		Mp1g16410	83.9829	0.620667	0.36812	1.68604	0.0917872	0.203216
	Mp1g16420	189.111	0.610752	0.178303	3.42537	0.000613968	0.00218214		Mp1g16420	161.785	0.349157	0.263603	1.32456	0.185318	0.359399
	Mp1g16430	384.607	0.143645	0.122178	1.1757	0.239714	0.4234		Mp1g16430	390.597	0.320055	0.167428	1.9116	0.0559275	0.133764
	Mp1g16440	1054.97	-0.725154	0.075605	-9.59135	8.69372e-22	1.14676e-20		Mp1g16440	994.439	-0.756916	0.108878	-6.95197	3.60217e-12	3.35096e-11
	Mp1g16450	285.031	2.46179	0.175965	13.9902	1.78866e-44	4.40818e-43		Mp1g16450	218.449	2.0871	0.249127	8.37766	5.39925e-17	6.88999e-16
	Mp1g16460	140.21	-0.354219	0.218231	-1.62313	0.104561	0.216343		Mp1g16460	126.654	-0.533815	0.309153	-1.7267	0.0842211	0.188854
	Mp1g16470	70.8106	1.09085	0.302164	3.61011	0.000306062	0.00114496		Mp1g16470	31.6868	-1.06364	0.585568	-1.81643	0.0693042	0.160533
	Mp1g16480	89.1017	-0.929842	0.256583	-3.62394	0.000290149	0.00108898		Mp1g16480	82.1673	-1.07661	0.375221	-2.86926	0.00411433	0.0134092
	Mp1g16490	111.268	-0.504214	0.222611	-2.265	0.0235127	0.0596018		Mp1g16490	110.464	-0.348578	0.340109	-1.0249	0.30541	0.522103
	Mp1g16500	263.157	-0.0473949	0.146561	-0.323381	0.746407	0.888683		Mp1g16500	316.147	0.572036	0.187965	3.04331	0.00233988	0.00803897
	Mp1g16510	336.408	0.200345	0.128799	1.55549	0.11983	0.242689		Mp1g16510	320.008	0.200441	0.183763	1.09075	0.275381	0.485801
	Mp1g16520	32.5506	-0.661881	0.436109	-1.5177	0.129091	0.257579		Mp1g16520	27.1747	-1.21095	0.650135	-1.86261	0.0625167	0.147095
	Mp1g16530	4.49241	-0.796337	1.38461	-0.575133	0.565201	0.778315		Mp1g16530	5.69024	0.133139	1.52874	0.0870906	0.9306	0.973094
	Mp1g16540	301.299	-0.0412937	0.135246	-0.305322	0.760121	0.900517		Mp1g16540	261.111	-0.329396	0.20169	-1.63318	0.102432	0.2226
	Mp1g16550	696.609	0.597313	0.0921315	6.48326	8.97591e-11	6.71712e-10		Mp1g16550	724.414	0.805902	0.129608	6.21799	5.03555e-10	3.95502e-09
	Mp1g16560	181.334	0.122684	0.176222	0.696192	0.486308	0.705901		Mp1g16560	138.313	-0.563151	0.275035	-2.04756	0.0406031	0.101347
	Mp1g16570	2.10755	-0.136215	1.9123	-0.0712309	0.943214	0.976012		Mp1g16570	2.46942	0.457075	2.02591	0.225614	0.821501	0.917352
	Mp1g16580	0.684692	-3.51241	4.67342	-0.751572	0.452309	0.669754		Mp1g16580	1.667	0.632435	2.81691	0.224513	0.822358	0.917352
	Mp1g16590	299.122	0.237441	0.136884	1.73462	0.0828084	0.17834		Mp1g16590	301.572	0.390835	0.188257	2.07608	0.0378869	0.0954807
	Mp1g16600	0	NA	NA	NA	NA	NA		Mp1g16600	0	NA	NA	NA	NA	NA
	Mp1g16610	1.2277	3.14616	3.322	0.947068	0.343604	0.555644		Mp1g16610	0	NA	NA	NA	NA	NA
	Mp1g16620	6.23881	-3.03498	1.22138	-2.48488	0.0129594	0.0352967		Mp1g16620	7.91798	-1.01327	1.24627	-0.813043	0.416194	0.64497
	Mp1g16630	0	NA	NA	NA	NA	NA		Mp1g16630	0	NA	NA	NA	NA	NA
	Mp1g16640	0	NA	NA	NA	NA	NA		Mp1g16640	0.205483	0.580262	4.96965	0.116761	0.907049	0.959988
	Mp1g16650	2.64171	-2.85763	1.91132	-1.49511	0.134886	0.267263		Mp1g16650	3.20839	-1.13921	1.77561	-0.641591	0.521139	0.740579
	Mp1g16660	5.40054	0.0987114	1.09841	0.0898678	0.928392	0.976012		Mp1g16660	5.60762	0.321181	1.37758	0.233149	0.815646	0.914896
	Mp1g16670	0	NA	NA	NA	NA	NA		Mp1g16670	0.70123	2.41351	3.94757	0.611393	0.540939	0.757058
	Mp1g16680	581.282	-0.259806	0.0966943	-2.68688	0.00721223	0.020871		Mp1g16680	584.326	-0.0916148	0.146972	-0.623349	0.533055	0.751496
	Mp1g16690	182.599	-0.758478	0.41437	-1.83044	0.0671845	0.149033		Mp1g16690	154.93	-1.24868	0.301702	-4.1388	3.49135e-05	0.000163308
	Mp1g16700	54.0068	-1.64483	0.330165	-4.98185	6.29793e-07	3.36521e-06		Mp1g16700	57.2599	-1.09601	0.443574	-2.47086	0.0134789	0.0386828
	Mp1g16710	150.336	0.398661	0.205143	1.94333	0.0519762	0.119132		Mp1g16710	125.592	0.0486482	0.289706	0.167923	0.866644	0.9432
	Mp1g16720	3.10027	0.963251	1.67631	0.574627	0.565544	0.778315		Mp1g16720	1.67784	-0.514539	2.53813	-0.202724	0.839351	0.926117
	Mp1g16730	5976.74	-0.398742	0.0327391	-12.1794	4.00259e-34	7.81777e-33		Mp1g16730	8907.79	0.813244	0.0364885	22.2877	4.86631e-110	2.72588e-108
	Mp1g16740	104.59	0.506111	0.236452	2.14044	0.0323189	0.0787075		Mp1g16740	114.867	0.847195	0.309539	2.73696	0.00620099	0.0193931
	Mp1g16750	3.46838	0.384934	1.4346	0.268321	0.788453	0.913995		Mp1g16750	2.13521	-1.03917	2.12608	-0.488774	0.625001	0.812582
	Mp1g16760	156.113	0.158343	0.199309	0.794456	0.42693	0.646058		Mp1g16760	107.898	-0.897992	0.316055	-2.84125	0.00449366	0.014534
	Mp1g16770	497.321	0.0485296	0.105576	0.459667	0.645755	0.815743		Mp1g16770	696.624	0.998188	0.126652	7.88137	3.23802e-15	3.68407e-14
	Mp1g16780	325.243	-0.940118	0.131945	-7.12508	1.0402e-12	8.80564e-12		Mp1g16780	466.972	0.377677	0.158512	2.38264	0.0171891	0.0478053
	Mp1g16790	421.062	-0.146767	0.118287	-1.24077	0.21469	0.387112		Mp1g16790	596.957	0.879259	0.138479	6.34941	2.16143e-10	1.74646e-09
	Mp1g16800	182.598	0.151028	0.175273	0.86167	0.388869	0.601837		Mp1g16800	195.108	0.454604	0.238895	1.90295	0.0570475	0.135909
	Mp1g16810	160.849	0.105482	0.186989	0.564109	0.57268	0.778315		Mp1g16810	136.29	-0.238763	0.301111	-0.792939	0.427813	0.657868
	Mp1g16820	342.268	-0.109491	0.128054	-0.855039	0.39253	0.60625		Mp1g16820	282.4	-0.57114	0.194623	-2.9346	0.00333974	0.0111163
	Mp1g16830	360.173	0.0848495	0.127031	0.667941	0.504171	0.724681		Mp1g16830	274.133	-0.612559	0.211295	-2.89907	0.00374271	0.012319
	Mp1g16840	0	NA	NA	NA	NA	NA		Mp1g16840	0	NA	NA	NA	NA	NA
	Mp1g16850	8451.94	-1.64081	0.0282209	-58.1415	0	0		Mp1g16850	8905.47	-1.10909	0.0362875	-30.5641	3.67011e-205	3.64239e-203
	Mp1g16860	360.894	-1.15946	0.124667	-9.30051	1.3978e-20	1.74619e-19		Mp1g16860	375.439	-0.772075	0.172407	-4.47822	7.52665e-06	3.8837e-05
	Mp1g16870	421.441	-0.401467	0.116727	-3.43937	0.000583072	0.00207876		Mp1g16870	308.287	-1.51291	0.191544	-7.89848	2.82322e-15	3.23025e-14
	Mp1g16880	137.92	-0.108934	0.205481	-0.53014	0.596015	0.778315		Mp1g16880	154.743	0.347758	0.262116	1.32673	0.184598	0.358267
	Mp1g16890	142.379	0.379505	0.201268	1.88557	0.0593525	0.133813		Mp1g16890	203.293	1.29263	0.246812	5.2373	1.62941e-07	1.01656e-06
	Mp1g16900	349.379	0.053704	0.126704	0.423855	0.671672	0.837095		Mp1g16900	283.187	-0.444021	0.197442	-2.24887	0.0245211	0.0652455
	Mp1g16910	168.57	0.638449	0.187375	3.40734	0.000656005	0.00231815		Mp1g16910	99.836	-0.758552	0.322814	-2.34981	0.018783	0.0516303
	Mp1g16915	0.154707	0.227833	4.99292	0.0456312	0.963604	0.976012		Mp1g16915	0	NA	NA	NA	NA	NA
	Mp1g16920	16.0524	2.90972	0.820434	3.54656	0.000390289	0.00143511		Mp1g16920	28.7136	3.90401	0.866565	4.50516	6.6324e-06	3.44466e-05
	Mp1g16930	478.806	0.762191	0.111775	6.81898	9.16922e-12	7.33325e-11		Mp1g16930	341.629	0.0377218	0.181576	0.207746	0.835427	0.923415
	Mp1g16940	95.8502	0.629358	0.251916	2.49828	0.0124798	0.0342121		Mp1g16940	58.5203	-0.654978	0.42554	-1.53917	0.123763	0.260763
	Mp1g16950	7.04306	-0.485463	0.94009	-0.5164	0.605575	0.780214		Mp1g16950	13.3771	1.27079	0.920699	1.38025	0.16751	0.331444
	Mp1g16960	5.995	-0.237443	1.0512	-0.225879	0.821295	0.919562		Mp1g16960	10.7148	1.29459	1.04913	1.23397	0.217215	0.406411
	Mp1g16970	92.5216	0.202622	0.257648	0.786429	0.431616	0.651604		Mp1g16970	83.1185	0.0520558	0.361478	0.144008	0.885494	0.954602
	Mp1g16980	647.329	0.133235	0.0936962	1.42199	0.15503	0.299978		Mp1g16980	842.756	0.905098	0.114461	7.90746	2.627e-15	3.00952e-14
	Mp1g16990	279.039	0.113989	0.145517	0.783339	0.433428	0.653538		Mp1g16990	291.291	0.361349	0.196965	1.83459	0.0665669	0.154949
	Mp1g17000	190.931	0.41836	0.176156	2.37495	0.0175515	0.0460634		Mp1g17000	208.465	0.754085	0.233775	3.22569	0.00125671	0.00455063
	Mp1g17010	778.948	0.212238	0.0849926	2.49713	0.0125203	0.0342741		Mp1g17010	771.156	0.319667	0.117291	2.72543	0.00642173	0.0199842
	Mp1g17020	169.008	-1.44652	0.192376	-7.51921	5.51072e-14	5.02558e-13		Mp1g17020	276.966	0.441159	0.210462	2.09615	0.0360688	0.0914414
	Mp1g17030	1701.81	-1.20547	0.0591525	-20.3791	2.56523e-92	1.1976e-90		Mp1g17030	1703.29	-0.972365	0.0785484	-12.3792	3.38769e-35	7.79125e-34
	Mp1g17040	202.981	-0.313712	0.165159	-1.89946	0.0575045	0.130209		Mp1g17040	123.562	-2.66573	0.314143	-8.48573	2.14369e-17	2.78619e-16
	Mp1g17050	493.079	0.43679	0.118248	3.69385	0.000220883	0.000845025		Mp1g17050	473.575	0.466954	0.163595	2.85434	0.00431268	0.0140007
	Mp1g17060	375.347	-0.145001	0.123993	-1.16944	0.242228	0.42711		Mp1g17060	547.312	0.940593	0.145276	6.47454	9.51012e-11	7.9626e-10
	Mp1g17070	29.3907	-2.27407	0.485122	-4.68762	2.76398e-06	1.38335e-05		Mp1g17070	27.6047	-2.37592	0.65341	-3.63618	0.000276708	0.0011289
	Mp1g17080	61.4047	-3.01421	0.349556	-8.62297	6.52393e-18	7.1448e-17		Mp1g17080	58.7557	-2.94569	0.465366	-6.32984	2.45409e-10	1.9768e-09
	Mp1g17090	108.634	3.38318	0.50082	6.75528	1.42556e-11	1.12549e-10		Mp1g17090	30.9611	1.29646	0.642054	2.01924	0.0434626	0.107529
	Mp1g17100	3.81532	1.93954	1.57994	1.2276	0.219597	0.394515		Mp1g17100	3.74591	1.99087	2.0105	0.990236	0.322059	0.541989
	Mp1g17110	1.08434	-1.19043	2.83636	-0.419705	0.674701	0.839514		Mp1g17110	2.02318	0.894349	2.47081	0.361965	0.717378	0.868945
	Mp1g17120	332.819	0.00663263	0.129673	0.0511488	0.959207	0.976012		Mp1g17120	407.557	0.661802	0.164177	4.03104	5.55305e-05	0.000254082
	Mp1g17130	117.714	0.0764116	0.217495	0.351325	0.725345	0.8716		Mp1g17130	165.109	1.02535	0.267046	3.8396	0.000123236	0.000533272
	Mp1g17140	45.966	-1.08712	0.351699	-3.09106	0.00199444	0.00649861		Mp1g17140	76.9633	0.67655	0.390488	1.73257	0.0831714	0.186799
	Mp1g17150	117	-0.0443393	0.221194	-0.200455	0.841125	0.932136		Mp1g17150	100.808	-0.349685	0.321172	-1.08878	0.276252	0.486606
	Mp1g17160	14.0338	-0.109931	0.66626	-0.164998	0.868946	0.953643		Mp1g17160	13.3965	-0.106629	0.894952	-0.119145	0.905161	0.959988
	Mp1g17170	355.556	0.91629	0.131623	6.9615	3.36674e-12	2.77374e-11		Mp1g17170	578.725	1.97782	0.151174	13.0831	4.11359e-39	1.0248e-37
	Mp1g17180	544.962	-0.3814	0.100211	-3.80598	0.000141243	0.000558329		Mp1g17180	665.115	0.344939	0.127329	2.70903	0.006748	0.0209034
	Mp1g17190	0.330094	1.25613	4.89227	0.256757	0.797366	0.913995		Mp1g17190	1.75308	3.73553	2.75897	1.35396	0.17575	0.344316
	Mp1g17200	1.72016	-2.01716	2.51218	-0.80295	0.422004	0.640234		Mp1g17200	2.52355	-0.100273	2.17384	-0.0461273	0.963209	0.978589
	Mp1g17210	20.6735	-0.464181	0.526458	-0.881705	0.377936	0.589418		Mp1g17210	15.2742	-1.59732	0.931461	-1.71485	0.0863727	0.192983
	Mp1g17220	0.823801	-3.7491	4.17643	-0.897681	0.369356	0.578439		Mp1g17220	1.21831	-0.781273	3.18248	-0.245492	0.806076	0.911786
	Mp1g17230	24.8012	-0.029702	0.486553	-0.0610458	0.951323	0.976012		Mp1g17230	20.5399	-0.465935	0.728366	-0.639698	0.522369	0.740949
	Mp1g17240	166.07	-0.192064	0.182167	-1.05433	0.291732	0.492954		Mp1g17240	223.598	0.730915	0.226327	3.22947	0.00124022	0.00449982
	Mp1g17250	472.442	-0.206152	0.107851	-1.91145	0.0559474	0.127034		Mp1g17250	416.551	-0.447234	0.163538	-2.73473	0.00624309	0.0194847
	Mp1g17260	268.115	-0.163235	0.146177	-1.11669	0.264126	0.45638		Mp1g17260	224.829	-0.580493	0.214786	-2.70266	0.0068787	0.0212729
	Mp1g17270	0.411901	-2.72847	4.9819	-0.547677	0.583914	0.778315		Mp1g17270	2.03532	2.13032	2.79896	0.761109	0.446592	0.675184
	Mp1g17280	3.80751	-4.46088	1.89347	-2.35594	0.0184761	0.04824		Mp1g17280	3.74338	-3.46138	1.93352	-1.79019	0.0734226	0.168629
	Mp1g17290	5.34928	-6.45637	1.77344	-3.64059	0.000272015	0.00102696		Mp1g17290	5.08486	-6.31841	2.02239	-3.12422	0.00178276	0.00627746
	Mp1g17300	23.7396	-7.16405	1.48642	-4.81967	1.43793e-06	7.40768e-06		Mp1g17300	22.4204	-8.46291	1.58805	-5.32913	9.86817e-08	6.28322e-07
	Mp1g17310	0	NA	NA	NA	NA	NA		Mp1g17310	0.410966	1.62591	4.87767	0.333337	0.73888	0.876091
	Mp1g17320	2.62194	-1.46955	1.83221	-0.802064	0.422516	0.640842		Mp1g17320	3.39746	-0.186727	1.73495	-0.107627	0.914292	0.965694
	Mp1g17330	85.1275	0.371435	0.25908	1.43367	0.151667	0.294397		Mp1g17330	89.6731	0.620644	0.349926	1.77364	0.0761219	0.17378
	Mp1g17340	64.1888	-0.282312	0.301043	-0.937782	0.348357	0.560174		Mp1g17340	54.8262	-0.656485	0.444438	-1.47711	0.139646	0.286707
	Mp1g17350	0.154707	0.227833	4.99292	0.0456312	0.963604	0.976012		Mp1g17350	0.290265	1.17028	4.91164	0.238266	0.811675	0.911786
	Mp1g17360	6.14823	-3.47505	1.26661	-2.74359	0.00607715	0.0178715		Mp1g17360	9.02019	-0.53444	1.06057	-0.503916	0.614321	0.81152
	Mp1g17370	144.491	1.79984	0.228967	7.86069	3.82021e-15	3.68275e-14		Mp1g17370	161.773	2.10453	0.30123	6.98646	2.81906e-12	2.64809e-11
	Mp1g17380	270.94	0.779682	0.154526	5.04564	4.52014e-07	2.44485e-06		Mp1g17380	282.004	0.98578	0.210231	4.68903	2.74509e-06	1.49191e-05
	Mp1g17390	153.192	0.110018	0.194279	0.566289	0.571198	0.778315		Mp1g17390	221.511	1.10923	0.235033	4.71947	2.36465e-06	1.29828e-05
	Mp1g17400	151.636	0.606142	0.19683	3.07951	0.00207339	0.00673373		Mp1g17400	89.4833	-0.816074	0.341873	-2.38707	0.0169835	0.0473416
	Mp1g17410	153.026	-0.0188326	0.201196	-0.0936033	0.925424	0.976012		Mp1g17410	167.619	0.367209	0.282951	1.29778	0.194361	0.372795
	Mp1g17420	53.8414	1.56772	0.369186	4.24642	2.17215e-05	9.65916e-05		Mp1g17420	63.4185	1.95987	0.454434	4.31276	1.61227e-05	7.94004e-05
	Mp1g17430	52.7804	-0.280703	0.325338	-0.862806	0.388244	0.601435		Mp1g17430	64.1703	0.412506	0.408156	1.01066	0.312181	0.530845
	Mp1g17440	275.294	-0.863162	0.142862	-6.04194	1.52271e-09	1.03642e-08		Mp1g17440	245.461	-1.13636	0.207786	-5.46889	4.52861e-08	2.98545e-07
	Mp1g17450	254.528	-0.0861288	0.156029	-0.552004	0.580945	0.778315		Mp1g17450	247.772	-0.0187297	0.217168	-0.0862449	0.931272	0.973094
	Mp1g17460	0.342346	-2.5936	4.99078	-0.519678	0.603288	0.778315		Mp1g17460	0.531019	-0.835364	4.5897	-0.182009	0.855576	0.935213
	Mp1g17470	0.342346	-2.5936	4.99078	-0.519678	0.603288	0.778315		Mp1g17470	1.19633	1.34099	3.30129	0.406202	0.684594	0.848413
	Mp1g17480	0.464122	1.75422	4.86113	0.360868	0.718198	0.865748		Mp1g17480	0.205483	0.580262	4.96965	0.116761	0.907049	0.959988
	Mp1g17490	184.103	-0.612621	0.173442	-3.53213	0.000412226	0.00151342		Mp1g17490	196.438	-0.22625	0.231129	-0.978892	0.327633	0.549345
	Mp1g17500	457.386	0.22633	0.112869	2.00523	0.0449381	0.104913		Mp1g17500	561.496	0.84807	0.141738	5.98337	2.18569e-09	1.62843e-08
	Mp1g17510	49.5777	0.0495988	0.339938	0.145906	0.883996	0.964751		Mp1g17510	81.6642	1.33823	0.38037	3.51823	0.000434436	0.00170791
	Mp1g17520	78.4467	-0.349868	0.289653	-1.20789	0.227091	0.405525		Mp1g17520	88.6802	0.163362	0.375545	0.435	0.663562	0.832785
	Mp1g17530	249.74	-0.22333	0.153673	-1.45328	0.146145	0.286095		Mp1g17530	226.169	-0.381624	0.22335	-1.70864	0.087518	0.195255
	Mp1g17540	158.823	-0.934993	0.188899	-4.9497	7.43286e-07	3.94594e-06		Mp1g17540	160.073	-0.706497	0.255927	-2.76054	0.00577053	0.0181833
	Mp1g17550	80.2103	-0.257928	0.28557	-0.903203	0.366418	0.578439		Mp1g17550	70.6299	-0.525685	0.402878	-1.30483	0.191952	0.369127
	Mp1g17560	2.02623	-3.46961	2.32639	-1.49141	0.135854	0.268728		Mp1g17560	2.63031	-0.972528	2.10344	-0.462351	0.64383	0.818499
	Mp1g17570	0	NA	NA	NA	NA	NA		Mp1g17570	0.205483	0.580262	4.96965	0.116761	0.907049	0.959988
	Mp1g17580	320.627	1.25588	0.14351	8.75117	2.11145e-18	2.38049e-17		Mp1g17580	826.898	3.03554	0.140129	21.6625	4.63632e-104	2.48281e-102
	Mp1g17590	700.193	0.479277	0.0918078	5.22044	1.78497e-07	1.00555e-06		Mp1g17590	764.918	0.806401	0.121464	6.63899	3.15839e-11	2.72826e-10
	Mp1g17595	0	NA	NA	NA	NA	NA		Mp1g17595	0.290265	1.17028	4.91164	0.238266	0.811675	0.911786
	Mp1g17600	74.4267	0.518412	0.279034	1.85788	0.0631857	0.141254		Mp1g17600	60.9156	0.13585	0.423913	0.320468	0.748614	0.882875
	Mp1g17610	536.71	1.81709	0.118055	15.3919	1.85571e-53	5.35481e-52		Mp1g17610	496.654	1.76735	0.156282	11.3087	1.18788e-29	2.38897e-28
	Mp1g17620	50.3918	1.22827	0.360771	3.40457	0.000662685	0.00233984		Mp1g17620	56.1922	1.54545	0.461449	3.34911	0.00081071	0.00303804
	Mp1g17630	1088.9	0.00178247	0.0728176	0.0244785	0.980471	0.987634		Mp1g17630	1626.79	1.10125	0.0842491	13.0714	4.79942e-39	1.19241e-37
	Mp1g17640	918.128	-0.0332363	0.0781647	-0.425209	0.670685	0.836407		Mp1g17640	722.503	-0.648063	0.125516	-5.16317	2.428e-07	1.48336e-06
	Mp1g17650	38.3397	-3.66961	0.500729	-7.32853	2.32695e-13	2.0536e-12		Mp1g17650	36.8475	-3.45913	0.622347	-5.55819	2.72585e-08	1.84222e-07
	Mp1g17655a	0	NA	NA	NA	NA	NA		Mp1g17655a	0	NA	NA	NA	NA	NA
	Mp1g17660	88.9541	1.29935	0.271482	4.78616	1.70006e-06	8.6905e-06		Mp1g17660	125.183	2.04121	0.329595	6.1931	5.89917e-10	4.61151e-09
	Mp1g17670	98.3013	3.95596	0.413793	9.56023	1.17494e-21	1.54039e-20		Mp1g17670	34.4108	2.36191	0.6315	3.74015	0.000183909	0.000773282
	Mp1g17680	427.972	1.41122	0.127586	11.0609	1.94114e-28	3.18173e-27		Mp1g17680	843.673	2.72087	0.136131	19.9872	7.12057e-89	3.4039e-87
	Mp1g17690	2386.51	-1.32473	0.057323	-23.1099	3.68253e-118	2.06641e-116		Mp1g17690	3507.59	0.220378	0.0697489	3.1596	0.00157988	0.00563481
	Mp1g17700	2376.13	-1.35171	0.094108	-14.3634	8.77939e-47	2.24729e-45		Mp1g17700	3523.28	0.228985	0.0699813	3.27208	0.00106758	0.00391862
	Mp1g17710	123.612	-0.309012	0.211767	-1.45921	0.144508	0.283276		Mp1g17710	105.203	-0.698177	0.323264	-2.15977	0.0307903	0.0796743
	Mp1g17720	156.147	-0.575089	0.191939	-2.99621	0.00273359	0.00867567		Mp1g17720	133.767	-0.980506	0.285751	-3.43133	0.000600621	0.0023105
	Mp1g17730	7876.11	-0.276487	0.0286075	-9.66485	4.25229e-22	5.66983e-21		Mp1g17730	10132.8	0.556697	0.0342216	16.2674	1.68189e-59	6.01036e-58
	Mp1g17740	146.121	0.886128	0.211458	4.19057	2.78258e-05	0.000121973		Mp1g17740	122.173	0.583114	0.309523	1.88391	0.0595769	0.14098
	Mp1g17750	90.2205	-0.0218374	0.252683	-0.0864221	0.931131	0.976012		Mp1g17750	131.094	1.01957	0.2987	3.41337	0.000641648	0.00245488
	Mp1g17760	417.72	0.0100587	0.118541	0.0848537	0.932378	0.976012		Mp1g17760	411.677	0.110071	0.161615	0.68107	0.495827	0.71928
	Mp1g17770	469.977	0.0390894	0.110263	0.354509	0.722957	0.869841		Mp1g17770	340.845	-0.869832	0.175186	-4.96519	6.86354e-07	4.0056e-06
	Mp1g17780	0	NA	NA	NA	NA	NA		Mp1g17780	0	NA	NA	NA	NA	NA
	Mp1g17790	276.42	0.331771	0.143909	2.30543	0.0211427	0.054369		Mp1g17790	192.32	-0.608866	0.244719	-2.48802	0.0128457	0.0370461
	Mp1g17800	432.041	0.0286093	0.114284	0.250336	0.802328	0.913995		Mp1g17800	368.39	-0.299319	0.169131	-1.76975	0.0767695	0.174995
	Mp1g17810	25.5436	-1.05281	0.482819	-2.18055	0.0292164	0.0720766		Mp1g17810	23.2376	-1.27451	0.728377	-1.74979	0.0801548	0.181174
	Mp1g17820	339.151	0.211573	0.129878	1.62901	0.103312	0.214195		Mp1g17820	409.269	0.802469	0.17855	4.49436	6.97786e-06	3.61585e-05
	Mp1g17830	3.331	-0.546453	1.49645	-0.365167	0.714987	0.865223		Mp1g17830	5.49523	0.974754	1.54227	0.632025	0.52737	0.746015
	Mp1g17840	156.261	0.912303	0.203467	4.48378	7.33316e-06	3.48684e-05		Mp1g17840	88.0082	-0.513149	0.362538	-1.41543	0.156941	0.314727
	Mp1g17850	18.5371	1.1997	0.603244	1.98875	0.0467287	0.108636		Mp1g17850	7.24268	-1.49806	1.19546	-1.25312	0.210163	0.396219
	Mp1g17860	59.4212	0.528543	0.322101	1.64093	0.100813	0.209696		Mp1g17860	58.2082	0.601267	0.453373	1.32621	0.184771	0.358566
	Mp1g17870	253.842	0.211427	0.156025	1.35509	0.17539	0.332282		Mp1g17870	244.805	0.246379	0.217089	1.13492	0.256407	0.459675
	Mp1g17880	119.327	-0.288191	0.223639	-1.28864	0.197522	0.363946		Mp1g17880	77.6409	-2.03201	0.395372	-5.13949	2.75491e-07	1.67636e-06
	Mp1g17890	0.566608	-1.31062	4.89511	-0.267742	0.788898	0.913995		Mp1g17890	0.391456	-2.58698	4.98195	-0.519271	0.603572	0.802696
	Mp1g17900	138.411	-0.0107918	0.203214	-0.0531056	0.957648	0.976012		Mp1g17900	114.182	-0.460771	0.331256	-1.39098	0.164232	0.326088
	Mp1g17910	15.2516	3.21527	0.901719	3.56572	0.000362861	0.00134315		Mp1g17910	20.7496	3.78444	0.982406	3.85222	0.000117053	0.000508447
	Mp1g17920	856.234	-0.222302	0.0851484	-2.61076	0.00903416	0.0255721		Mp1g17920	832.338	-0.151155	0.124623	-1.2129	0.225169	0.417825
	Mp1g17930	381.783	-0.126102	0.120079	-1.05016	0.293642	0.495405		Mp1g17930	304.22	-0.720924	0.185793	-3.88026	0.000104346	0.000456288
	Mp1g17940	6.07854	-1.20825	1.04451	-1.15676	0.247369	0.434352		Mp1g17940	8.68511	0.210922	1.10398	0.191057	0.848481	0.932257
	Mp1g17950	6.02584	-0.457691	1.06276	-0.430664	0.666713	0.833367		Mp1g17950	10.4469	1.119	1.04402	1.07181	0.283805	0.496041
	Mp1g17960	2.148	-1.22253	1.89842	-0.643972	0.519594	0.735924		Mp1g17960	4.72316	1.21583	1.55119	0.783805	0.433155	0.661378
	Mp1g17970	0.464122	1.75422	4.86113	0.360868	0.718198	0.865748		Mp1g17970	0.410966	1.62591	4.87767	0.333337	0.73888	0.876091
	Mp1g17980	299.9	-1.06191	0.138893	-7.64551	2.08117e-14	1.94111e-13		Mp1g17980	363.991	-0.167968	0.190206	-0.883087	0.377189	0.604304
	Mp1g17990	103.899	0.787492	0.240265	3.27759	0.00104696	0.00357825		Mp1g17990	68.6516	-0.164047	0.391397	-0.419131	0.675121	0.840266
	Mp1g18000	257.472	0.374504	0.159296	2.351	0.0187232	0.0488038		Mp1g18000	253.57	0.465998	0.216741	2.15002	0.0315537	0.0813293
	Mp1g18010	101.363	0.615387	0.244869	2.51313	0.0119665	0.0329203		Mp1g18010	102.095	0.75708	0.341942	2.21406	0.0268248	0.0706036
	Mp1g18020	180.433	0.449039	0.181393	2.47551	0.0133047	0.0361059		Mp1g18020	121.341	-0.56776	0.29913	-1.89804	0.0576913	0.137221
	Mp1g18030	159.977	-0.419022	0.190958	-2.19431	0.0282129	0.0699415		Mp1g18030	121.384	-1.33501	0.306507	-4.35557	1.32722e-05	6.61293e-05
	Mp1g18040	834.529	0.189163	0.0840854	2.24966	0.0244706	0.061649		Mp1g18040	805.178	0.227981	0.115017	1.98214	0.0474632	0.11609
	Mp1g18050	0	NA	NA	NA	NA	NA		Mp1g18050	0	NA	NA	NA	NA	NA
	Mp1g18060	0	NA	NA	NA	NA	NA		Mp1g18060	0.495747	1.91959	4.57633	0.41946	0.67488	0.840024
	Mp1g18070	2.18093	-2.49352	1.98553	-1.25585	0.209171	0.379424		Mp1g18070	3.57295	0.0254834	1.67986	0.01517	0.987897	0.992042
	Mp1g18080	182.28	-0.226798	0.179903	-1.26067	0.207429	0.377615		Mp1g18080	172.716	-0.239176	0.250933	-0.953147	0.340516	0.562831
	Mp1g18090	192.11	0.416576	0.174633	2.38544	0.0170587	0.0449481		Mp1g18090	193.8	0.561736	0.237545	2.36475	0.0180422	0.0498261
	Mp1g18100	232.099	0.0025323	0.156872	0.0161425	0.987121	0.990455		Mp1g18100	236.18	0.191027	0.214054	0.892421	0.372167	0.599149
	Mp1g18110	1166.23	0.13096	0.0701377	1.86718	0.0618767	0.138714		Mp1g18110	1016.45	-0.117872	0.10288	-1.14573	0.251908	0.45442
	Mp1g18120	0.497053	-1.17693	4.9862	-0.236038	0.813403	0.913995		Mp1g18120	1.76392	2.02196	2.92624	0.690975	0.489581	0.716805
	Mp1g18130	1062.51	-1.30668	0.0743676	-17.5705	4.1424e-69	1.54461e-67		Mp1g18130	1110.23	-0.878274	0.0995893	-8.81896	1.15526e-18	1.5838e-17
	Mp1g18140	50.2142	-2.06808	0.352966	-5.85916	4.65207e-09	3.06116e-08		Mp1g18140	50.4822	-1.7118	0.479972	-3.56647	0.000361828	0.00144135
	Mp1g18150	423.289	-2.26221	0.121639	-18.5977	3.35241e-77	1.39161e-75		Mp1g18150	424.071	-1.8697	0.16091	-11.6195	3.2806e-31	6.93368e-30
	Mp1g18160	225.419	-1.55685	0.162924	-9.55571	1.22736e-21	1.60788e-20		Mp1g18160	216.481	-1.50332	0.229095	-6.56199	5.30957e-11	4.5244e-10
	Mp1g18170	213.683	-0.261152	0.164511	-1.58745	0.112412	0.229936		Mp1g18170	216.511	-0.0706044	0.224163	-0.314969	0.752785	0.886535
	Mp1g18180	180.217	0.0825275	0.178044	0.463523	0.64299	0.813302		Mp1g18180	118.263	-1.24032	0.300861	-4.12256	3.7469e-05	0.000174948
	Mp1g18190	398.095	0.19659	0.120529	1.63105	0.102879	0.213427		Mp1g18190	358.042	0.0425687	0.174562	0.24386	0.807339	0.911786
	Mp1g18200	459.134	-0.98278	0.109233	-8.99713	2.31693e-19	2.75648e-18		Mp1g18200	560.033	-0.102848	0.13937	-0.73795	0.460545	0.687223
	Mp1g18210	0.309415	1.17195	4.89865	0.239239	0.81092	0.913995		Mp1g18210	2.13961	4.01378	2.64204	1.5192	0.128713	0.269175
	Mp1g18220	4.41534	-0.698577	1.25751	-0.555523	0.578537	0.778315		Mp1g18220	4.18037	-0.694098	1.59578	-0.434959	0.663592	0.832785
	Mp1g18230	1357.37	-1.71854	0.0677248	-25.3753	4.72347e-142	3.12966e-140		Mp1g18230	1882.98	-0.146022	0.0770644	-1.89481	0.058118	0.138063
	Mp1g18240	0	NA	NA	NA	NA	NA		Mp1g18240	0	NA	NA	NA	NA	NA
	Mp1g18250	0	NA	NA	NA	NA	NA		Mp1g18250	0	NA	NA	NA	NA	NA
	Mp1g18260	962.154	0.635795	0.172833	3.67866	0.000234461	0.000892642		Mp1g18260	912.303	0.632732	0.122234	5.17638	2.26231e-07	1.38817e-06
	Mp1g18270	230.648	-0.0106636	0.162763	-0.0655163	0.947763	0.976012		Mp1g18270	332.378	1.01542	0.189671	5.3536	8.62221e-08	5.52651e-07
	Mp1g18280	401.565	-1.19405	0.118974	-10.0362	1.05686e-23	1.50096e-22		Mp1g18280	660.905	0.576145	0.133442	4.31756	1.57761e-05	7.78193e-05
	Mp1g18290	3.04136	-1.86899	1.64857	-1.1337	0.256921	0.447746		Mp1g18290	3.47979	-0.912413	1.74933	-0.521579	0.601963	0.802696
	Mp1g18300	94.0826	2.28681	0.299805	7.62766	2.39054e-14	2.22124e-13		Mp1g18300	73.1527	1.931	0.419336	4.6049	4.12663e-06	2.19506e-05
	Mp1g18310	708.914	-0.0580626	0.0894839	-0.648861	0.516428	0.734695		Mp1g18310	860.886	0.587766	0.112833	5.20915	1.89705e-07	1.17511e-06
	Mp1g18320	56.9392	0.0548581	0.314235	0.174577	0.861412	0.94773		Mp1g18320	60.6205	0.359698	0.418072	0.860372	0.389584	0.616683
	Mp1g18330	45.2422	-1.11288	0.364664	-3.0518	0.00227473	0.00732071		Mp1g18330	65.5848	0.304519	0.403822	0.754092	0.450794	0.679821
	Mp1g18340	3.97447	-6.04642	1.91167	-3.1629	0.00156206	0.0051899		Mp1g18340	4.3951	-2.71462	1.75887	-1.54339	0.122737	0.259012
	Mp1g18350	1.6476	-4.75897	4.83445	-0.984386	0.324926	0.533922		Mp1g18350	2.00122	-1.77175	2.61268	-0.678135	0.497686	0.720909
	Mp1g18360	723.517	-0.195176	0.0923194	-2.11413	0.0345038	0.083354		Mp1g18360	473.465	-1.79255	0.159714	-11.2235	3.12663e-29	6.21954e-28
	Mp1g18370	0.411901	-2.72847	4.9819	-0.547677	0.583914	0.778315		Mp1g18370	1.09269	0.905308	3.13274	0.288983	0.772595	0.896802
	Mp1g18380	24.8635	0.33669	0.491453	0.68509	0.493287	0.712668		Mp1g18380	42.1498	1.6055	0.537903	2.98474	0.00283823	0.00959795
	Mp1g18390	0.154707	0.227833	4.99292	0.0456312	0.963604	0.976012		Mp1g18390	1.52316	3.52492	2.94474	1.19702	0.231298	0.426338
	Mp1g18400	86.656	0.997621	0.267811	3.72509	0.000195243	0.000752955		Mp1g18400	93.1377	1.25109	0.355504	3.51919	0.000432873	0.0017025
	Mp1g18410	542.296	0.848055	0.108137	7.84245	4.41831e-15	4.24507e-14		Mp1g18410	791.454	1.72285	0.126678	13.6002	3.99159e-42	1.07667e-40
	Mp1g18420	114.71	-0.457354	0.219393	-2.08463	0.0371027	0.0887857		Mp1g18420	357.381	2.22091	0.194207	11.4358	2.77072e-30	5.64688e-29
	Mp1g18430	518.134	-0.126591	0.104086	-1.21621	0.223904	0.400913		Mp1g18430	737.782	0.903131	0.123795	7.29538	2.97817e-13	2.98979e-12
	Mp1g18440	193.395	0.502977	0.174333	2.88516	0.00391214	0.0120197		Mp1g18440	151.39	-0.0124362	0.276069	-0.0450475	0.964069	0.979058
	Mp1g18450	106.669	0.0898495	0.245317	0.366258	0.714172	0.864646		Mp1g18450	114.065	0.405412	0.32037	1.26545	0.205711	0.389461
	Mp1g18460	234.749	0.147071	0.154174	0.953928	0.34012	0.55137		Mp1g18460	236.971	0.305968	0.212535	1.43961	0.149977	0.303697
	Mp1g18470	0.154707	0.227833	4.99292	0.0456312	0.963604	0.976012		Mp1g18470	1.16106	3.15817	3.57276	0.883956	0.37672	0.603604
	Mp1g18480	0	NA	NA	NA	NA	NA		Mp1g18480	1.30619	3.32793	3.41971	0.973161	0.330473	0.551825
	Mp1g18490	8.03856	-1.16875	0.880308	-1.32766	0.184291	0.344748		Mp1g18490	10.7792	0.0409218	1.01126	0.0404662	0.967721	0.981554
	Mp1g18500	14.8468	-0.98536	0.635534	-1.55044	0.121035	0.24487		Mp1g18500	13.1832	-1.30631	0.893295	-1.46235	0.143647	0.293481
	Mp1g18510	517.367	-0.38713	0.107572	-3.5988	0.000319683	0.00119177		Mp1g18510	526.761	-0.169511	0.145862	-1.16213	0.245184	0.444842
	Mp1g18515	0	NA	NA	NA	NA	NA		Mp1g18515	0.290265	1.17028	4.91164	0.238266	0.811675	0.911786
	Mp1g18520	148.331	0.537024	0.20712	2.59282	0.00951938	0.0267914		Mp1g18520	94.8437	-0.634547	0.348344	-1.82161	0.0685138	0.158934
	Mp1g18530	365.4	-0.114834	0.129087	-0.889588	0.373687	0.583989		Mp1g18530	340.522	-0.176755	0.18514	-0.954711	0.339724	0.561726
	Mp1g18540	564.319	1.78984	0.114097	15.6869	1.85913e-55	5.55065e-54		Mp1g18540	268.652	0.307688	0.204627	1.50365	0.132671	0.275235
	Mp1g18550	0.154707	0.227833	4.99292	0.0456312	0.963604	0.976012		Mp1g18550	1.01593	2.9657	3.75924	0.788908	0.430166	0.65944
	Mp1g18560	223.601	0.283859	0.161203	1.76088	0.0782592	0.169859		Mp1g18560	141.542	-1.06919	0.280213	-3.81563	0.000135833	0.000583636
	Mp1g18570	71.0182	-0.0115102	0.294858	-0.0390366	0.968861	0.980012		Mp1g18570	47.7784	-1.26333	0.496472	-2.54462	0.0109397	0.0321453
	Mp1g18580	75.0487	-0.205712	0.273078	-0.75331	0.451264	0.669754		Mp1g18580	69.6278	-0.27628	0.398548	-0.693217	0.488173	0.715567
	Mp1g18590	86.2069	0.450143	0.259886	1.73208	0.0832598	0.178976		Mp1g18590	78.3059	0.333146	0.383205	0.869369	0.384645	0.611475
	Mp1g18600	751.101	1.06636	0.0941802	11.3226	1.01415e-29	1.74186e-28		Mp1g18600	1073.37	1.869	0.11176	16.7234	8.85034e-63	3.27822e-61
	Mp1g18610	408.515	-1.08628	0.117439	-9.24973	2.25057e-20	2.76932e-19		Mp1g18610	504.045	-0.135526	0.147454	-0.919107	0.358039	0.584756
	Mp1g18620	234.75	-0.78867	0.152495	-5.17177	2.31882e-07	1.29067e-06		Mp1g18620	383.964	0.778037	0.173215	4.49174	7.06422e-06	3.65749e-05
	Mp1g18630	1.06366	-1.26174	3.05048	-0.413619	0.679153	0.842923		Mp1g18630	1.15239	-0.672308	3.02229	-0.22245	0.823964	0.917738
	Mp1g18640	527.888	0.417202	0.103766	4.02061	5.80466e-05	0.000243657		Mp1g18640	409.083	-0.144321	0.163633	-0.88198	0.377788	0.60505
	Mp1g18650	220.048	2.63381	0.207336	12.7031	5.68438e-37	1.20449e-35		Mp1g18650	145.3	2.0091	0.299399	6.71044	1.94043e-11	1.70768e-10
	Mp1g18660	450.355	0.112391	0.110779	1.01456	0.310318	0.517111		Mp1g18660	350.461	-0.510694	0.180817	-2.82436	0.00473746	0.0152281
	Mp1g18670	9.83592	-2.51316	0.86302	-2.91205	0.00359069	0.0111333		Mp1g18670	9.49636	-2.37322	1.10236	-2.15286	0.03133	0.0808531
	Mp1g18680	1226.78	0.262812	0.0690359	3.80689	0.000140723	0.000556401		Mp1g18680	1241.92	0.423966	0.0939156	4.51433	6.35179e-06	3.30456e-05
	Mp1g18690	3.88362	0.740656	1.37664	0.538019	0.590564	0.778315		Mp1g18690	8.71804	2.38644	1.30256	1.83212	0.0669331	0.155703
	Mp1g18700	205.383	0.613882	0.17113	3.58723	0.000334213	0.00124271		Mp1g18700	137.648	-0.356125	0.277713	-1.28235	0.19972	0.380699
	Mp1g18710	4.19825	-1.14422	1.28363	-0.891393	0.372718	0.582704		Mp1g18710	7.11307	0.661879	1.23251	0.537018	0.591255	0.797408
	Mp1g18720	0.526159	1.92388	4.85271	0.396456	0.691769	0.851605		Mp1g18720	0.410966	1.62591	4.87767	0.333337	0.73888	0.876091
	Mp1g18730	1.21837	-0.680131	2.81304	-0.241777	0.808953	0.913995		Mp1g18730	2.24015	1.07294	2.19672	0.488426	0.625248	0.812582
	Mp1g18740	10.7484	0.490484	0.76587	0.640428	0.521895	0.738636		Mp1g18740	9.21648	0.211014	1.14301	0.184613	0.853532	0.935213
	Mp1g18745a	0.411901	-2.72847	4.9819	-0.547677	0.583914	0.778315		Mp1g18745a	0.391456	-2.58698	4.98195	-0.519271	0.603572	0.802696
	Mp1g18750	209.5	0.597863	0.178812	3.34353	0.000827201	0.00287244		Mp1g18750	188.902	0.46174	0.248843	1.85555	0.0635184	0.148916
	Mp1g18760	91.6755	-0.901542	0.25614	-3.51973	0.000431988	0.00157533		Mp1g18760	124.587	0.254243	0.310609	0.818533	0.413053	0.642265
	Mp1g18770	241.666	-0.421821	0.151434	-2.7855	0.00534446	0.0159759		Mp1g18770	359.064	0.788051	0.177835	4.43136	9.36428e-06	4.77123e-05
	Mp1g18780	6677.43	-0.579528	0.0309567	-18.7206	3.36291e-78	1.40614e-76		Mp1g18780	8592.35	0.332941	0.0356316	9.34398	9.27794e-21	1.39101e-19
	Mp1g18790	0	NA	NA	NA	NA	NA		Mp1g18790	0	NA	NA	NA	NA	NA
	Mp1g18800	105.396	-0.0513608	0.237943	-0.215853	0.829102	0.922194		Mp1g18800	104.948	0.0722389	0.334024	0.216269	0.828778	0.91966
	Mp1g18810	430.836	-0.140401	0.112816	-1.24451	0.213311	0.38535		Mp1g18810	395.958	-0.244987	0.16243	-1.50826	0.131488	0.27332
	Mp1g18820	0	NA	NA	NA	NA	NA		Mp1g18820	0	NA	NA	NA	NA	NA
	Mp1g18830	339.752	-2.08079	0.13624	-15.2729	1.15834e-52	3.28202e-51		Mp1g18830	506.388	-0.0908568	0.146611	-0.619715	0.535445	0.753701
	Mp1g18840	299.105	-1.50475	0.139111	-10.8169	2.86221e-27	4.56548e-26		Mp1g18840	373.523	-0.36652	0.169872	-2.15762	0.0309571	0.0800152
	Mp1g18850	24.2967	-0.645602	0.485596	-1.32951	0.183681	0.343719		Mp1g18850	15.8781	-2.89776	0.943558	-3.0711	0.00213272	0.00739987
	Mp1g18860	263.229	-0.587721	0.153071	-3.83954	0.000123267	0.000492695		Mp1g18860	311.571	0.106788	0.19561	0.545923	0.585119	0.791823
	Mp1g18870	0	NA	NA	NA	NA	NA		Mp1g18870	1.13663	3.11849	3.25197	0.958954	0.337582	0.55945
	Mp1g18880	413.972	0.269492	0.117966	2.2845	0.0223423	0.0570638		Mp1g18880	326.012	-0.270719	0.181475	-1.49177	0.13576	0.280378
	Mp1g18890	245.711	0.334204	0.158369	2.11029	0.0348337	0.0840566		Mp1g18890	452.423	1.75991	0.171948	10.2351	1.37998e-24	2.37286e-23
	Mp1g18900	399.96	0.0190434	0.117238	0.162434	0.870964	0.954945		Mp1g18900	299.267	-0.774174	0.186467	-4.15179	3.29883e-05	0.000154779
	Mp1g18910	149.997	-0.483006	0.198938	-2.42792	0.0151855	0.0406066		Mp1g18910	184.283	0.282317	0.245986	1.1477	0.251094	0.453176
	Mp1g18920	1102.88	-0.630023	0.0766207	-8.22262	1.99105e-16	2.0453e-15		Mp1g18920	1645.1	0.660974	0.0821544	8.04551	8.5888e-16	1.02109e-14
	Mp1g18930	186.961	-0.531261	0.174942	-3.03679	0.00239115	0.00766941		Mp1g18930	236.582	0.32629	0.211452	1.54309	0.122809	0.259112
	Mp1g18940	2082.98	-1.40143	0.0541499	-25.8806	1.10237e-147	7.62673e-146		Mp1g18940	2157.79	-0.994944	0.0731071	-13.6094	3.52122e-42	9.5402e-41
	Mp1g18950	35.8742	1.3457	0.432475	3.11163	0.00186059	0.00610174		Mp1g18950	35.2658	1.40838	0.577573	2.43844	0.0147507	0.0418526
	Mp1g18960	152.546	0.276654	0.196829	1.40556	0.159856	0.307835		Mp1g18960	227.064	1.30159	0.234523	5.54996	2.85733e-08	1.9268e-07
	Mp1g18970	223.638	0.0594929	0.162041	0.367147	0.71351	0.864026		Mp1g18970	226.122	0.226623	0.221408	1.02355	0.306047	0.522768
	Mp1g18980	658.81	-0.66462	0.0908554	-7.31514	2.57106e-13	2.25748e-12		Mp1g18980	695.622	-0.301964	0.122456	-2.46589	0.0136675	0.0391294
	Mp1g18990	14187.3	-0.131066	0.0219547	-5.96982	2.37518e-09	1.6002e-08		Mp1g18990	23541.6	1.22605	0.0227592	53.8702	0	0
	Mp1g19000	278.264	-0.0397466	0.1462	-0.271865	0.785726	0.913995		Mp1g19000	282.874	0.151186	0.19925	0.758775	0.447987	0.676761
	Mp1g19010	6.79095	-0.363918	0.966256	-0.376627	0.706451	0.860194		Mp1g19010	21.7995	2.33479	0.788051	2.96275	0.00304908	0.0102295
	Mp1g19020	1920.92	-0.179502	0.055919	-3.21004	0.00132717	0.00445501		Mp1g19020	2727.3	0.85823	0.0636858	13.476	2.16518e-41	5.7302e-40
	Mp1g19030	9.63737	0.492351	0.832563	0.591368	0.554274	0.771187		Mp1g19030	3.77865	-5.90095	2.19842	-2.68418	0.00727079	0.0224012
	Mp1g19040	76.8301	-0.829169	0.26884	-3.08424	0.00204073	0.00663814		Mp1g19040	61.1508	-1.71881	0.47118	-3.64789	0.000264399	0.00108264
	Mp1g19050	238.933	0.348894	0.157892	2.20969	0.0271265	0.0675301		Mp1g19050	179.705	-0.320982	0.248869	-1.28976	0.197134	0.376909
	Mp1g19060	11.434	-0.918122	0.721728	-1.27212	0.203332	0.371872		Mp1g19060	15.5791	0.246944	0.826503	0.298782	0.765107	0.895673
	Mp1g19070	113.846	0.767661	0.230769	3.32653	0.000879342	0.00304002		Mp1g19070	63.5342	-0.756249	0.435561	-1.73627	0.0825166	0.185617
	Mp1g19080	250.204	0.271482	0.152543	1.77971	0.075124	0.164171		Mp1g19080	293.824	0.791151	0.197121	4.01354	5.98148e-05	0.000272321
	Mp1g19090	0	NA	NA	NA	NA	NA		Mp1g19090	0.580529	2.15894	4.71786	0.457609	0.647233	0.818499
	Mp1g19100	169.747	1.15512	0.19326	5.97704	2.27232e-09	1.53271e-08		Mp1g19100	137.278	0.805856	0.282284	2.85477	0.00430677	0.013984
	Mp1g19110	126.513	-0.36647	0.208213	-1.76007	0.0783956	0.170091		Mp1g19110	215.149	1.12365	0.230939	4.86556	1.14134e-06	6.50907e-06
	Mp1g19120	1.05232	2.924	3.60879	0.810244	0.4178	0.635648		Mp1g19120	2.16404	4.03658	2.5716	1.56968	0.116491	0.248188
	Mp1g19130	0.342346	-2.5936	4.99078	-0.519678	0.603288	0.778315		Mp1g19130	0.906065	0.761211	3.65454	0.208292	0.835001	0.923056
	Mp1g19140	0.823801	-3.7491	4.17643	-0.897681	0.369356	0.578439		Mp1g19140	2.57191	1.21717	2.26429	0.53755	0.590888	0.797148
	Mp1g19150	0.929633	-2.14646	3.38344	-0.634402	0.525819	0.741813		Mp1g19150	3.13538	1.76799	1.92585	0.918032	0.358602	0.585466
	Mp1g19160	6.22817	-0.954923	1.00969	-0.945756	0.344273	0.556047		Mp1g19160	6.44958	-0.62164	1.24655	-0.498688	0.617999	0.81152
	Mp1g19170	409.488	0.476747	0.122775	3.88309	0.000103135	0.000416776		Mp1g19170	292.202	-0.338737	0.201872	-1.67798	0.093351	0.206103
	Mp1g19180	288.135	0.685075	0.14985	4.57175	4.83674e-06	2.34447e-05		Mp1g19180	185.282	-0.394388	0.255542	-1.54334	0.122747	0.259012
	Mp1g19190	439.934	-1.8679	0.116539	-16.0282	8.12214e-58	2.52108e-56		Mp1g19190	423.011	-1.79426	0.162655	-11.0311	2.70619e-28	5.2628e-27
	Mp1g19200	0	NA	NA	NA	NA	NA		Mp1g19200	0	NA	NA	NA	NA	NA
	Mp1g19210	645.253	0.38833	0.0962814	4.03329	5.50021e-05	0.000232008		Mp1g19210	551.906	0.103427	0.143189	0.722308	0.470105	0.696066
	Mp1g19220	12.6664	1.49086	0.756142	1.97167	0.0486476	0.112505		Mp1g19220	3.12758	-5.62591	2.31442	-2.43081	0.0150653	0.0426246
	Mp1g19230	305.336	0.234655	0.135757	1.7285	0.0838986	0.18008		Mp1g19230	180.414	-1.4943	0.265922	-5.61931	1.91726e-08	1.31819e-07
	Mp1g19240	0	NA	NA	NA	NA	NA		Mp1g19240	0	NA	NA	NA	NA	NA
	Mp1g19250	476.288	-0.514572	0.110939	-4.63833	3.51243e-06	1.73179e-05		Mp1g19250	503.031	-0.171719	0.146109	-1.17528	0.239885	0.43836
	Mp1g19260	157.434	-0.316328	0.189666	-1.66782	0.0953521	0.200077		Mp1g19260	132.677	-0.744292	0.283795	-2.62264	0.00872513	0.0263485
	Mp1g19270	0.154707	0.227833	4.99292	0.0456312	0.963604	0.976012		Mp1g19270	0.967064	2.86796	3.51488	0.815948	0.41453	0.643137
[truncated: 18,299 more rows]

## Sheet: Mpnmcp shared DEGs
UP-regulated in Mpnmcp	DOWN-regulated in Mpnmcp
Mp1g00470	Mp1g00010
Mp1g01050	Mp1g00020
Mp1g01170	Mp1g00070
Mp1g02420	Mp1g00740
Mp1g02930	Mp1g00810
Mp1g02940	Mp1g01190
Mp1g03140	Mp1g01260
Mp1g03150	Mp1g01880
Mp1g04200	Mp1g02170
Mp1g06050	Mp1g03160
Mp1g06770	Mp1g03490
Mp1g06780	Mp1g03630
Mp1g07680	Mp1g04690
Mp1g07730	Mp1g05340
Mp1g07890	Mp1g05870
Mp1g07900	Mp1g06380
Mp1g08170	Mp1g06830
Mp1g08250	Mp1g09290
Mp1g08550	Mp1g09420
Mp1g08570	Mp1g09490
Mp1g09120	Mp1g09610
Mp1g09200	Mp1g09630
Mp1g09240	Mp1g09910
Mp1g10180	Mp1g09960
Mp1g10370	Mp1g10830
Mp1g10930	Mp1g10970
Mp1g11020	Mp1g11180
Mp1g11350	Mp1g11610
Mp1g11380	Mp1g11790
Mp1g12040	Mp1g12910
Mp1g13140	Mp1g13780
Mp1g13580	Mp1g14150
Mp1g13590	Mp1g14660
Mp1g13860	Mp1g15570
Mp1g15610	Mp1g15580
Mp1g16450	Mp1g15980
Mp1g16920	Mp1g16260
Mp1g17370	Mp1g17070
Mp1g17610	Mp1g17080
Mp1g17670	Mp1g17290
Mp1g17910	Mp1g17300
Mp1g18300	Mp1g17650
Mp1g18650	Mp1g18140
Mp1g21730	Mp1g18150
Mp1g22360	Mp1g19190
Mp1g22370	Mp1g19500
Mp1g22390	Mp1g20260
Mp1g23200	Mp1g20840
Mp1g23730	Mp1g21280
Mp1g23740	Mp1g22240
Mp1g24800	Mp1g22270
Mp1g25200	Mp1g22700
Mp1g25240	Mp1g22770
Mp1g25870	Mp1g23210
Mp1g26530	Mp1g23220
Mp1g26550	Mp1g23650
Mp1g26990	Mp1g24230
Mp1g27050	Mp1g24770
Mp1g27140	Mp1g25410
Mp1g27910	Mp1g25420
Mp1g28000	Mp1g25890
Mp1g28100	Mp1g26230
Mp1g28530	Mp1g28360
Mp1g28910	Mp1g28790
Mp2g00040	Mp1g28840
Mp2g00230	Mp1g28920
Mp2g00930	Mp1g29330
Mp2g01360	Mp1g29680
Mp2g01590	Mp2g01220
Mp2g01710	Mp2g02260
Mp2g01840	Mp2g02600
Mp2g01860	Mp2g02920
Mp2g02000	Mp2g03150
Mp2g02010	Mp2g03280
Mp2g02030	Mp2g03340
Mp2g02200	Mp2g04090
Mp2g02330	Mp2g05330
Mp2g02340	Mp2g05380
Mp2g02500	Mp2g05740
Mp2g02630	Mp2g06810
Mp2g02650	Mp2g07030
Mp2g03460	Mp2g07060
Mp2g04040	Mp2g08190
Mp2g04410	Mp2g08370
Mp2g04800	Mp2g08440
Mp2g05050	Mp2g09240
Mp2g05630	Mp2g09820
Mp2g06140	Mp2g09850
Mp2g06490	Mp2g09990
Mp2g06570	Mp2g10860
Mp2g06620	Mp2g11020
Mp2g06890	Mp2g11990
Mp2g07010	Mp2g12330
Mp2g08000	Mp2g13430
Mp2g08350	Mp2g14630
Mp2g08750	Mp2g14870
Mp2g08880	Mp2g15440
Mp2g09150	Mp2g15810
Mp2g09310	Mp2g16690
Mp2g10090	Mp2g16700
Mp2g10690	Mp2g16720
Mp2g10930	Mp2g17030
Mp2g11340	Mp2g17160
Mp2g12320	Mp2g17450
Mp2g12730	Mp2g18040
Mp2g12920	Mp2g18520
Mp2g13200	Mp2g19400
Mp2g13210	Mp2g19970
Mp2g13230	Mp2g20000
Mp2g13460	Mp2g20650
Mp2g13770	Mp2g21470
Mp2g14690	Mp2g21490
Mp2g14720	Mp2g21520
Mp2g15740	Mp2g21830
Mp2g15890	Mp2g22860
Mp2g16000	Mp2g22900
Mp2g16600	Mp2g24520
Mp2g16630	Mp2g24940
Mp2g18130	Mp2g25970
Mp2g18340	Mp2g26010
Mp2g18570	Mp2g26020
Mp2g18620	Mp3g00110
Mp2g19160	Mp3g00130
Mp2g20100	Mp3g00450
Mp2g20960	Mp3g00980
Mp2g21040	Mp3g01000
Mp2g21710	Mp3g01170
Mp2g21840	Mp3g01240
Mp2g22100	Mp3g01480
Mp2g22430	Mp3g01820
Mp2g22490	Mp3g02380
Mp2g22650	Mp3g03380
Mp2g22820	Mp3g03420
Mp2g23350	Mp3g03470
Mp2g23750	Mp3g03890
Mp2g23900	Mp3g03930
Mp2g24440	Mp3g05870
Mp2g24840	Mp3g06110
Mp2g24920	Mp3g06560
Mp2g25540	Mp3g06570
Mp2g25600	Mp3g07160
Mp2g25900	Mp3g07510
Mp2g25940	Mp3g07690
Mp2g26270	Mp3g07700
Mp2g26410	Mp3g07730
Mp2g26440	Mp3g08340
Mp2g26450	Mp3g10510
Mp2g26460	Mp3g10620
Mp2g26750	Mp3g10770
Mp3g00910	Mp3g10780
Mp3g01310	Mp3g10820
Mp3g01440	Mp3g11150
Mp3g01450	Mp3g11440
Mp3g01970	Mp3g11730
Mp3g02240	Mp3g12080
Mp3g02290	Mp3g12390
Mp3g04180	Mp3g12650
Mp3g04480	Mp3g12700
Mp3g04490	Mp3g13430
Mp3g04820	Mp3g13640
Mp3g05230	Mp3g14680
Mp3g06320	Mp3g14770
Mp3g06710	Mp3g15100
Mp3g06800	Mp3g15240
Mp3g07000	Mp3g15760
Mp3g07240	Mp3g15970
Mp3g08260	Mp3g17130
Mp3g09050	Mp3g17470
Mp3g09150	Mp3g18090
Mp3g09160	Mp3g18210
Mp3g09170	Mp3g18310
Mp3g09180	Mp3g18500
Mp3g09190	Mp3g18700
Mp3g09210	Mp3g19080
Mp3g09230	Mp3g19890
Mp3g09250	Mp3g19920
Mp3g09260	Mp3g20100
Mp3g09270	Mp3g20970
Mp3g09320	Mp3g21370
Mp3g10030	Mp3g21660
Mp3g10040	Mp3g22670
Mp3g10050	Mp3g22960
Mp3g10150	Mp3g22990
Mp3g10200	Mp3g23380
Mp3g10380	Mp3g23820
Mp3g10420	Mp3g24030
Mp3g10690	Mp3g24050
Mp3g11080	Mp3g24590
Mp3g11280	Mp3g24720
Mp3g11470	Mp3g25440
Mp3g11570	Mp4g00150
Mp3g11620	Mp4g01180
Mp3g12170	Mp4g01390
Mp3g12180	Mp4g01430
Mp3g12670	Mp4g01510
Mp3g12790	Mp4g01680
Mp3g13190	Mp4g01700
Mp3g13380	Mp4g01780
Mp3g13550	Mp4g01930
Mp3g13740	Mp4g03780
Mp3g14320	Mp4g04160
Mp3g14610	Mp4g05450
Mp3g14970	Mp4g05460
Mp3g15190	Mp4g05650
Mp3g15260	Mp4g05960
Mp3g15330	Mp4g05990
Mp3g16900	Mp4g06000
Mp3g16920	Mp4g06010
Mp3g17050	Mp4g06020
Mp3g17370	Mp4g06030
Mp3g17440	Mp4g06040
Mp3g17450	Mp4g06430
Mp3g18220	Mp4g06560
Mp3g18460	Mp4g06580
Mp3g18470	Mp4g06970
Mp3g19700	Mp4g06980
Mp3g20240	Mp4g07150
Mp3g20250	Mp4g07210
Mp3g20290	Mp4g08210
Mp3g20350	Mp4g08550
Mp3g20670	Mp4g08590
Mp3g20750	Mp4g09040
Mp3g21080	Mp4g09350
Mp3g21570	Mp4g09450
Mp3g21610	Mp4g09890
Mp3g22550	Mp4g10280
Mp3g23080	Mp4g10330
Mp3g24040	Mp4g10350
Mp3g24140	Mp4g11020
Mp3g24150	Mp4g11160
Mp3g24160	Mp4g11570
Mp3g24170	Mp4g11600
Mp3g24180	Mp4g12000
Mp3g24210	Mp4g12630
Mp3g24270	Mp4g14070
Mp3g24550	Mp4g14680
Mp3g25270	Mp4g14930
Mp3g25450	Mp4g15110
Mp4g00110	Mp4g15510
Mp4g00500	Mp4g15520
Mp4g00650	Mp4g15720
Mp4g01260	Mp4g16310
Mp4g02070	Mp4g18290
Mp4g02360	Mp4g18440
Mp4g02400	Mp4g19320
Mp4g02700	Mp4g19870
Mp4g02940	Mp4g20190
Mp4g03460	Mp4g20220
Mp4g03690	Mp4g20230
Mp4g04120	Mp4g20340
Mp4g04650	Mp4g20540
Mp4g04790	Mp4g21190
Mp4g04820	Mp4g21300
Mp4g04830	Mp4g21640
Mp4g05240	Mp4g22090
Mp4g05250	Mp4g22280
Mp4g05260	Mp4g22340
Mp4g05370	Mp4g22580
Mp4g05750	Mp5g00260
Mp4g05760	Mp5g00710
Mp4g05770	Mp5g00720
Mp4g06070	Mp5g01540
Mp4g06100	Mp5g03520
Mp4g06650	Mp5g04350
Mp4g06660	Mp5g04640
Mp4g07120	Mp5g05210
Mp4g09190	Mp5g05740
Mp4g09300	Mp5g06340
Mp4g09390	Mp5g06350
Mp4g10490	Mp5g06660
Mp4g10560	Mp5g06850
Mp4g10590	Mp5g06950
Mp4g10700	Mp5g07330
Mp4g11230	Mp5g07740
Mp4g11240	Mp5g07800
Mp4g11300	Mp5g08090
Mp4g11730	Mp5g08170
Mp4g11740	Mp5g08400
Mp4g12740	Mp5g09070
Mp4g13470	Mp5g09400
Mp4g13820	Mp5g09760
Mp4g14160	Mp5g10030
Mp4g14800	Mp5g10150
Mp4g14830	Mp5g10160
Mp4g14870	Mp5g10170
Mp4g14880	Mp5g10290
Mp4g15050	Mp5g10500
Mp4g15740	Mp5g10690
Mp4g15750	Mp5g10700
Mp4g16050	Mp5g10800
Mp4g16560	Mp5g10880
Mp4g17220	Mp5g10910
Mp4g17570	Mp5g10950
Mp4g17690	Mp5g11270
Mp4g17720	Mp5g11280
Mp4g17820	Mp5g11290
Mp4g17920	Mp5g11310
Mp4g19390	Mp5g11380
Mp4g19560	Mp5g12700
Mp4g19940	Mp5g12960
Mp4g19960	Mp5g13860
Mp4g20680	Mp5g13870
Mp4g20740	Mp5g14070
Mp4g20790	Mp5g14320
Mp4g21270	Mp5g15020
Mp4g21560	Mp5g15320
Mp4g22540	Mp5g15430
Mp4g23040	Mp5g15530
Mp4g23480	Mp5g15550
Mp4g23630	Mp5g15770
Mp5g00360	Mp5g16880
Mp5g00540	Mp5g17570
Mp5g00560	Mp5g17590
Mp5g00620	Mp5g18380
Mp5g01770	Mp5g18410
Mp5g01870	Mp5g18490
Mp5g02030	Mp5g18640
Mp5g02050	Mp5g19070
Mp5g02060	Mp5g19510
Mp5g02080	Mp5g19920
Mp5g02090	Mp5g19980
Mp5g02100	Mp5g20020
Mp5g02130	Mp5g20040
Mp5g02510	Mp5g20090
Mp5g02800	Mp5g20700
Mp5g03190	Mp5g21450
Mp5g03340	Mp5g21460
Mp5g05120	Mp5g21680
Mp5g05270	Mp5g22430
Mp5g05400	Mp5g22590
Mp5g05520	Mp5g22600
Mp5g06470	Mp5g23980
Mp5g06970	Mp5g24030
Mp5g08730	Mp5g24320
Mp5g08750	Mp5g24330
Mp5g08770	Mp6g00480
Mp5g09280	Mp6g00500
Mp5g09380	Mp6g01060
Mp5g10000	Mp6g01250
Mp5g10430	Mp6g01290
Mp5g10550	Mp6g02010
Mp5g10870	Mp6g02060
Mp5g11440	Mp6g02070
Mp5g11680	Mp6g02090
Mp5g14670	Mp6g02150
Mp5g14700	Mp6g03190
Mp5g14710	Mp6g04200
Mp5g15630	Mp6g05890
Mp5g15700	Mp6g07050
Mp5g15820	Mp6g07350
Mp5g16470	Mp6g08650
Mp5g16480	Mp6g10260
Mp5g16510	Mp6g10840
Mp5g16820	Mp6g10940
Mp5g16910	Mp6g11840
Mp5g16920	Mp6g13700
Mp5g17310	Mp6g14210
Mp5g18680	Mp6g14750
Mp5g19330	Mp6g16740
Mp5g19710	Mp6g16970
Mp5g19880	Mp6g17300
Mp5g20360	Mp6g17710
Mp5g20610	Mp6g17720
Mp5g20910	Mp6g17800
Mp5g21380	Mp6g17910
Mp5g21410	Mp6g18130
Mp5g21600	Mp6g18230
Mp5g21690	Mp6g19020
Mp5g21740	Mp6g19030
Mp5g21760	Mp6g19040
Mp5g22700	Mp6g19340
Mp5g22730	Mp6g19640
Mp5g22980	Mp6g20430
Mp5g23110	Mp6g21120
Mp5g23140	Mp7g00620
Mp5g23390	Mp7g00790
Mp5g23660	Mp7g00920
Mp5g23710	Mp7g01230
Mp5g24120	Mp7g01250
Mp5g24220	Mp7g01270
Mp6g00310	Mp7g01740
Mp6g02120	Mp7g01820
Mp6g02160	Mp7g01830
Mp6g02400	Mp7g01880
Mp6g02980	Mp7g02440
Mp6g02990	Mp7g02530
Mp6g03000	Mp7g02550
Mp6g03010	Mp7g02560
Mp6g03060	Mp7g03030
Mp6g03090	Mp7g03850
Mp6g03100	Mp7g03880
Mp6g03110	Mp7g05210
Mp6g03120	Mp7g05530
Mp6g03130	Mp7g05750
Mp6g03330	Mp7g05770
Mp6g03790	Mp7g05980
Mp6g04430	Mp7g06470
Mp6g05120	Mp7g06710
Mp6g05510	Mp7g06730
Mp6g05540	Mp7g06740
Mp6g05980	Mp7g06770
Mp6g06100	Mp7g06780
Mp6g06430	Mp7g06880
Mp6g06570	Mp7g07090
Mp6g06810	Mp7g07250
Mp6g07180	Mp7g07630
Mp6g07310	Mp7g08290
Mp6g07530	Mp7g08340
Mp6g07540	Mp7g08490
Mp6g07550	Mp7g08890
Mp6g07560	Mp7g09420
Mp6g07880	Mp7g09940
Mp6g07950	Mp7g10630
Mp6g08350	Mp7g10640
Mp6g08810	Mp7g10700
Mp6g09230	Mp7g11550
Mp6g09290	Mp7g12080
Mp6g09390	Mp7g12110
Mp6g10160	Mp7g12690
Mp6g10310	Mp7g12850
Mp6g10320	Mp7g13040
Mp6g10330	Mp7g14300
Mp6g11090	Mp7g15000
Mp6g11340	Mp7g15180
Mp6g11810	Mp7g16200
Mp6g11890	Mp7g16830
Mp6g11920	Mp7g17490
Mp6g11960	Mp7g17690
Mp6g12090	Mp7g18030
Mp6g12220	Mp7g18250
Mp6g12630	Mp7g18470
Mp6g12730	Mp7g18820
Mp6g12780	Mp7g19240
Mp6g12790	Mp7g19250
Mp6g12800	Mp8g01450
Mp6g13210	Mp8g02780
Mp6g13350	Mp8g02940
Mp6g13390	Mp8g03070
Mp6g13970	Mp8g03180
Mp6g13990	Mp8g04700
Mp6g14020	Mp8g04780
Mp6g14520	Mp8g05860
Mp6g15220	Mp8g05910
Mp6g15610	Mp8g06860
Mp6g16280	Mp8g07000
Mp6g16340	Mp8g07350
Mp6g16800	Mp8g08780
Mp6g17770	Mp8g09330
Mp6g18000	Mp8g09590
Mp6g18020	Mp8g09600
Mp6g18770	Mp8g10370
Mp6g19170	Mp8g10590
Mp6g19380	Mp8g11120
Mp6g19460	Mp8g12780
Mp6g19760	Mp8g12930
Mp6g19790	Mp8g13340
Mp6g19800	Mp8g13940
Mp6g20450	Mp8g14680
Mp6g20470	Mp8g15520
Mp6g20570	Mp8g15740
Mp6g20580	Mp8g16460
Mp6g20590	Mp8g16710
Mp6g20770	Mp8g16870
Mp7g00230	Mp8g17230
Mp7g00660	Mp8g17300
Mp7g00670	Mp8g17600
Mp7g01570	Mp8g18180
Mp7g01770	Mp8g18590
Mp7g01970	MpVg01240
Mp7g02200	MpVg01275a
Mp7g02330	MpVg01275b
Mp7g02340	MpVg01280
Mp7g02450
Mp7g02630
Mp7g02780
Mp7g02860
Mp7g02900
Mp7g03050
Mp7g03140
Mp7g03420
Mp7g03580
Mp7g04630
Mp7g06630
Mp7g07330
Mp7g07350
Mp7g07360
Mp7g07370
Mp7g07710
Mp7g08390
Mp7g09020
Mp7g09290
Mp7g09520
Mp7g09830
Mp7g10210
Mp7g10710
Mp7g10720
Mp7g11540
Mp7g11870
Mp7g11980
Mp7g12610
Mp7g13410
Mp7g14050
Mp7g14140
Mp7g14780
Mp7g14930
Mp7g15310
Mp7g15340
Mp7g15350
Mp7g15460
Mp7g16290
Mp7g16580
Mp7g16770
Mp7g17080
Mp7g17110
Mp7g17120
Mp7g17620
Mp7g18570
Mp7g18870
Mp7g19150
Mp7g19270
Mp8g00110
Mp8g01140
Mp8g01160
Mp8g01900
Mp8g02320
Mp8g02530
Mp8g02810
Mp8g02930
Mp8g03170
Mp8g03450
Mp8g04260
Mp8g04290
Mp8g04970
Mp8g05070
Mp8g05130
Mp8g05150
Mp8g06260
Mp8g06320
Mp8g06610
Mp8g07170
Mp8g07430
Mp8g07500
Mp8g07760
Mp8g08060
Mp8g08370
Mp8g08950
Mp8g09420
Mp8g09440
Mp8g10150
Mp8g10240
Mp8g10460
Mp8g10500
Mp8g10610
Mp8g11610
Mp8g11960
Mp8g11980
Mp8g11990
Mp8g13250
Mp8g13460
Mp8g13540
Mp8g13550
Mp8g13560
Mp8g15380
Mp8g15970
Mp8g16160
Mp8g16260
Mp8g16290
Mp8g17480
Mp8g17780
Mp8g18040
Mp8g18120

## Sheet: count table biotic stress
Data source: Carella et al., 2019, PMID: 31303485
gene	mock_3dpi_rep1	mock_3dpi_rep2	mock_3dpi_rep3	mock_4dpi_rep1	mock_4dpi_rep2	mock_4dpi_rep3	infect_3dpi_rep1	infect_3dpi_rep2	infect_3dpi_rep3	infect_4dpi_rep1	infect_4dpi_rep2	infect_4dpi_rep3
Mp1g00005a	37307	34934	17195	12631	21767	16148	13836	12274	20720	21692	20734	18864
Mp1g00010	13513	12870	6158	4113	7909	5969	5242	4454	7234	8582	8176	7624
Mp1g00015a	0	0	0	0	0	0	0	0	0	0	0	0
Mp1g00015b	0	0	0	0	0	0	0	0	0	0	0	0
Mp1g00015c	13	4	6	4	2	4	6	3	8	10	4	6
Mp1g00015d	38006	35978	17211	12953	22271	16297	14047	12438	20853	22055	21054	19179
Mp1g00020	12043	11854	5580	3730	7182	5280	4572	3852	6413	7477	7166	6532
Mp1g00025a	0	0	0	0	0	0	0	0	0	0	0	0
Mp1g00025b	15506	18563	11685	12461	19437	11869	9668	8581	11148	10185	10121	9920
Mp1g00025c	21	14	11	12	19	19	17	27	15	21	13	6
Mp1g00025d	40512	45387	30065	44574	56523	32124	24440	24049	30601	27535	24582	24976
Mp1g00025e	0	0	0	0	0	0	0	0	0	0	0	0
Mp1g00030	2	4	1	0	4	3	0	3	5	4	1	11
Mp1g00035a	34980	39721	26118	33478	46475	27400	21251	20294	25956	23383	21704	22164
Mp1g00035b	24	13	13	13	18	22	16	29	17	26	13	7
Mp1g00035c	12069	11407	5375	3981	7062	5430	4699	4104	6726	7153	7089	6265
Mp1g00035d	210	496	174	85	152	77	84	79	121	145	124	137
Mp1g00035e	31321	30125	14548	10850	18326	13567	11936	10532	17718	18300	18272	16296
Mp1g00035f	0	0	0	0	0	0	0	0	0	0	0	0
Mp1g00035g	21	14	7	12	13	8	13	17	4	6	4	12
Mp1g00035h	31789	30536	14722	10897	18632	13812	11920	10476	17956	18644	18269	16677
Mp1g00035i	261	710	220	109	226	107	107	105	174	187	192	169
Mp1g00035j	40453	45462	30109	44435	56394	32342	24443	24034	30508	27600	24650	24917
Mp1g00035k	219	560	185	87	189	87	92	82	143	149	156	143
Mp1g00035l	31864	30371	14840	10947	18564	13813	12006	10556	17714	18639	18234	16629
Mp1g00035m	21	12	7	9	15	10	16	16	3	4	4	17
Mp1g00040	0	0	0	0	0	0	0	0	0	0	0	0
Mp1g00045a	2758	3180	1344	887	1690	1146	1088	891	1676	1602	1339	1657
Mp1g00045b	248	683	229	115	211	117	124	99	168	195	178	175
Mp1g00045c	45532	50951	33681	48966	62640	35822	27559	26942	34342	30890	27577	28144
Mp1g00045d	16	13	9	15	15	13	11	21	3	14	2	16
Mp1g00045e	39707	37436	18055	13542	23285	17436	14758	13232	22102	23082	22556	20119
Mp1g00045f	276	725	228	105	229	97	112	91	157	213	198	175
Mp1g00045g	50460	55926	37494	54500	69747	39238	30466	29318	37702	33946	30603	30872
Mp1g00050	319	109	73	47	110	181	156	146	222	229	239	257
Mp1g00055a	16	18	6	14	14	13	12	23	6	9	3	19
Mp1g00055b	27524	26827	12650	9356	16125	11985	10361	9144	15270	16156	15515	14470
Mp1g00055c	263	688	218	126	216	113	124	115	156	190	182	203
Mp1g00055d	50356	56220	37364	54538	69605	39803	30490	29622	37667	34144	30425	31080
Mp1g00055e	6294	6492	3037	2277	3853	2757	2423	2198	3510	3553	3611	3269
Mp1g00055f	244	683	230	102	234	79	110	101	159	190	183	182
Mp1g00055g	30713	35078	22628	31079	41474	23642	18158	17543	22898	20582	18181	19191
Mp1g00055h	34198	32296	15561	11730	19900	14666	12609	10957	18695	19850	18941	17389
Mp1g00055i	276	702	228	116	216	98	105	84	170	177	184	181
Mp1g00055j	50433	56102	37436	54657	69668	39821	30279	29511	37847	34085	30462	31116
Mp1g00055k	29952	34087	22073	29893	40517	23479	18193	17473	21850	19976	18176	18666
Mp1g00060	4	0	2	1	3	0	2	0	2	2	3	0
Mp1g00070	21	24	24	31	38	31	12	24	14	14	15	9
Mp1g00080	4490	5058	4099	5706	6281	5446	2072	2524	2465	1487	1424	1134
Mp1g00090	1255	1233	1039	977	1407	1292	1475	1755	1446	1437	2332	1486
Mp1g00100	834	878	777	711	1079	916	1185	1146	987	844	1118	769
Mp1g00110	326	368	281	432	572	377	241	282	278	186	166	123
Mp1g00120	729	713	531	604	858	768	517	548	541	315	332	257
Mp1g00130	0	0	1	1	0	1	4	17	2	1	7	2
Mp1g00140	1865	1866	1549	1408	2415	1922	3059	3673	3120	2832	3968	3080
Mp1g00150	8	10	8	4	10	10	15	11	8	6	5	8
Mp1g00160	1636	1479	1199	1657	1785	1381	1252	1510	1483	1001	1071	905
Mp1g00170	580	537	496	838	860	670	696	728	774	560	655	521
Mp1g00180	395	348	327	616	626	497	490	525	555	385	492	327
Mp1g00190	765	745	629	911	1233	891	877	979	1100	833	872	819
Mp1g00200	0	0	0	1	0	0	0	0	0	0	1	0
Mp1g00210	586	724	645	492	1128	906	1483	1455	1565	1379	1441	1706
Mp1g00220	1105	980	943	1262	1643	1229	1336	1461	1433	1089	1445	980
Mp1g00230	1513	1736	1327	1890	2401	1882	2333	2508	2541	1813	2154	1760
Mp1g00240	13	22	18	20	55	10	139	161	118	229	167	146
Mp1g00250	2716	2398	2162	2956	3553	2792	3551	4021	4512	2577	2911	2756
Mp1g00260	3	3	1	0	3	3	1	3	3	1	0	2
Mp1g00270	1825	1822	1140	1807	1363	1010	1397	2014	1693	1240	1397	1035
Mp1g00280	8	5	10	9	9	2	42	57	45	16	19	54
Mp1g00290	249	247	247	224	321	246	308	366	339	252	364	276
Mp1g00300	16	8	8	6	9	2	13	9	14	13	12	9
Mp1g00310	126	124	200	189	308	356	163	178	177	181	86	98
Mp1g00320	3925	4080	3292	2721	4338	3822	4681	5452	5322	5946	6964	6180
Mp1g00330	451	475	324	456	519	400	594	699	802	837	842	713
Mp1g00340	262	316	251	403	452	396	638	743	747	1061	960	989
Mp1g00350	0	0	0	0	0	0	0	0	1	0	2	0
Mp1g00360	879	842	668	1197	1156	956	568	874	475	304	400	256
Mp1g00370	997	1019	926	746	1450	1153	1206	1202	1134	1137	1506	1258
Mp1g00380	2292	1984	1698	2184	3680	2015	1765	1939	2328	1690	1446	1114
Mp1g00390	8	7	6	8	9	7	6	2	3	2	1	1
Mp1g00400	3246	3009	2798	2592	3623	3024	3343	3461	3779	2691	3419	2758
Mp1g00410	327	252	218	362	348	293	420	478	563	275	342	343
Mp1g00420	1469	1414	1046	1624	1661	1391	1904	2140	2829	2130	2104	2264
Mp1g00430	912	853	680	870	1046	936	843	966	905	623	714	547
Mp1g00440	1978	2052	1832	1884	2838	1809	3314	4253	3691	4552	4538	3608
Mp1g00450	0	10	1	2	8	0	0	0	0	7	0	0
Mp1g00460	125	35	11	221	50	45	2107	1932	1330	2543	2928	1611
Mp1g00470	109	113	100	145	493	84	12	20	35	393	50	26
Mp1g00480	8939	7986	6640	6288	9170	7919	5267	5532	5984	4212	4352	3325
Mp1g00490	4209	4642	3387	3454	4572	3402	10990	13316	9900	10009	12099	9002
Mp1g00500	0	2	0	7	5	3	2	4	6	5	3	1
Mp1g00510	726	740	606	754	882	703	1020	1014	1160	1039	1158	924
Mp1g00520	0	0	0	0	0	0	0	0	0	0	0	0
Mp1g00530	575	592	528	635	764	641	665	709	806	462	643	533
Mp1g00540	2596	2501	2147	3430	3544	2706	2135	2557	2999	1741	1732	1797
Mp1g00550	821	901	847	639	1176	933	830	1175	1017	1360	1072	1078
Mp1g00560	1028	900	961	645	1372	1011	2031	2310	2295	2014	2511	2045
Mp1g00570	2387	2338	2007	2830	3556	2526	2576	2858	3316	2005	2169	2044
Mp1g00580	0	0	0	0	0	0	0	0	0	0	0	0
Mp1g00590	0	0	0	0	1	0	0	0	0	0	0	0
Mp1g00600	50	79	90	92	127	71	33	53	37	66	11	13
Mp1g00610	4	2	4	3	2	3	1	2	3	3	4	0
Mp1g00620	3597	5005	3020	3673	4094	3825	6051	6328	7656	9487	7400	9932
Mp1g00630	89	124	86	113	172	110	92	109	106	90	74	56
Mp1g00640	372	396	351	440	563	508	341	371	311	225	235	195
Mp1g00650	305	323	278	516	553	381	354	486	481	387	317	358
Mp1g00660	2	2	3	2	2	2	9	3	5	3	4	3
Mp1g00670	0	0	0	0	0	0	0	0	0	0	0	0
Mp1g00673a	0	0	0	0	0	0	0	0	0	0	0	0
Mp1g00675	16	16	19	6	10	15	7	12	12	17	14	19
Mp1g00680	610	596	431	772	915	670	451	537	486	645	658	641
Mp1g00690	646	839	618	1387	1711	1036	686	776	817	824	522	591
Mp1g00700	3	23	13	17	57	64	11	3	4	52	24	22
Mp1g00710	1478	1396	1272	1572	2154	1734	3184	3415	3634	3261	4683	3402
Mp1g00720	485	444	419	538	818	572	641	724	782	567	660	536
Mp1g00730	269	224	272	276	331	275	218	289	285	252	305	192
Mp1g00740	9	3	3	2	10	1	4	1	5	3	3	2
Mp1g00750	4	8	3	3	9	4	5	2	7	3	4	6
Mp1g00760	9	5	9	3	11	5	10	13	3	9	6	10
Mp1g00770	121	122	79	127	231	91	187	305	160	300	481	276
Mp1g00775	0	0	0	0	0	0	0	0	0	0	0	0
Mp1g00780	0	1	0	0	0	0	0	1	1	1	1	1
Mp1g00790	0	1	0	1	1	0	6	2	0	9	20	4
Mp1g00800	1	0	1	0	1	2	0	1	0	2	2	1
Mp1g00810	31	45	10	77	110	38	46	99	46	101	181	61
Mp1g00820	4360	4179	3669	4205	6019	4529	5306	5665	5643	3279	4232	3079
Mp1g00830	1921	1840	1670	2672	3502	2069	2877	3062	3420	2740	2443	2004
Mp1g00840	1229	1225	1098	1113	1567	1546	1282	1203	1244	845	1103	961
Mp1g00850	6920	7161	6910	4757	8593	6434	3849	4644	4108	3219	3424	2729
Mp1g00860	0	0	0	0	0	0	0	0	0	0	0	0
Mp1g00870	0	0	0	0	0	0	0	0	0	0	0	0
Mp1g00880	374	258	210	226	317	272	1115	1446	1113	1221	1692	1237
Mp1g00890	1	2	2	1	3	0	1	7	15	4	3	6
Mp1g00900	0	0	0	0	0	0	0	0	0	0	0	0
Mp1g00910	21	13	13	17	24	15	6	18	11	6	9	8
Mp1g00920	54072	58103	61298	41686	61701	52848	49721	45603	63731	32548	25425	23017
Mp1g00930	1080	1160	966	1151	1515	1181	1232	1298	1329	880	1090	822
Mp1g00940	1030	1022	877	734	1339	1209	1038	1014	1057	750	1060	800
Mp1g00950	0	0	0	0	0	0	0	0	0	0	0	0
Mp1g00960	1723	1653	1300	1675	1976	1630	1720	1880	2056	1501	1864	1386
Mp1g00970	28	296	50	675	552	127	0	1	0	105	1	0
Mp1g00980	0	0	0	0	0	0	0	0	0	0	0	0
Mp1g00990	925	985	731	1179	1465	1155	1006	1008	1061	708	546	459
Mp1g01000	4	7	5	34	21	11	7	24	14	2	3	8
Mp1g01010	368	446	381	455	666	494	393	386	409	254	283	243
Mp1g01020	678	660	583	684	766	696	449	500	436	302	414	268
Mp1g01030	1477	1305	1214	1260	1837	1626	1044	1203	1254	1083	1259	921
Mp1g01040	3754	3446	2648	2724	3654	4229	1792	2389	2603	1691	1794	1154
Mp1g01050	171	189	129	91	77	125	47	91	77	181	187	163
Mp1g01060	2	1	3	0	0	0	0	0	0	0	0	0
Mp1g01070	18	0	0	9	2	1	35	91	10	52	303	25
Mp1g01080	1025	941	871	776	1309	1196	1006	1041	929	791	1076	783
Mp1g01090	1025	1141	986	1129	1670	1204	1483	1734	1683	1397	1535	1350
Mp1g01100	132	194	163	199	348	188	145	154	156	128	110	103
Mp1g01110	5	18	22	6	39	17	7	5	3	32	10	4
Mp1g01120	16	9	11	8	16	10	8	7	7	6	12	5
Mp1g01130	5224	6077	5445	4858	8067	5639	5750	6388	7123	5736	6995	7723
Mp1g01140	1651	1665	1526	1744	2562	1962	1765	2049	2192	1313	1705	1400
Mp1g01150	3	3	2	1	3	3	1	0	0	0	2	4
Mp1g01160	0	0	0	1	0	1	2	0	0	0	2	1
Mp1g01170	55	262	108	319	1123	115	11	16	10	824	31	22
Mp1g01180	3	4	6	1	0	2	1	3	1	2	1	1
Mp1g01190	21	47	28	47	65	31	20	7	2	1	0	3
Mp1g01200	3865	4168	3639	2815	4825	4409	4325	4681	4116	3891	5043	4308
Mp1g01210	68922	69237	53845	52657	73135	61731	19234	21220	16123	11614	7355	6190
Mp1g01220	2	12	7	6	23	7	5	7	5	5	2	3
Mp1g01230	2	11	7	6	24	8	5	10	5	6	2	3
Mp1g01240	215	196	192	256	306	203	129	160	147	100	109	93
Mp1g01250	291	286	285	288	470	355	264	240	283	148	153	150
Mp1g01260	121	155	131	213	262	161	106	146	93	88	110	77
Mp1g01270	213	245	243	182	349	292	142	156	159	111	125	139
Mp1g01280	392	497	403	363	490	475	265	294	222	219	248	140
Mp1g01290	1074	1108	1033	1216	2048	1247	1401	1466	1399	1664	1230	1062
Mp1g01300	833	828	657	1004	1030	895	930	869	900	557	635	495
Mp1g01310	0	0	0	0	0	0	2	1	0	0	0	0
Mp1g01320	1555	1290	1146	1091	1680	1315	3665	4690	4382	5131	10025	5904
Mp1g01330	0	0	0	2	0	0	0	1	6	2	1	5
Mp1g01340	3260	3069	3152	3158	5046	4002	6831	6582	11115	5024	6469	5869
Mp1g01350	127	82	90	78	122	121	246	229	562	63	198	156
Mp1g01360	835	707	704	778	1018	905	811	815	749	644	802	616
Mp1g01370	0	5	10	5	21	3	2	0	0	6	0	0
Mp1g01380	213	223	212	220	392	242	191	184	155	147	159	115
Mp1g01390	331	420	296	293	510	513	309	359	319	278	376	333
Mp1g01400	1155	1027	936	1095	1446	1202	1915	2072	2301	1488	2207	1726
Mp1g01410	2114	2182	2060	2053	2772	2568	2155	2404	2351	1497	1972	1320
Mp1g01420	2	3	2	1	2	2	3	2	1	1	0	2
Mp1g01430	2272	2176	1632	2325	2256	2446	2258	2232	2822	1276	1436	1175
Mp1g01440	1668	1365	1152	1818	1577	1727	1544	1506	2034	909	1017	780
Mp1g01450	11729	18371	16462	2943	10685	9197	4628	6557	3137	5256	10104	4391
Mp1g01460	0	0	0	0	0	0	0	0	0	0	0	0
Mp1g01470	881	954	842	933	1436	1204	946	898	1009	687	736	617
Mp1g01480	568	578	549	369	790	610	484	549	486	494	621	431
Mp1g01490	960	662	687	627	1212	659	750	772	759	874	952	814
Mp1g01500	2	3	1	3	3	0	2	4	0	1	3	4
Mp1g01510	0	0	0	5	2	4	1	1	1	1	1	3
Mp1g01520	1508	1975	1658	1369	2291	1899	2529	2551	2428	1674	2421	1884
Mp1g01530	146	136	94	150	197	115	174	221	163	148	211	134
Mp1g01540	2793	2173	1821	1898	3426	1877	413	543	461	788	394	245
Mp1g01550	808	761	608	804	996	834	624	708	612	448	497	431
Mp1g01560	866	893	722	1070	1330	1065	909	1078	987	578	733	575
Mp1g01570	1196	1259	1037	1120	1761	1259	605	780	621	881	511	480
Mp1g01580	290	326	231	420	558	364	415	451	404	322	316	299
Mp1g01590	0	0	0	0	0	0	0	1	0	0	0	0
Mp1g01600	1263	1340	1128	919	1429	1261	1784	2012	1689	1801	2410	1816
Mp1g01610	1482	1585	1325	2057	2375	1809	1034	1159	1085	794	649	560
Mp1g01620	255	255	237	242	386	285	197	239	216	247	232	180
Mp1g01630	477	478	393	424	590	469	381	440	442	411	419	317
Mp1g01640	565	557	467	593	851	748	355	394	319	296	291	228
Mp1g01650	6045	5375	4704	4527	7954	6416	5411	5419	5306	5729	5823	5723
Mp1g01660	278	350	256	131	349	339	264	215	261	161	175	154
Mp1g01670	5206	5315	4435	5277	7269	5079	4962	5748	6057	5019	5399	4610
Mp1g01675	0	0	0	0	0	0	0	0	0	2	0	0
Mp1g01680	2820	2624	2412	1815	3500	2477	2901	3413	3636	3669	3772	3705
Mp1g01690	533	545	463	637	737	703	444	415	390	266	320	198
Mp1g01700	719	580	458	377	490	530	648	713	403	639	835	602
Mp1g01710	1	0	0	1	0	0	3	3	1	2	1	3
Mp1g01720	14	3	7	15	13	13	16	29	15	14	13	10
Mp1g01730	0	0	0	0	1	0	1	0	0	1	0	0
Mp1g01740	0	0	0	0	0	1	1	0	0	0	0	0
Mp1g01750	36	76	54	74	101	92	60	55	76	132	39	59
Mp1g01760	0	0	0	0	3	0	1	1	1	0	0	1
Mp1g01770	3	12	5	19	56	20	4	9	8	34	13	4
Mp1g01780	2636	2215	2092	2615	3515	2939	3483	3800	5910	1556	1514	1699
Mp1g01790	0	0	0	0	0	0	0	0	0	0	0	0
Mp1g01800	1	1	0	0	5	3	2	0	1	0	3	0
Mp1g01810	54	50	36	78	78	90	78	69	60	50	31	27
Mp1g01820	591	524	497	622	701	625	581	549	611	434	523	427
Mp1g01830	797	839	783	1178	2141	973	797	1109	1148	1415	834	843
Mp1g01840	9	16	5	10	42	17	98	27	71	26	18	30
Mp1g01850	1068	1036	977	1302	1598	1191	1182	1408	1650	1099	1109	1017
Mp1g01860	408	411	338	202	653	382	1950	2942	3035	4850	3826	5728
Mp1g01870	2078	2210	2051	1881	3226	2516	1754	1828	2174	1635	1867	1981
Mp1g01880	3167	1933	2054	1477	1651	2611	1340	1148	1918	635	348	431
Mp1g01890	1	1	2	0	1	3	2	7	2	6	6	7
Mp1g01900	489	603	477	411	692	594	497	593	480	444	672	524
Mp1g01910	1	7	2	1	6	6	5	3	0	1	1	4
Mp1g01920	4	1	2	2	4	2	1	0	0	2	4	7
Mp1g01930	3684	3497	3189	3377	4198	3597	3544	4002	4409	2854	3486	2816
Mp1g01940	1400	1533	1230	968	1656	1641	1281	1242	1182	907	1146	943
Mp1g01950	12	22	19	1	16	32	33	13	5	5	17	14
Mp1g01960	1632	1399	1171	1812	2187	1609	1808	2076	2243	1497	1704	1436
Mp1g01970	34	34	17	15	42	46	24	31	23	18	22	25
Mp1g01980	5073	4572	3957	5054	6501	5355	6234	6268	7248	4513	5202	4414
Mp1g01990	223	225	176	172	257	258	179	197	229	151	195	135
Mp1g02000	10522	10190	8768	7909	9542	9239	11775	15693	17053	11466	14690	12258
Mp1g02010	3139	3655	3551	1941	3393	3081	1385	1120	1261	837	913	740
Mp1g02020	408	463	387	393	598	447	323	336	350	271	284	246
Mp1g02030	950	1066	813	819	1347	1118	695	768	634	744	743	643
Mp1g02040	911	1150	1082	765	1279	1032	1982	2272	2124	3029	2759	2515
Mp1g02050	4	25	16	32	93	39	3	14	3	52	6	2
Mp1g02060	6	44	31	91	209	72	4	25	5	118	8	8
Mp1g02070	72	71	67	71	107	115	27	40	64	27	29	20
Mp1g02080	73	62	51	58	74	78	67	79	73	47	58	64
Mp1g02090	39	71	48	39	28	37	103	96	161	85	80	135
Mp1g02100	0	0	0	0	0	0	0	0	0	0	0	0
Mp1g02110	0	0	0	0	0	0	0	1	0	0	0	0
Mp1g02120	16309	13778	9748	9246	10450	11442	23079	25978	35228	40066	53705	41450
Mp1g02130	1516	2039	1958	1718	2688	2079	984	858	564	1142	921	681
Mp1g02140	2894	2939	2531	2782	4303	2953	2825	3118	3021	2524	3156	2116
Mp1g02150	973	1084	986	682	1293	978	2330	2323	3192	1067	987	1081
Mp1g02160	1095	1143	787	1319	1666	1207	700	796	860	815	625	622
Mp1g02170	1	3	1	0	0	1	1	1	0	2	1	0
Mp1g02180	993	1021	836	1137	1574	1123	834	1031	1053	907	1040	683
Mp1g02190	801	859	693	894	1209	943	776	853	844	754	923	765
Mp1g02200	7312	6838	7593	7889	8364	7486	21409	25117	29658	27528	32722	35439
Mp1g02210	1941	2097	1700	1990	2659	2183	2332	2627	2586	1764	2618	2139
Mp1g02220	842	812	703	1116	1253	936	689	804	832	554	546	508
Mp1g02230	852	876	693	969	1128	879	591	665	661	359	417	314
Mp1g02240	886	743	657	955	1069	871	1008	1179	1193	761	1048	824
Mp1g02250	3439	3757	2829	3429	5195	3735	4201	4984	5182	3202	4006	3595
Mp1g02260	31	18	35	58	82	91	64	48	31	40	10	9
Mp1g02270	1012	1129	943	847	1442	1454	600	485	492	288	278	179
Mp1g02280	299	248	221	434	698	427	280	313	299	329	205	142
Mp1g02290	9782	10063	7970	7500	11456	8800	4352	5443	5299	3482	3028	2622
Mp1g02300	0	2	0	0	0	2	0	0	0	0	0	1
Mp1g02310	0	0	0	0	0	0	0	0	1	0	0	3
Mp1g02320	3117	3130	2674	1876	3635	2889	2272	2746	2477	2632	3398	2643
Mp1g02330	0	0	1	0	0	0	2	0	0	0	0	0
Mp1g02340	2	3	2	4	1	0	3	5	3	5	0	5
Mp1g02350	3148	3160	2719	3125	4243	3334	4298	4952	5241	3835	4528	4468
Mp1g02360	470	462	354	530	585	515	928	1144	1283	780	1100	901
Mp1g02370	2075	1822	1506	1769	2142	1974	1572	1861	1760	1193	1821	1365
Mp1g02380	715	1019	816	940	1339	1124	963	1016	1285	946	828	826
Mp1g02390	33	26	21	32	36	37	19	24	19	24	42	21
Mp1g02400	9	5	8	4	10	12	14	14	13	5	15	12
Mp1g02410	27	27	20	45	32	25	37	37	44	14	15	12
Mp1g02420	13	133	45	188	506	50	0	0	0	201	3	2
Mp1g02430	0	0	0	0	0	0	0	0	0	0	0	0
Mp1g02440	2269	2423	2303	1845	3203	2924	2688	2744	2866	2415	2951	2704
Mp1g02450	2696	2925	2500	2479	3499	2774	4830	4611	5107	4327	4815	3998
Mp1g02460	148	177	153	190	187	155	253	265	349	264	248	223
Mp1g02470	17	9	6	14	32	11	65	108	94	106	149	95
Mp1g02480	1	0	0	1	0	1	1	3	3	6	19	12
Mp1g02490	81	23	8	29	41	41	43	59	61	57	127	59
Mp1g02500	1	0	0	0	0	0	0	0	0	0	0	0
Mp1g02510	27	23	5	31	37	17	68	53	79	55	90	74
Mp1g02520	18	19	3	20	34	19	57	43	56	35	76	55
Mp1g02530	23	17	4	20	20	22	17	19	36	27	42	15
Mp1g02540	0	1	0	1	0	0	4	2	8	3	10	1
Mp1g02550	965	959	803	849	1274	1057	1009	1136	1131	907	1204	871
Mp1g02560	9485	10769	8627	8244	12769	10177	8340	8457	8829	6677	7521	6946
Mp1g02570	29	30	28	39	50	29	28	31	22	5	14	8
Mp1g02580	187	257	236	241	420	278	149	174	227	190	86	107
Mp1g02590	287	317	249	306	473	339	239	227	243	226	239	216
Mp1g02600	890	1033	807	996	1242	1189	1438	1588	1531	1062	1337	1064
Mp1g02610	432	598	548	642	836	774	187	238	195	254	110	100
Mp1g02620	1674	1713	1580	2030	2495	1865	2086	2337	2486	1497	1711	1358
Mp1g02630	432	487	383	313	513	503	422	371	387	322	451	353
Mp1g02640	1130	1185	1005	944	1264	1019	1094	1181	1272	965	1198	959
Mp1g02650	1668	1498	1526	1409	2022	1516	1127	1454	1644	1329	1379	1090
Mp1g02660	388	324	307	487	624	422	492	462	565	442	468	448
Mp1g02665	0	2	3	2	3	2	10	9	10	8	7	7
Mp1g02670	1352	1514	1201	1293	1736	1501	2530	2581	3018	2199	3195	2730
Mp1g02680	3	2	6	2	8	3	64	67	50	43	55	43
Mp1g02690	321	314	286	443	578	349	418	531	512	367	405	301
Mp1g02700	1482	1605	1440	1116	1898	1910	2076	1996	2204	1512	2043	1455
Mp1g02710	779	845	709	564	1021	993	724	746	657	597	810	674
Mp1g02720	139	128	121	147	251	199	144	134	121	94	195	121
Mp1g02730	377	392	359	413	545	445	457	479	603	366	480	409
Mp1g02740	1263	1662	1353	1647	2157	1521	1138	1270	1430	729	731	751
Mp1g02750	1989	1714	1685	1745	2487	2202	1310	1498	1586	879	1056	788
Mp1g02760	0	0	0	0	0	0	0	0	0	0	0	0
Mp1g02770	668	690	636	492	880	794	639	654	665	519	623	453
Mp1g02780	1961	2155	1895	1991	2626	1743	1671	2325	2507	3035	2804	2459
Mp1g02790	7286	9459	8795	5235	10647	8591	7034	9324	8351	10763	12620	10256
Mp1g02800	1629	2664	2299	674	2853	2961	2166	2443	1796	2364	3574	3000
Mp1g02810	20	10	15	22	30	26	30	35	26	54	90	73
Mp1g02820	211	204	167	196	328	262	152	161	119	158	122	89
Mp1g02830	938	897	789	838	1196	1181	759	822	791	619	780	544
Mp1g02840	5367	4604	4268	2828	5343	6955	2939	2662	2789	1576	2139	1737
Mp1g02850	2	1	1	1	1	1	0	2	3	1	0	2
Mp1g02860	832	943	687	480	1054	809	714	821	731	895	999	1033
Mp1g02870	47	33	56	33	51	41	56	61	60	36	46	40
Mp1g02880	6225	7047	6218	3697	8718	6028	8021	9679	10327	10945	11849	9685
Mp1g02890	419	435	402	270	609	447	404	488	409	560	648	502
Mp1g02900	103	66	59	76	237	38	26	16	7	95	15	13
Mp1g02910	328	267	203	266	316	208	527	664	483	636	1209	610
Mp1g02920	12	18	31	19	14	131	22	12	11	19	3	6
Mp1g02930	277	133	146	201	458	134	69	70	84	322	153	70
Mp1g02940	26	85	22	141	334	31	24	39	15	154	20	10
Mp1g02950	6895	6368	5105	4760	7076	6605	6900	7161	8314	6409	8209	5863
Mp1g02960	771	752	699	851	1037	842	777	805	894	712	767	596
Mp1g02970	0	0	0	0	0	0	0	0	0	1	0	0
Mp1g02980	9	18	9	93	112	28	2	11	1	35	9	2
Mp1g02990	315	266	188	586	495	349	366	495	290	236	111	73
Mp1g03000	113	122	110	96	197	152	77	87	69	70	107	64
Mp1g03010	3532	3485	3196	2592	4905	3512	3431	3855	3065	3116	4189	2762
Mp1g03020	4926	3755	3834	3736	6114	5144	3242	3334	3331	2077	1586	1281
Mp1g03030	0	0	0	0	0	0	4	5	1	7	6	2
Mp1g03040	181	210	177	104	282	197	127	109	91	78	100	94
Mp1g03050	0	0	0	0	0	0	0	0	0	0	0	0
Mp1g03060	270	208	167	334	415	305	268	376	373	258	271	265
Mp1g03070	346	357	314	414	583	403	347	453	428	317	357	287
Mp1g03080	422	333	309	520	647	472	415	537	452	365	325	259
Mp1g03090	2600	3024	2571	2286	3693	2872	3966	4140	4677	3851	4725	4193
Mp1g03100	830	810	734	765	1335	871	977	951	1133	697	761	696
Mp1g03110	1195	1171	1017	1368	1644	1243	1124	1179	1329	848	910	778
Mp1g03120	2504	2875	1482	1460	1804	1377	9054	9701	19225	9607	4102	8549
Mp1g03130	346	305	281	334	398	329	309	332	356	308	346	297
Mp1g03140	742	1013	541	1832	4296	697	17	25	31	1928	128	25
Mp1g03150	832	701	538	1115	2776	445	66	99	38	1267	86	74
Mp1g03160	5005	3737	2453	3403	3547	3671	2456	2699	1622	1431	1477	877
Mp1g03170	90	88	57	44	105	77	46	46	35	44	42	36
Mp1g03180	350	340	292	349	566	387	183	195	187	160	184	129
Mp1g03190	18	10	8	18	27	10	13	21	19	26	21	9
Mp1g03200	0	5	0	0	1	0	5	3	7	5	4	3
Mp1g03210	1640	1493	1230	1357	1659	1721	2169	2519	2273	1302	1846	1107
Mp1g03220	2017	2192	1837	1898	2919	2415	2116	2283	2089	1615	2288	1701
Mp1g03230	0	0	0	0	0	0	0	1	1	0	0	0
Mp1g03240	0	0	0	1	0	0	0	0	1	0	0	0
Mp1g03250	0	0	0	0	0	0	0	0	0	0	0	0
Mp1g03260	1043	1065	812	1015	1167	977	1916	2083	2169	2902	2894	2454
Mp1g03270	1669	1659	1629	1055	1925	2019	1433	1295	1167	1051	1618	1095
Mp1g03280	1453	1779	1443	1540	1927	1660	926	1067	1171	817	942	772
Mp1g03290	591	719	559	786	959	650	445	569	606	590	512	542
Mp1g03300	2814	3880	3206	3751	4868	3380	5291	6063	8019	6470	4801	6189
Mp1g03310	65	68	65	46	51	61	167	143	185	309	230	243
Mp1g03320	3221	3516	2592	4374	5163	3870	1755	2294	2003	1496	1336	1129
Mp1g03330	0	0	0	0	0	0	0	0	0	0	0	0
Mp1g03340	533	583	551	886	1255	794	768	1002	997	921	1196	745
Mp1g03350	37	65	44	38	126	89	67	101	86	79	114	93
Mp1g03360	0	0	0	0	0	0	1	0	0	0	0	0
Mp1g03370	32	36	19	47	57	35	18	34	36	20	10	12
Mp1g03380	644	672	575	636	921	745	719	759	799	637	849	775
Mp1g03390	50	66	49	53	71	74	101	104	107	111	145	132
Mp1g03400	989	1111	863	879	1328	1188	834	895	918	791	880	830
Mp1g03410	1452	1520	1244	1152	1977	1579	1396	1500	1411	1125	1455	1177
Mp1g03420	750	700	656	661	873	820	875	797	832	641	966	736
Mp1g03430	342	374	324	403	615	388	345	371	359	253	253	204
Mp1g03440	0	0	0	0	0	1	0	0	2	1	0	0
Mp1g03450	19	21	17	90	81	35	45	68	83	50	27	22
Mp1g03460	32	73	64	213	303	173	200	252	305	243	106	131
Mp1g03470	11	34	18	8	18	42	22	20	26	10	19	18
Mp1g03480	2093	2428	2077	1889	2834	2057	1071	1306	1439	1053	891	775
Mp1g03490	264	1691	971	1670	4345	489	21	18	26	825	119	20
Mp1g03500	0	0	0	2	0	1	0	0	0	0	0	0
Mp1g03510	1610	1313	1203	1356	1917	1948	1222	1422	1251	860	951	779
Mp1g03520	0	0	0	0	0	0	0	0	0	0	0	0
Mp1g03530	2650	2729	2305	3567	4013	2884	3527	3874	4896	3221	3503	3153
Mp1g03540	1310	1547	1320	1714	2442	1710	2106	2356	2377	1855	2199	1662
Mp1g03550	22	28	17	8	35	29	46	38	31	15	38	32
Mp1g03560	238	237	226	337	396	280	314	281	362	271	273	283
Mp1g03570	1500	1768	1489	1210	2108	1665	1896	2001	2189	2279	2369	1997
Mp1g03580	8066	8986	7120	12085	14387	12780	8699	10134	10999	8123	8562	8317
Mp1g03590	249	176	192	294	438	200	292	519	123	564	285	170
Mp1g03600	252	332	229	409	458	332	433	557	546	506	491	408
Mp1g03610	0	1	0	0	0	0	0	1	1	0	0	0
Mp1g03620	2140	2374	2033	1884	3128	2194	3353	3678	4615	2847	2843	2896
Mp1g03630	2685	3024	2264	3712	4380	3157	1470	1867	1568	1222	1011	968
Mp1g03640	841	839	767	831	1158	852	900	924	939	629	872	641
Mp1g03650	2816	3068	2809	2519	4164	3340	2860	3397	3274	3434	4587	3309
Mp1g03660	130	115	106	94	132	130	57	54	50	22	37	17
Mp1g03670	14	22	33	29	64	58	19	23	6	28	5	3
Mp1g03680	948	922	904	946	1481	1115	1004	1086	1051	1089	1037	1043
Mp1g03690	0	0	0	0	0	0	0	0	0	0	0	0
Mp1g03700	151	129	100	110	110	164	120	153	118	82	145	111
Mp1g03710	1058	1116	1012	1702	2011	1296	1302	1660	1567	1341	1343	970
Mp1g03720	3179	3227	2856	4250	4712	3455	4216	5119	5638	3401	3406	3573
Mp1g03730	0	0	0	0	0	0	0	0	0	0	0	0
Mp1g03740	49	65	54	19	127	99	64	20	24	21	76	19
Mp1g03750	5334	6233	5112	4259	7546	5033	8535	10265	11424	11872	10475	9483
Mp1g03760	94	91	72	56	91	72	46	62	45	79	63	58
Mp1g03770	6	2	4	7	4	8	13	10	24	6	6	10
Mp1g03775a	0	0	0	0	0	0	0	0	0	0	0	0
Mp1g03780	63	80	42	40	53	53	118	142	193	96	132	112
Mp1g03790	45	52	34	55	75	57	38	39	33	40	33	23
Mp1g03800	213	236	207	196	308	262	151	194	142	174	154	137
Mp1g03810	1068	1053	914	1409	1468	1212	1207	1408	1634	914	1136	916
Mp1g03820	138	149	183	173	371	173	292	366	313	324	378	300
Mp1g03830	573	629	546	985	1217	639	1007	1380	1366	1327	1345	1052
Mp1g03840	6	5	3	6	10	6	1	7	5	3	4	3
Mp1g03850	122	147	126	177	226	135	233	221	301	193	137	191
Mp1g03860	435	558	495	552	839	567	356	405	422	316	285	238
Mp1g03870	11277	14396	11218	10829	17399	13557	4278	5152	4383	4226	3269	3201
Mp1g03880	0	0	0	0	0	0	0	0	0	0	0	0
Mp1g03890	27	17	13	20	26	15	24	18	30	16	14	15
Mp1g03900	1048	985	865	1252	1526	1045	1085	1222	1359	709	796	679
Mp1g03910	1000	931	746	1119	1181	1040	1246	1300	1497	983	1301	1032
Mp1g03920	1304	1286	1088	1552	1860	1575	1428	1703	2019	1081	1175	1001
Mp1g03930	833	876	706	1135	1197	943	937	1034	1293	792	711	718
Mp1g03940	0	0	0	0	0	0	1	5	2	2	0	0
Mp1g03950	332	353	360	466	598	372	596	654	673	502	796	527
Mp1g03960	6	5	10	10	6	2	3	3	1	4	1	1
Mp1g03970	3084	2947	2204	2619	4043	3460	1979	2113	2062	1312	1412	942
Mp1g03980	467	854	482	431	388	410	867	1084	668	746	706	793
Mp1g03990	253	376	294	359	625	491	378	372	392	377	443	417
Mp1g04000	510	525	460	650	775	529	562	616	652	472	631	497
Mp1g04010	6805	8749	7301	8043	11722	8141	5337	6350	6495	6441	5772	5726
Mp1g04020	374	369	300	310	487	384	238	269	217	184	203	197
Mp1g04030	0	0	0	0	0	1	1	0	0	0	3	0
Mp1g04040	7530	8065	6973	8279	10516	7498	4765	5560	5817	3910	3382	2772
Mp1g04050	1865	1838	1505	2135	2570	1852	1917	2003	1991	1553	1833	1255
Mp1g04060	3987	4018	3547	3164	5073	4638	3704	4392	3476	3323	4332	3126
Mp1g04070	1083	1215	1087	911	1413	1327	1066	1030	853	732	1053	747
Mp1g04080	0	0	0	0	0	0	0	0	0	0	0	0
Mp1g04090	0	0	0	0	0	0	0	0	0	0	0	0
Mp1g04100	202	296	231	194	546	258	215	299	160	336	320	227
Mp1g04110	12	7	18	0	11	21	14	7	6	9	17	13
Mp1g04120	1	10	1	22	26	12	0	2	0	15	0	0
Mp1g04130	3112	3420	2522	4539	4412	3457	1758	2284	2208	1431	1242	1201
Mp1g04140	500	505	417	591	738	466	573	683	746	538	515	519
Mp1g04150	35	93	47	84	175	52	59	66	66	177	33	56
Mp1g04160	173	153	103	154	184	184	128	148	97	81	102	69
Mp1g04170	531	628	528	642	992	621	329	409	410	467	275	242
Mp1g04180	19	29	37	42	52	32	8	6	7	9	10	6
Mp1g04190	55496	68372	58968	77836	87334	61039	30776	36565	39918	33093	22873	22300
Mp1g04200	62563	54027	57096	47205	78862	51905	18682	26103	27695	37864	25077	21475
Mp1g04210	2697	2550	2281	2954	3900	3190	3776	4047	4281	2522	2842	2388
Mp1g04220	529	643	586	612	927	763	751	762	745	441	448	322
Mp1g04230	0	0	0	0	0	0	0	0	0	0	0	0
Mp1g04240	0	0	0	0	0	0	0	0	0	0	0	0
Mp1g04250	2117	2256	1776	3051	3215	2500	3105	3239	3139	1868	2209	1853
Mp1g04260	658	723	644	879	1078	761	497	555	482	333	300	218
Mp1g04270	596	630	499	722	803	637	886	869	1024	519	678	458
Mp1g04280	295	252	234	352	456	287	237	254	312	210	258	201
Mp1g04290	1936	2066	1577	1911	2409	1828	2389	2322	2813	1834	2052	1849
Mp1g04300	1522	1451	1117	2198	2334	1565	1428	1606	1570	990	846	603
Mp1g04310	255	325	301	98	328	350	362	345	250	188	354	329
Mp1g04320	1328	1316	1076	970	1412	1208	1414	1489	1608	1195	1650	1327
Mp1g04330	93	90	87	97	168	78	91	99	76	90	88	83
Mp1g04340	3511	3851	3486	2671	4848	3718	4361	4260	4543	4315	4245	3646
Mp1g04350	1362	1575	1860	925	1818	1747	1226	1064	1051	932	952	739
Mp1g04360	684	600	458	523	698	524	1103	1402	1352	1162	1228	1117
Mp1g04370	1105	1229	900	1024	1150	1106	2660	2564	3401	1785	1688	1737
Mp1g04380	1144	1140	927	1483	1579	1182	1491	1618	1926	1224	1228	1123
Mp1g04390	69	76	55	13	61	66	54	54	24	40	47	46
Mp1g04400	1158	1060	904	914	1363	1150	1004	924	911	701	816	656
Mp1g04410	2815	3072	2539	1809	4204	3414	3017	2973	2948	2155	2712	2208
Mp1g04420	4	4	1	7	8	6	13	26	6	34	35	20
Mp1g04430	76	108	52	96	187	107	109	283	84	420	460	329
Mp1g04440	1	0	3	0	3	1	0	4	1	5	3	3
Mp1g04450	739	922	680	632	1137	1021	847	884	847	664	796	740
Mp1g04460	181	188	140	180	233	196	178	205	143	170	276	171
Mp1g04470	0	0	0	0	1	0	2	2	0	0	0	1
Mp1g04480	1000	1317	1030	681	1534	1390	1080	1078	919	811	1095	989
Mp1g04490	6852	7541	3391	12032	9948	7671	30944	41796	32907	30831	36791	29751
Mp1g04500	3317	3450	2605	4219	4662	3349	1328	1713	1149	1046	852	719
Mp1g04510	1047	1089	823	1212	1614	1241	805	1008	916	626	704	610
Mp1g04520	457	436	375	500	684	473	488	532	561	385	488	359
Mp1g04530	426	540	509	431	785	463	220	299	214	374	204	121
Mp1g04540	863	874	746	857	1054	910	638	669	675	481	544	470
Mp1g04550	6427	6624	5962	4670	6924	6464	3440	3524	3638	2332	2772	2239
Mp1g04560	349	350	334	425	560	451	414	505	537	353	432	428
Mp1g04570	7251	8518	7890	14067	17812	11160	13947	18015	18864	12559	10432	8498
Mp1g04580	549	591	494	941	967	775	639	703	835	457	504	425
Mp1g04590	915	896	785	837	1272	932	842	863	986	619	874	661
Mp1g04600	2923	3090	2330	2099	2620	2926	2753	2890	2706	1786	3190	1803
Mp1g04610	1	0	1	3	1	1	0	5	0	0	1	1
Mp1g04620	19	58	30	4	31	44	57	35	26	17	28	33
Mp1g04630	1340	1829	1405	1086	1826	1749	2582	2111	2532	1511	1888	1447
Mp1g04640	923	946	769	776	1198	912	889	981	923	696	923	682
Mp1g04650	731	704	583	458	747	515	3664	4472	3567	4902	7471	4542
Mp1g04660	0	0	0	0	0	0	0	0	0	0	0	0
Mp1g04670	0	4	9	17	41	10	0	2	4	2	0	0
Mp1g04680	68	102	38	63	160	34	69	86	32	328	244	260
Mp1g04690	244	395	356	111	264	349	165	149	182	181	241	190
Mp1g04700	0	0	0	0	0	0	0	0	0	0	0	0
Mp1g04710	263	334	344	373	385	348	224	226	270	107	73	104
Mp1g04720	84	115	113	72	124	90	86	76	68	32	31	29
Mp1g04730	7	5	8	6	14	12	8	2	3	3	7	0
Mp1g04740	13	2	12	6	17	16	13	5	8	5	10	2
Mp1g04750	675	657	501	454	633	677	271	277	237	197	175	160
Mp1g04760	479	549	434	395	567	494	927	984	973	754	979	906
Mp1g04770	20	16	13	22	14	10	31	49	42	24	33	22
Mp1g04780	135	147	121	163	246	203	118	118	137	106	102	85
Mp1g04790	6031	6303	5328	5740	9034	6877	5168	5815	5979	4610	4894	4367
Mp1g04800	12189	11645	10785	10795	15154	12350	12169	12057	13855	8730	9125	7584
Mp1g04810	1573	1717	1447	1175	2139	1753	1541	1681	1652	1376	1732	1479
Mp1g04820	812	907	816	925	1368	912	614	679	650	464	418	427
Mp1g04830	875	1004	690	844	1295	921	357	360	234	259	98	58
Mp1g04840	1536	1487	1272	1267	1846	1493	1482	1619	1537	1539	1693	1406
Mp1g04850	535	526	460	530	577	564	797	770	923	707	823	772
Mp1g04860	1558	1507	1426	1825	2428	1613	1033	1307	1341	1106	1079	837
Mp1g04870	1949	2151	1836	1396	2512	2519	2013	2080	1781	1599	2150	1744
Mp1g04880	2489	3026	2977	3952	5139	3936	2186	2391	2273	2469	1560	1200
Mp1g04890	1143	1529	1369	1712	2135	1392	1714	1834	1731	1404	1435	1396
Mp1g04900	1	6	10	2	13	12	6	14	5	11	8	7
Mp1g04910	45	83	56	269	863	112	30	29	36	400	27	11
Mp1g04920	9145	9292	7647	10700	14153	9286	6773	7643	8556	9919	8391	7783
Mp1g04930	5	8	3	3	5	1	9	8	3	8	5	6
Mp1g04940	507	513	384	390	589	649	1012	1049	1050	1284	1727	1283
Mp1g04950	0	3	1	1	2	0	2	2	0	2	1	3
Mp1g04960	4	7	1	11	44	2	6	1	0	89	7	8
Mp1g04970	1	1	2	4	18	3	1	0	0	28	4	3
Mp1g04980	66	87	46	69	94	105	72	71	59	45	57	48
Mp1g04990	1523	1695	1310	552	907	1226	2285	2477	2994	3545	2758	3880
Mp1g05000	2284	2301	1847	2087	2718	2544	3174	3175	2882	3446	4273	3478
Mp1g05010	0	0	0	1	0	0	9	13	16	4	3	8
Mp1g05020	63	108	110	26	101	114	133	90	140	61	124	102
Mp1g05030	1674	2155	2118	1214	2118	1938	2441	2595	3555	1628	2274	2195
Mp1g05040	345	369	273	365	526	466	290	360	311	284	323	218
Mp1g05050	3	3	1	4	6	1	7	11	7	6	3	3
Mp1g05060	10098	10611	8306	4700	6141	7647	16745	17012	22356	26149	19086	26258
Mp1g05070	171	206	229	530	626	311	215	318	291	374	131	121
Mp1g05080	798	907	757	575	980	862	1290	1180	1476	1017	1178	1182
Mp1g05090	1375	1682	1355	1228	1608	1597	2656	2609	2812	1801	1992	1709
Mp1g05100	29	11	29	19	19	22	21	39	30	7	5	8
Mp1g05110	656	625	534	711	920	725	689	788	743	663	663	508
Mp1g05120	1147	1990	1850	1260	2003	1557	826	921	726	540	674	607
Mp1g05130	1676	1846	1611	1628	2613	2038	1955	2038	2100	1739	2041	1603
Mp1g05140	1055	1101	889	815	1328	1282	1036	1108	924	960	1249	961
Mp1g05150	634	649	603	518	717	574	325	493	254	387	774	320
Mp1g05160	4	13	4	19	48	17	1	5	0	4	3	0
Mp1g05170	0	0	0	0	0	0	0	0	0	0	0	0
Mp1g05180	2	11	3	2	13	15	1	8	0	1	5	2
Mp1g05190	1157	888	680	1572	1316	804	3906	4723	6037	5266	6598	6573
Mp1g05200	2292	1960	1546	1891	2842	2100	9203	10336	9340	9233	15303	15291
Mp1g05210	16	8	1	18	7	4	327	259	511	273	551	427
Mp1g05220	1130	968	902	1220	1427	1136	3980	4754	4692	4648	6637	6424
Mp1g05230	13	19	44	13	6	33	16	26	15	12	8	17
Mp1g05240	0	0	1	0	0	0	0	1	0	0	0	1
Mp1g05250	3482	4066	3636	4121	5808	4308	5227	5445	5797	3855	4483	3529
Mp1g05260	181	143	133	161	187	190	350	387	294	231	270	202
Mp1g05270	1354	1259	1018	947	1345	1098	1824	2031	1611	1544	2399	1480
Mp1g05280	865	840	719	847	1102	946	814	854	892	706	881	677
Mp1g05290	5	1	9	7	7	10	3	5	2	4	7	6
Mp1g05300	4570	3603	2790	2695	3206	3634	6895	9154	6451	8378	15280	7114
Mp1g05310	559	597	515	473	838	668	574	671	535	502	598	443
Mp1g05320	2148	2307	1983	1525	2501	2204	1884	2262	2258	1945	2292	2086
Mp1g05330	138	107	76	128	182	131	107	194	138	131	182	174
Mp1g05340	1171	1236	850	2416	2662	1929	4180	4858	6759	2676	2741	3763
Mp1g05350	1977	2314	2062	1673	2615	2551	1916	1897	2109	1288	1625	1338
Mp1g05360	566	568	529	670	829	640	837	835	969	660	828	651
Mp1g05370	540	525	436	466	663	565	314	357	338	251	308	219
Mp1g05380	924	1210	894	701	1496	1252	1237	1274	1146	1248	1648	1342
Mp1g05390	4	0	3	5	3	1	1	1	7	2	3	2
Mp1g05400	1521	1638	1373	1257	2031	1904	1315	1351	1276	1044	1286	1053
Mp1g05410	183	175	173	309	396	244	131	102	103	187	45	44
Mp1g05420	2827	2593	2282	2275	3189	2736	3623	4159	3758	3387	4861	3081
Mp1g05430	2217	2512	2006	2980	3549	2678	1043	978	1110	904	527	574
Mp1g05440	0	0	0	0	0	1	0	0	3	0	0	0
Mp1g05450	1180	1178	1046	1259	1589	1254	1018	1086	1273	1084	1121	923
Mp1g05460	18446	17974	14497	20501	26914	18315	12546	14251	15551	15111	12807	11647
Mp1g05470	1674	1812	1523	1630	2371	1795	1674	1760	1794	1380	1772	1410
Mp1g05480	1015	1214	924	633	1477	1339	1158	1111	1048	999	1414	1239
Mp1g05490	0	0	0	0	0	0	0	0	0	0	0	0
Mp1g05500	1052	874	761	712	1105	829	1102	1224	1183	734	898	705
Mp1g05510	920	986	788	719	1122	1163	978	1129	1021	919	1236	1042
Mp1g05520	2003	1899	1625	2549	3079	2173	2662	3156	3240	2378	2476	1966
Mp1g05530	2104	2146	1633	2514	3187	2306	1371	1607	1287	1025	867	717
Mp1g05540	1724	1893	1608	1494	2229	2022	2636	2734	2864	2215	2931	2729
Mp1g05550	2341	2305	1973	2361	3222	2533	3368	3631	4090	2570	3193	2837
Mp1g05560	607	659	568	642	941	754	685	721	753	546	632	511
Mp1g05570	5170	5357	4515	4216	6100	5142	2058	2494	2387	1732	1687	1551
Mp1g05580	806	853	770	746	1245	922	412	365	374	261	218	204
Mp1g05590	2102	2589	2161	1430	3278	2759	2120	2261	1798	1772	2233	1890
Mp1g05600	0	0	2	2	1	3	3	2	0	0	1	2
Mp1g05610	0	0	0	0	0	0	0	0	0	0	0	0
Mp1g05620	283	323	263	260	488	349	349	317	342	257	293	323
Mp1g05630	381	316	285	411	431	359	367	452	465	329	387	284
Mp1g05640	312	323	295	318	467	386	426	442	470	421	403	361
Mp1g05650	440	509	430	380	708	499	410	410	357	393	487	320
Mp1g05660	1761	1711	1532	1429	1908	1736	1951	1958	1997	1309	1673	1514
Mp1g05670	1097	1256	896	1191	1602	1232	569	667	530	440	413	372
Mp1g05680	7212	7094	6294	5167	8033	7647	6979	7438	7495	5943	7428	5944
Mp1g05690	2607	2750	2290	2485	3130	2778	1562	1741	1954	1350	1469	1261
Mp1g05700	259	211	213	193	388	277	199	273	349	405	449	262
Mp1g05710	5341	4203	3738	4643	6749	4584	2218	2750	2516	2107	2127	1358
Mp1g05720	13	9	3	3	9	11	12	15	16	10	15	22
Mp1g05730	2326	2334	1768	2872	3126	2580	809	955	655	553	433	360
Mp1g05740	443	499	406	447	812	468	344	429	419	544	409	379
Mp1g05750	430	403	348	545	704	433	423	462	569	334	250	193
Mp1g05760	0	0	0	0	0	0	0	0	0	0	0	0
Mp1g05770	1	0	0	0	1	1	0	0	0	1	0	0
Mp1g05780	80	94	58	117	192	108	63	115	115	225	84	144
Mp1g05790	186	371	275	430	702	315	246	409	605	409	149	135
Mp1g05800	0	0	0	0	0	0	0	0	0	0	0	0
Mp1g05810	76	64	41	111	88	59	75	175	65	82	159	78
Mp1g05815	0	0	0	0	0	0	0	1	0	0	0	1
Mp1g05820	0	0	0	0	0	0	1	0	2	0	0	1
Mp1g05830	1425	1288	1088	1106	1710	1485	1824	2346	1500	2251	2870	2269
Mp1g05840	24	31	10	29	41	40	22	17	9	11	2	5
Mp1g05850	0	0	1	2	2	0	0	7	0	3	0	0
Mp1g05860	195	314	224	287	434	362	182	166	119	157	88	58
Mp1g05870	1272	1544	1206	2227	2414	1996	994	1127	816	788	417	310
Mp1g05880	404	328	332	351	654	343	234	369	284	476	279	243
Mp1g05890	427	346	336	363	698	359	253	365	292	498	288	260
Mp1g05900	0	0	0	0	0	0	0	0	0	0	0	0
Mp1g05910	661	634	627	716	942	731	653	720	728	596	675	561
Mp1g05920	753	726	632	1351	1397	967	855	1019	1125	632	469	400
Mp1g05925	4	1	0	1	5	5	2	1	0	1	2	0
Mp1g05930	260	330	235	322	458	318	230	340	239	227	284	202
Mp1g05940	1	2	7	15	48	5	0	0	3	9	0	2
Mp1g05950	4163	4889	4559	2219	4781	4159	3223	3474	3363	3983	4159	3476
Mp1g05955	9	8	7	6	2	10	5	9	12	6	14	8
Mp1g05960	2519	2518	2339	3384	4303	3027	2727	2903	3209	2221	2131	1783
Mp1g05970	1199	1087	953	1209	1780	1328	2665	2720	2211	2081	2674	1781
Mp1g05980	949	907	724	920	1361	951	1489	1563	1658	1198	1345	1072
Mp1g05985	1	0	0	0	0	0	0	0	0	0	0	0
Mp1g05990	9	19	6	28	27	14	0	12	3	3	0	1
Mp1g06000	978	994	835	1038	1321	1037	387	413	404	220	314	165
Mp1g06010	725	630	476	1147	1195	679	361	421	347	172	173	103
Mp1g06020	1662	1980	1636	2004	2714	1804	1889	2316	2372	1948	1769	1858
Mp1g06030	3335	3332	2771	4178	5116	3697	4016	4593	5322	2865	3040	2802
Mp1g06040	221	277	225	160	272	310	245	209	186	131	167	99
Mp1g06050	91	122	90	111	113	108	94	158	94	66	62	40
Mp1g06060	49	53	29	51	66	60	410	444	777	885	756	1771
Mp1g06070	0	2	2	0	4	6	1	2	0	4	3	4
Mp1g06080	2221	1832	1908	1391	2751	1742	2234	2350	2413	1966	2248	1684
Mp1g06090	1870	1640	1214	2285	2289	1608	2825	3534	2864	2909	3441	2713
Mp1g06100	928	951	770	747	1035	944	777	849	843	726	861	725
Mp1g06110	381	329	317	478	527	400	533	680	681	594	624	565
Mp1g06120	966	1119	823	1079	1424	1083	1245	1296	1401	924	975	886
Mp1g06130	697	677	541	675	879	666	652	691	541	536	605	417
Mp1g06140	378	426	327	368	496	409	492	657	501	369	456	392
Mp1g06150	3032	3103	2808	3363	4452	3410	2414	2700	2762	1635	1679	1280
Mp1g06160	597	706	640	623	993	881	568	579	537	359	441	298
Mp1g06165a	0	0	0	0	0	0	0	0	0	0	0	0
Mp1g06170	4878	5166	4135	6195	8058	5096	4003	4945	5290	4698	4150	3940
Mp1g06180	389	396	365	341	525	423	346	382	351	243	295	251
Mp1g06190	235	332	197	449	1076	280	196	185	195	598	163	131
Mp1g06200	720	820	711	586	1061	953	622	631	559	513	628	554
Mp1g06210	603	603	504	554	727	660	465	517	580	327	390	356
Mp1g06220	423	453	356	412	579	427	771	728	776	510	707	615
Mp1g06230	145	154	109	158	189	140	217	240	273	174	244	186
Mp1g06240	124	145	140	133	192	233	471	396	318	231	260	331
Mp1g06250	0	0	0	0	0	0	0	0	0	0	1	1
Mp1g06260	21954	21880	17933	23611	30906	21266	16617	18566	20498	17918	15719	14858
Mp1g06270	11681	11926	10437	13802	18732	12920	14338	17560	18734	15659	16693	17690
Mp1g06280	2994	2928	2380	4211	3933	2935	6021	6762	8077	4853	4848	4571
Mp1g06290	246	239	168	157	270	239	332	348	276	331	422	315
Mp1g06300	0	0	0	0	0	1	0	1	1	0	0	2
Mp1g06310	489	509	411	452	581	434	609	594	666	500	654	616
Mp1g06320	934	1193	939	941	1439	1189	1185	1255	1350	1084	1318	1230
Mp1g06330	1283	976	568	1440	1028	886	1482	2245	612	1039	1265	314
Mp1g06340	338	243	182	985	641	372	1711	1718	2643	749	879	604
Mp1g06350	0	1	0	1	2	0	2	0	3	3	8	1
Mp1g06360	1407	1360	1053	1389	1893	1426	2356	2707	3062	1937	2571	2091
Mp1g06370	4	3	4	3	4	2	0	0	1	0	0	1
Mp1g06380	13	46	63	45	79	262	39	42	0	9	7	2
Mp1g06390	0	0	0	0	0	0	0	0	0	0	0	0
Mp1g06400	0	0	0	0	0	1	0	1	0	0	0	0
Mp1g06410	4	7	6	10	16	7	14	8	10	2	7	3
Mp1g06420	685	773	669	526	910	843	601	660	613	600	658	578
Mp1g06430	419	383	378	391	645	508	335	377	354	282	350	260
Mp1g06440	9	12	7	8	8	2	10	8	4	31	83	25
Mp1g06445	0	0	0	2	0	0	1	0	1	1	2	1
Mp1g06450	5	4	1	6	2	2	4	3	0	0	2	1
Mp1g06460	3635	3309	2574	5354	5453	3534	8828	9849	10728	8058	8112	6681
Mp1g06470	1050	1298	971	761	1664	1530	1225	1297	1092	1004	1269	1094
Mp1g06480	1386	1384	1278	1034	1589	1543	1285	1326	1310	1087	1346	1161
Mp1g06490	1416	930	860	774	1267	1035	1322	1242	1201	807	1179	645
Mp1g06500	21081	20634	17517	25339	31564	21866	14152	16608	17275	16880	15133	14141
Mp1g06510	335	319	262	247	389	380	295	325	296	225	294	244
Mp1g06520	541	468	415	714	811	554	901	1094	1258	767	833	781
Mp1g06530	2434	2722	2066	3476	3612	2594	1312	1786	1601	1242	1078	1015
Mp1g06540	33	32	34	45	65	52	48	62	70	38	50	50
Mp1g06550	6561	7445	6553	5398	8819	7911	7612	7715	8218	5721	7502	5267
Mp1g06560	4091	4485	3845	3264	5050	4487	2880	3007	2988	2068	2648	2088
Mp1g06570	0	0	0	0	0	0	0	0	0	0	0	0
Mp1g06580	650	681	563	729	1197	846	673	738	718	510	572	436
Mp1g06590	0	0	0	0	0	0	0	0	0	0	0	0
Mp1g06600	618	745	550	955	1294	552	996	1279	965	1204	1254	852
Mp1g06605a	0	0	0	0	0	1	0	0	0	0	0	0
Mp1g06610	1468	1324	1095	1745	2025	1406	1400	1574	1726	1422	1250	1113
Mp1g06620	336	394	321	378	586	405	303	325	285	247	206	161
Mp1g06630	735	904	801	584	1156	1064	979	972	903	814	1079	852
Mp1g06640	593	537	463	603	780	575	446	466	528	349	377	299
Mp1g06650	2344	2133	1726	2201	2453	2327	880	1093	742	474	430	287
Mp1g06660	4854	6669	5371	4680	8118	5349	2980	3930	4296	3460	3295	3491
Mp1g06670	15	10	12	9	17	10	3	8	4	9	8	6
Mp1g06680	9	6	9	8	15	15	7	5	4	2	5	3
Mp1g06690	3	2	3	3	7	3	0	8	4	2	4	3
Mp1g06700	186	211	153	178	275	205	146	170	150	96	143	84
Mp1g06710	242	256	252	203	328	264	242	293	242	349	381	320
Mp1g06720	154	175	147	141	203	163	145	121	113	93	121	107
Mp1g06730	440	503	395	475	631	475	555	622	696	416	530	409
Mp1g06740	352	373	321	328	447	377	250	271	276	147	165	170
Mp1g06750	2102	2310	1826	1395	2785	2729	1969	2043	1922	1626	2085	1615
Mp1g06760	0	0	0	0	0	0	5	5	0	6	6	2
Mp1g06770	1481	1127	703	1116	806	826	2457	3448	1945	3044	4749	2662
Mp1g06780	1283	968	627	932	866	853	4834	5514	5752	5399	8250	6058
Mp1g06790	36	48	46	29	51	113	44	42	13	42	11	17
Mp1g06800	6542	9356	6739	5644	6577	4759	3145	4295	2926	4693	5537	4052
Mp1g06810	0	0	0	0	0	0	0	0	0	0	0	0
Mp1g06820	22	83	53	56	131	23	7	11	4	16	11	2
Mp1g06830	0	2	0	0	8	3	0	2	0	2	31	0
Mp1g06840	1207	1243	1001	1028	1311	1206	800	843	789	730	709	507
Mp1g06850	331	403	311	219	336	383	250	219	223	163	203	163
Mp1g06860	1760	1853	1324	1991	2197	1614	986	1058	921	553	538	470
Mp1g06870	653	721	639	586	1094	855	600	727	557	645	584	449
Mp1g06880	1046	1008	952	900	1306	1147	1144	1178	1018	861	913	677
Mp1g06890	1685	1813	1550	1361	2432	1993	1435	1452	1730	1129	1269	1279
Mp1g06900	3035	3326	2855	2506	4307	3710	2370	2762	2781	2350	2654	2272
Mp1g06910	2274	2845	2325	1539	2628	2542	1235	1198	1439	856	972	745
Mp1g06920	13	11	10	13	0	3	46	61	41	68	87	62
Mp1g06930	7013	6835	5797	4955	8240	7456	9002	9335	11227	7337	9361	8059
Mp1g06940	0	0	0	0	0	0	0	0	0	0	0	0
Mp1g06950	0	0	0	0	0	0	0	0	0	0	0	0
Mp1g06960	2	1	1	0	0	0	0	0	0	0	0	0
Mp1g06970	0	0	0	0	0	0	0	0	0	0	0	0
Mp1g06980	8	17	12	8	7	9	1	3	2	3	0	6
Mp1g06990	1099	1136	1000	1234	1643	1278	1305	1203	1267	918	976	753
Mp1g07000	220	243	194	272	374	283	201	251	272	208	240	236
Mp1g07010	0	0	0	0	0	0	0	0	2	0	0	0
Mp1g07020	3	8	3	8	12	8	9	10	8	8	6	2
Mp1g07030	4	7	1	0	12	9	6	9	2	3	7	4
Mp1g07040	2380	2603	2147	1633	2801	2486	2371	2554	2424	2276	3148	2426
Mp1g07050	10526	10245	10696	10848	16173	11404	13630	17864	20167	24005	24863	27233
Mp1g07060	7106	8096	6438	4754	7972	6704	3061	3514	3332	2960	2657	2505
Mp1g07070	2778	2929	2582	1625	3249	2887	3090	3548	3438	2517	2833	2451
Mp1g07080	0	0	0	0	0	0	2	0	0	0	0	0
Mp1g07090	0	0	0	0	0	0	3	0	0	0	0	1
Mp1g07100	4	5	0	3	5	6	9	8	5	8	4	4
Mp1g07110	5877	5312	4836	6128	7305	6050	6533	7130	7714	4896	4879	4713
Mp1g07120	11839	12655	10728	16797	21329	11880	10989	13381	14626	13827	11106	11303
Mp1g07130	592	710	541	578	862	522	272	305	228	261	217	146
Mp1g07140	58	72	61	66	129	90	66	106	81	33	69	55
Mp1g07150	786	766	634	738	1034	850	673	675	693	489	593	506
Mp1g07160	4	7	4	2	6	4	1	3	2	0	1	1
Mp1g07170	9912	10050	7291	12127	11141	10400	4137	4506	3877	1859	1511	1173
Mp1g07180	4250	3294	3057	4842	5141	3691	2943	3997	4282	2393	2494	2405
Mp1g07190	167	207	194	200	286	210	201	179	162	148	126	121
Mp1g07200	1973	2059	1690	2326	3337	2318	1305	1519	1658	1420	1154	1203
Mp1g07210	13	48	25	83	110	51	25	18	15	65	19	20
Mp1g07220	780	1110	702	1029	1284	1019	1958	1613	1997	1997	1667	1763
Mp1g07230	3446	3475	3104	3224	4382	4220	3835	3977	5030	2865	3109	2824
Mp1g07240	578	613	504	463	737	708	542	575	503	514	685	467
Mp1g07250	8472	8256	7838	5072	8534	8128	9460	9264	9961	9404	11221	8580
Mp1g07260	36	14	39	22	18	21	103	118	107	64	103	97
Mp1g07270	7829	7881	6593	10798	13753	8708	7152	8175	8782	6409	5494	4907
Mp1g07280	268	235	200	259	400	468	326	356	325	239	313	236
Mp1g07290	2849	2885	2447	1830	2982	2899	2506	2404	2628	1978	2400	1882
Mp1g07300	2	0	3	0	1	0	12	9	8	3	0	2
Mp1g07310	976	1148	990	990	1370	1303	1694	1372	1815	1083	649	867
Mp1g07320	1327	1290	995	1236	1490	1288	2088	2207	2128	1891	2753	2099
Mp1g07330	33	38	21	19	28	30	23	30	25	42	31	23
Mp1g07340	3797	4137	3664	2882	5000	4345	3965	4061	4271	3591	4085	3730
Mp1g07350	1686	1772	1524	1478	2059	1744	1605	1678	1694	1508	1783	1267
Mp1g07360	5230	4802	4195	5365	6165	4649	7926	9251	8829	7859	11438	7778
Mp1g07370	1811	2155	1930	2090	2332	1942	1796	2402	2008	1343	1979	1409
Mp1g07380	836	1020	855	849	1125	991	1427	1443	1359	1607	1809	1634
Mp1g07390	10	25	13	10	25	13	20	23	22	26	25	30
Mp1g07400	0	0	0	1	0	0	0	1	0	1	1	2
Mp1g07410	1	0	0	0	0	1	0	0	1	0	3	0
Mp1g07420	14197	14512	11926	16212	21290	14869	10499	11728	13128	12227	10577	10493
Mp1g07430	1473	1652	1303	1628	2095	1512	1388	1732	1749	1351	1496	1228
Mp1g07440	1	5	1	1	4	1	1	3	2	1	4	1
Mp1g07450	2559	3202	2513	1705	3426	3323	3937	3682	3521	3129	4114	3807
Mp1g07460	1915	2098	1590	1276	1829	1274	12179	15719	13862	22237	25617	18129
Mp1g07470	1	1	0	2	0	0	8	21	9	23	33	28
Mp1g07480	702	793	645	583	955	721	716	802	727	715	707	543
Mp1g07490	1045	1078	979	1023	1449	1235	951	990	1114	771	891	689
Mp1g07500	4435	4873	3776	5103	5928	4954	2300	2648	2462	1708	1539	1376
Mp1g07510	623	572	495	653	598	707	586	530	819	198	302	333
Mp1g07520	548	656	455	500	668	495	866	1005	1126	1146	1174	1561
Mp1g07530	203	206	153	189	267	265	318	515	470	458	621	407
Mp1g07540	0	0	0	0	0	0	0	0	0	0	0	0
Mp1g07550	3	3	7	1	0	3	1	1	1	1	2	2
Mp1g07560	19	10	23	13	8	25	10	15	8	10	6	12
Mp1g07570	135	116	93	74	164	177	71	89	67	57	63	48
Mp1g07580	0	0	0	0	0	0	0	0	0	0	0	0
Mp1g07590	1112	812	754	640	945	920	725	824	973	549	513	433
Mp1g07600	664	618	635	533	721	643	519	544	605	500	525	487
Mp1g07610	2674	3322	2712	4164	4268	3735	956	1399	1322	813	759	632
Mp1g07620	2	5	16	5	11	15	12	6	8	3	4	10
Mp1g07630	59	46	56	30	67	58	20	27	18	12	8	8
Mp1g07640	1936	2318	2115	1482	3003	2514	1668	1846	1780	1446	1369	1426
Mp1g07645	6	9	2	4	5	4	2	2	3	2	4	1
Mp1g07650	1	1	2	0	0	2	0	0	1	2	0	1
Mp1g07660	608	572	574	477	724	636	439	554	558	302	384	395
Mp1g07670	1590	1231	944	234	699	1906	1197	664	1807	285	377	209
Mp1g07680	2574	1925	994	429	1187	2889	3504	2937	4975	2288	1656	1450
Mp1g07685	0	0	0	0	0	0	1	0	0	0	0	1
Mp1g07690	451	435	334	353	480	483	410	378	426	301	384	248
Mp1g07700	2106	2190	1820	1914	2876	2301	2692	2923	2900	1927	2593	2198
Mp1g07710	1279	1515	1148	1034	1870	1630	689	828	598	656	613	547
Mp1g07720	13889	14739	12132	13856	17938	13538	9594	10194	11410	10429	9642	8505
Mp1g07730	1543	1114	1090	1503	2084	2805	1686	1335	1827	919	1205	922
Mp1g07740	0	0	0	0	0	0	0	0	0	0	0	0
Mp1g07750	0	0	0	0	0	0	1	1	0	2	1	0
Mp1g07760	3620	3854	3285	2956	3831	4036	4099	4177	5429	3308	2575	2982
Mp1g07770	10	13	3	11	22	6	15	17	7	11	8	4
Mp1g07780	690	783	559	671	1004	593	314	424	389	408	409	118
Mp1g07790	6	4	2	4	12	7	3	7	3	2	6	1
Mp1g07800	41	38	39	75	64	41	62	49	67	38	52	53
Mp1g07810	450	475	455	629	706	464	577	681	706	469	554	447
Mp1g07820	323	335	279	297	502	337	269	279	268	165	186	135
Mp1g07830	4747	4624	4296	3337	5174	4449	7726	8899	8424	6881	9943	7501
Mp1g07840	616	579	517	594	875	616	543	514	620	316	276	242
Mp1g07850	5441	5363	4334	8728	7814	6296	27100	27727	34837	17139	21239	21880
Mp1g07860	26082	22640	18465	17462	24337	21931	22836	29816	28877	26874	34104	28079
Mp1g07870	595	516	463	526	813	680	543	479	536	315	401	320
Mp1g07880	3825	3335	2929	4935	5772	4082	4951	5613	6643	4143	3903	3788
Mp1g07890	163	141	121	179	430	69	891	777	1235	1054	823	754
Mp1g07900	106	80	74	197	380	64	317	317	406	495	248	165
Mp1g07910	219	225	139	226	403	223	418	468	572	266	271	280
Mp1g07920	110	90	73	126	176	88	180	209	260	129	129	104
Mp1g07930	0	5	0	0	0	1	2	5	0	0	4	1
Mp1g07940	569	703	570	623	975	555	460	502	515	446	399	326
Mp1g07950	0	2	0	0	1	0	0	0	0	0	0	0
Mp1g07960	830	944	753	1144	1469	939	1030	1052	1237	847	752	777
Mp1g07970	788	761	750	974	1152	770	541	650	627	502	505	359
Mp1g07980	1674	1936	1737	1710	2884	1867	1443	1703	1523	1255	1590	1300
Mp1g07990	887	824	757	937	1379	1027	927	1054	1215	948	1014	913
Mp1g08000	2348	2033	1532	1948	3124	1922	1369	1649	2056	2111	1924	1502
Mp1g08010	59	83	60	39	108	96	167	158	124	120	137	175
Mp1g08020	971	1020	754	916	1586	1320	2017	2321	2377	1943	2817	2105
Mp1g08030	1469	1534	1325	1629	2079	1629	2407	2510	2747	1766	2147	1692
Mp1g08040	4404	4615	3810	3790	5564	4042	1233	1645	1339	1113	1009	821
Mp1g08050	0	0	0	0	8	1	1	1	0	1	1	0
Mp1g08060	32	30	48	21	84	80	39	24	20	27	53	22
Mp1g08070	0	1	1	1	1	1	0	0	0	1	4	2
Mp1g08080	0	4	1	4	9	0	6	6	4	14	9	4
Mp1g08090	320	337	236	275	399	263	365	363	407	403	462	326
Mp1g08100	592	634	591	586	1080	638	439	546	522	481	456	325
Mp1g08110	198	255	191	266	358	257	160	231	219	156	135	134
Mp1g08120	0	0	0	0	0	0	0	0	0	0	0	0
Mp1g08130	106	28	19	49	146	65	9	21	11	56	76	23
Mp1g08140	2484	1556	1533	2011	2664	2072	1343	1536	1526	836	995	615
Mp1g08150	1071	841	752	868	996	921	965	1151	1187	964	1068	747
Mp1g08160	6274	6360	4916	9359	11681	6666	5070	6437	7161	7589	6242	6352
Mp1g08170	307	197	140	244	397	326	913	881	911	808	1322	953
Mp1g08180	4	4	3	17	13	2	631	1040	513	1079	2007	1241
Mp1g08190	0	0	0	0	0	0	5	5	3	3	12	3
Mp1g08200	4	0	1	1	1	0	3	6	3	4	6	14
Mp1g08210	1	1	1	1	0	0	6	4	4	4	9	3
Mp1g08220	528	522	473	348	716	577	262	339	242	455	412	270
Mp1g08230	188	239	218	100	229	307	166	178	134	134	222	172
Mp1g08240	0	0	0	0	0	0	0	0	0	0	0	0
Mp1g08250	128	94	79	81	212	168	335	296	367	315	490	339
Mp1g08260	0	1	0	4	12	0	0	0	0	30	2	1
Mp1g08270	4	0	3	6	8	0	0	0	0	5	2	0
Mp1g08280	644	609	495	544	716	636	539	588	543	503	452	383
Mp1g08290	2337	2508	1923	1186	2050	1561	3294	4037	2735	4694	6933	3913
Mp1g08300	11604	16512	15062	11005	18054	13117	4646	5312	5717	4920	3582	3559
Mp1g08310	4387	4361	3839	2571	4062	3831	2639	2918	2667	2144	2719	2194
Mp1g08320	1958	2403	1900	2069	2764	2284	2246	2446	2604	2048	2478	2128
Mp1g08330	1113	1274	1031	1509	1579	1309	1064	1156	1305	579	710	683
Mp1g08340	703	728	585	497	829	825	971	945	979	705	986	774
Mp1g08350	13	20	21	12	24	45	21	25	8	2	8	5
Mp1g08360	126	131	125	147	143	200	198	185	150	100	105	92
Mp1g08370	740	902	797	716	1228	791	500	645	549	641	626	474
Mp1g08380	338	309	304	331	527	366	348	389	394	342	402	262
Mp1g08390	219	177	168	289	319	235	532	605	731	349	350	358
Mp1g08400	758	812	595	989	1090	779	1293	1322	1697	1257	961	1147
Mp1g08410	570	677	506	390	669	655	540	455	429	467	565	442
Mp1g08420	6	5	1	2	3	3	5	4	9	2	3	1
Mp1g08430	3238	3914	3481	2445	4681	3479	4412	4503	4782	4577	4529	3647
Mp1g08440	121	120	126	198	240	158	125	121	141	105	68	73
Mp1g08450	621	629	572	844	1146	761	776	900	842	646	668	536
Mp1g08460	473	487	456	343	555	391	387	499	448	476	498	409
Mp1g08470	360	463	380	137	482	461	434	466	306	324	493	386
Mp1g08480	51	60	54	14	52	79	60	54	22	33	46	45
Mp1g08490	2352	1888	1822	1571	2519	2241	2441	2597	3426	2510	2465	2127
Mp1g08500	3	2	3	4	1	1	6	4	8	5	4	2
Mp1g08510	1176	1360	1123	795	1638	1235	405	527	397	347	300	289
Mp1g08520	598	675	576	531	900	577	388	431	381	389	404	371
Mp1g08530	685	677	590	935	1048	698	796	1000	1065	753	704	691
Mp1g08540	0	0	0	0	0	0	0	0	0	0	0	0
Mp1g08550	525	698	662	481	1147	537	508	653	517	666	602	526
Mp1g08560	529	554	466	796	925	601	349	405	341	238	227	169
Mp1g08570	227	123	109	217	677	70	9	9	4	442	16	8
Mp1g08580	245	271	236	240	443	281	296	349	330	319	359	325
Mp1g08590	594	682	550	796	1138	794	1832	2166	2002	1663	2283	2079
Mp1g08600	1875	1913	1442	4170	3366	2247	4120	4986	5967	2609	2753	2230
Mp1g08610	23	27	30	23	40	37	31	28	24	26	31	27
Mp1g08620	14	15	15	36	42	31	35	21	30	28	15	17
Mp1g08630	221	301	399	518	1005	624	488	515	293	861	510	346
Mp1g08640	465	615	518	399	839	612	365	382	274	281	329	267
Mp1g08650	0	0	0	0	0	0	0	1	0	0	0	0
Mp1g08660	845	997	728	790	1294	904	1503	1611	1771	1286	1454	1401
Mp1g08670	528	636	578	337	690	759	795	791	686	635	990	849
Mp1g08680	305	299	263	460	501	335	298	360	352	189	256	194
Mp1g08690	2342	2629	2157	2336	3348	3280	3751	4403	4503	2785	3673	3691
Mp1g08700	1	1	1	1	4	2	11	25	24	14	4	31
Mp1g08710	0	0	0	3	0	3	12	16	28	11	2	9
Mp1g08720	1116	1255	1034	983	1439	1241	1291	1309	1311	1059	1292	1065
Mp1g08730	1850	1776	1422	2278	2845	2210	2479	2705	3135	1590	1879	1735
Mp1g08740	2058	2329	1996	2191	2749	2039	2805	2975	3610	2391	2590	2206
Mp1g08750	975	999	898	1150	1777	1035	1079	1322	1187	1310	1289	1021
Mp1g08760	112	76	70	82	115	98	93	120	121	70	77	63
Mp1g08770	13	13	10	10	0	3	46	55	41	69	86	62
Mp1g08780	686	700	628	558	915	738	564	620	577	535	557	405
Mp1g08790	1	5	9	9	12	26	8	5	4	8	5	8
Mp1g08800	5	10	13	20	35	14	4	3	2	4	3	0
Mp1g08810	458	503	440	410	653	516	365	367	298	314	353	258
Mp1g08820	538	527	493	427	726	614	489	506	447	340	413	270
Mp1g08830	0	0	0	0	0	0	0	0	0	0	0	0
Mp1g08840	485	465	388	405	616	528	246	233	194	206	196	142
Mp1g08850	22	20	12	19	26	30	25	37	33	11	28	29
Mp1g08860	2919	3360	2846	2082	3714	3299	2536	2790	2441	2214	2669	2087
Mp1g08870	772	883	761	775	1323	918	747	846	764	709	868	625
Mp1g08880	1	1	1	0	1	0	0	0	2	0	0	1
Mp1g08890	866	1019	977	798	1445	1092	851	899	872	807	775	671
Mp1g08900	491	552	437	555	704	565	2342	2498	2974	1383	1888	1675
Mp1g08910	330	289	276	350	417	325	292	338	352	304	312	286
Mp1g08920	1163	1638	1405	1162	1811	1345	1928	2185	2216	1815	1985	1733
Mp1g08930	14	31	22	11	36	27	45	19	23	28	31	22
Mp1g08940	5827	5507	4888	5094	6202	5012	7499	8133	8973	6756	8745	6425
Mp1g08950	0	1	0	0	0	0	0	0	0	0	2	0
Mp1g08960	57	67	36	62	56	47	541	431	358	484	511	448
Mp1g08970	731	751	622	622	890	688	942	934	1043	838	983	756
Mp1g08980	23	21	23	19	21	14	17	12	26	18	16	16
Mp1g08990	46	39	18	189	247	64	955	2011	3104	1451	2373	3519
Mp1g09000	0	2	0	1	2	0	3	0	5	1	2	0
Mp1g09010	4	2	3	7	21	13	1	2	1	2	0	1
Mp1g09020	1231	1307	1082	1304	1713	1374	1295	1519	1778	1332	1545	1296
Mp1g09030	241	165	165	176	299	258	118	149	113	136	112	92
Mp1g09040	1762	1669	1521	1556	2479	1897	3096	3527	2847	2405	3754	2409
Mp1g09050	22	11	11	4	1	7	4	9	6	6	7	11
Mp1g09060	323	327	273	278	450	359	300	290	292	233	316	266
Mp1g09070	911	898	783	1182	1361	919	1128	1316	1400	976	1019	839
Mp1g09080	1275	1431	1263	914	1890	1612	1702	1809	1646	1466	1939	1513
Mp1g09090	306	325	259	409	583	386	294	306	269	256	202	192
Mp1g09100	383	521	388	463	643	453	1581	1899	2768	2357	2258	2599
Mp1g09110	134	172	141	212	269	187	405	462	638	532	480	684
Mp1g09120	158	145	67	137	218	112	4396	4416	6339	5367	5636	5067
Mp1g09130	0	0	0	0	0	0	0	0	0	0	0	0
Mp1g09140	346	472	415	614	835	532	385	430	452	528	334	282
Mp1g09150	1448	1345	1219	1307	2039	1526	1555	1671	1671	1226	1254	1155
Mp1g09160	384	463	365	383	626	477	292	369	348	367	372	290
Mp1g09170	556	464	478	636	682	542	698	851	814	672	846	661
Mp1g09180	67	87	56	28	61	112	208	224	155	156	254	171
Mp1g09190	71	112	62	38	51	116	184	209	136	148	248	140
Mp1g09200	201	192	115	146	168	210	357	512	418	399	581	357
Mp1g09210	6	20	10	14	48	10	69	68	111	17	8	6
Mp1g09220	5	16	0	1	7	6	68	91	151	67	27	47
Mp1g09230	4	6	1	1	1	4	38	40	63	67	36	61
Mp1g09240	25	194	80	304	675	66	1	4	3	536	13	8
Mp1g09250	696	685	523	731	788	697	707	728	706	455	676	528
Mp1g09260	1042	1057	891	918	1568	1150	1035	1099	1042	770	942	789
Mp1g09270	275	243	222	314	376	324	361	353	330	216	228	142
Mp1g09280	1306	1275	1141	944	1603	1416	1678	1660	1709	1184	1534	1171
Mp1g09290	96	428	289	173	302	486	239	163	35	78	1	6
Mp1g09300	569	1011	615	1566	4016	825	302	331	264	2162	259	216
Mp1g09310	800	870	678	1020	1151	1026	427	449	290	339	248	205
Mp1g09320	262	262	261	214	365	271	175	219	201	199	228	184
Mp1g09330	628	693	670	763	989	698	430	480	500	496	456	407
Mp1g09340	41	45	25	25	48	41	27	34	18	14	27	26
Mp1g09350	286	253	242	322	382	274	267	292	311	248	283	185
Mp1g09360	0	2	5	2	3	1	7	10	10	13	5	13
Mp1g09370	1157	1971	1705	651	1945	1304	1988	2122	2429	2652	2795	2545
Mp1g09380	1524	1318	1157	1029	1461	1410	611	621	573	412	395	241
Mp1g09390	490	563	453	383	670	512	438	474	381	335	569	388
Mp1g09400	140	94	95	87	110	96	96	100	87	86	86	107
Mp1g09410	90	82	79	42	82	80	73	90	65	82	130	96
Mp1g09420	388	288	337	193	439	312	222	310	227	79	150	106
Mp1g09430	0	0	0	0	0	0	2	0	0	0	0	0
Mp1g09440	2	0	7	2	4	2	0	1	0	0	1	0
Mp1g09450	0	1	0	0	0	1	0	0	0	0	0	1
Mp1g09460	4	5	4	5	4	4	4	5	1	1	4	0
Mp1g09470	891	946	811	745	1277	1121	789	902	779	739	913	656
Mp1g09480	102	80	55	83	103	121	109	120	115	83	111	82
Mp1g09490	1807	2334	1781	2538	3237	2504	1601	1739	1515	1178	979	713
Mp1g09500	1772	1477	1427	1815	3010	2373	1061	1083	778	876	688	471
Mp1g09510	440	397	294	342	529	380	427	601	388	425	713	443
Mp1g09520	431	305	227	313	390	277	354	501	253	302	591	235
Mp1g09530	1576	1435	1044	1582	1764	1395	1225	1412	1519	1158	1383	1095
Mp1g09540	147	116	110	126	177	118	100	101	102	72	78	51
Mp1g09550	23	16	20	13	25	28	13	18	13	4	16	14
Mp1g09560	132	164	117	89	202	199	125	105	80	102	147	99
Mp1g09570	308	254	227	290	383	315	224	234	229	203	235	160
Mp1g09580	12	4	3	9	6	5	19	30	37	36	44	30
Mp1g09590	0	0	0	0	1	1	0	1	0	0	0	0
Mp1g09600	254	408	557	1017	2925	1216	319	216	105	2339	226	56
Mp1g09610	130	120	179	206	592	596	202	110	80	269	148	20
Mp1g09620	2955	2729	2699	2861	3619	2726	3072	3476	4485	2046	2763	2561
Mp1g09630	0	0	0	1	0	1	0	0	0	0	0	0
Mp1g09640	5217	4784	4576	4841	6213	5061	4207	4797	6226	3139	3919	3496
Mp1g09650	4663	4245	3911	4148	5440	4575	3109	3492	4400	2439	2949	2466
Mp1g09660	3674	4472	4144	2770	4760	4056	2085	2394	2585	3025	2791	2252
Mp1g09670	2220	2282	1960	1835	2751	2179	1487	1705	1766	1271	1405	1211
Mp1g09680	323	306	291	327	468	346	235	286	252	193	203	175
Mp1g09690	365	384	314	509	554	442	537	584	633	614	636	525
Mp1g09700	11	6	13	7	36	23	12	4	4	14	7	4
Mp1g09710	156	141	134	348	246	296	486	580	604	120	60	158
Mp1g09720	1375	1597	1331	1633	2389	1629	1144	1255	1399	1077	962	992
Mp1g09730	102	102	61	88	139	134	121	111	124	126	135	105
Mp1g09740	53	34	31	43	53	48	34	32	48	42	37	35
Mp1g09750	0	0	0	0	0	1	1	1	2	1	0	1
Mp1g09755	43	52	38	25	41	37	21	35	32	54	70	44
Mp1g09760	19	26	21	6	20	14	4	13	12	22	22	23
Mp1g09770	415	460	325	456	482	386	419	509	576	390	487	391
Mp1g09780	124	213	145	116	258	212	139	179	153	114	125	124
Mp1g09790	376	508	444	522	678	491	367	457	457	341	359	303
Mp1g09800	41	30	29	32	42	42	32	58	25	32	33	31
Mp1g09810	299	325	184	298	624	327	459	492	487	531	505	454
Mp1g09820	597	759	566	617	849	827	684	758	685	564	649	545
Mp1g09830	1707	1785	1467	3712	3702	2301	3738	4858	5024	2871	2952	2178
Mp1g09840	563	433	391	546	642	553	593	590	651	522	591	493
Mp1g09850	1050	989	777	913	1188	988	499	608	494	358	408	347
Mp1g09860	664	539	439	617	827	703	1083	1046	997	682	920	673
Mp1g09870	0	0	0	0	0	1	0	0	0	0	1	0
Mp1g09880	7583	6562	5331	3895	6672	7190	5752	5719	5579	3594	5457	3841
Mp1g09890	900	693	636	802	1154	977	475	595	479	605	673	469
Mp1g09900	512	613	493	447	838	697	553	611	493	527	655	560
Mp1g09910	24	53	26	14	28	11	17	9	18	9	11	9
Mp1g09920	3639	3245	2923	2358	4589	3560	5914	5765	6942	4922	6231	5326
Mp1g09930	0	0	0	0	0	0	0	0	0	0	0	0
Mp1g09940	2	0	0	0	0	2	0	0	0	0	0	0
Mp1g09950	2	1	0	0	3	1	1	1	1	1	0	0
Mp1g09960	60	153	86	163	542	126	43	78	11	237	38	12
Mp1g09970	5	0	4	6	10	2	8	3	15	1	2	0
Mp1g09980	0	0	0	0	0	0	0	0	0	0	0	0
Mp1g09990	0	0	0	0	0	0	0	0	0	0	0	0
Mp1g10000	1	0	1	3	0	2	1	1	4	0	3	3
Mp1g10010	4	6	5	7	1	5	3	9	4	1	1	5
Mp1g10020	1427	1684	1466	1196	2362	1960	806	1005	801	660	473	335
Mp1g10030	542	708	556	488	1025	616	768	851	1120	915	821	839
Mp1g10040	4514	5800	4888	3750	6806	4990	3563	4166	3403	2984	3629	3163
Mp1g10050	0	0	0	0	0	0	2	1	0	1	0	0
Mp1g10060	630	693	675	690	899	848	592	674	658	527	602	489
Mp1g10070	414	384	379	489	627	453	391	381	401	351	370	292
Mp1g10080	2920	1855	1062	2336	2769	1890	1938	2056	841	2257	2246	526
Mp1g10090	176	163	137	226	271	194	165	237	207	230	237	157
Mp1g10100	1990	2014	1728	2224	2827	2142	2398	2660	3084	2006	2218	1909
Mp1g10110	1123	1090	969	1055	1471	1188	1204	1368	1365	841	1000	940
Mp1g10120	672	647	561	697	934	677	606	719	920	558	650	598
Mp1g10130	2897	2901	2491	2776	4434	3156	4216	4459	4859	3227	3954	3323
Mp1g10140	8	8	4	7	6	1	5	10	5	7	7	12
Mp1g10150	176	371	252	676	1065	642	2598	2554	3593	2020	2735	8174
Mp1g10160	20	13	14	31	42	14	49	49	83	32	13	34
Mp1g10170	95	72	70	103	172	80	59	56	61	67	50	38
Mp1g10180	125	123	151	113	206	183	93	119	73	130	168	96
Mp1g10190	514	544	452	486	748	511	484	511	592	413	448	383
Mp1g10200	2912	2492	2322	3710	3770	3027	2897	3350	3717	2140	2267	2020
Mp1g10210	178	197	194	72	234	286	269	263	233	191	240	206
Mp1g10220	1332	1317	1130	1281	1714	1506	1439	1407	1655	1259	1450	1213
Mp1g10230	23614	22813	18915	28215	33559	22633	18143	21125	23522	22465	20044	18069
Mp1g10240	546	633	469	484	748	614	344	382	344	307	386	278
Mp1g10250	1884	2129	1385	2200	2883	2347	2829	3173	4647	4990	5283	4276
Mp1g10260	356	359	305	384	613	381	354	425	461	368	378	290
Mp1g10270	623	598	512	787	1129	613	539	600	660	601	482	389
Mp1g10280	660	678	580	685	1153	772	441	622	605	682	570	514
Mp1g10290	957	1121	927	740	1361	1171	952	916	797	847	926	774
Mp1g10300	3247	3025	2639	2278	4042	3615	3100	3205	3033	2207	3149	2446
Mp1g10310	893	1037	793	689	1357	1025	1019	1060	928	726	999	849
Mp1g10320	328	375	362	470	465	373	366	472	446	266	484	306
Mp1g10330	377	354	275	430	515	358	344	379	314	283	310	254
Mp1g10340	12	15	9	8	16	14	10	10	12	10	12	12
Mp1g10350	300	293	226	289	345	282	300	340	377	333	441	365
Mp1g10360	1	1	1	2	3	2	0	0	0	0	0	2
Mp1g10370	176	183	53	115	142	264	159	512	386	4062	1432	4113
Mp1g10380	2022	1955	1714	1342	2256	1921	2707	2928	2667	2639	3844	2697
Mp1g10385a	0	0	0	0	0	0	0	0	0	0	0	0
Mp1g10390	1	1	1	0	2	1	5	6	3	4	7	2
Mp1g10400	654	327	337	244	557	316	185	211	200	207	154	122
Mp1g10410	1816	1662	1557	2178	2785	1911	2030	2064	2429	1637	1499	1234
Mp1g10420	19	22	26	20	26	33	231	270	190	208	200	276
Mp1g10430	4034	3985	3222	4767	6507	4405	5456	5945	7440	4564	4352	4309
Mp1g10440	37	39	29	36	52	42	67	65	72	57	61	54
Mp1g10450	9	21	11	36	61	24	10	22	3	6	8	2
Mp1g10460	414	398	322	455	476	429	420	444	533	364	460	376
Mp1g10470	1523	1593	1288	1131	1745	1559	1562	1846	1740	1459	1962	1535
Mp1g10480	42	41	22	25	63	29	20	36	9	65	52	15
Mp1g10490	285	209	183	198	287	212	304	460	331	379	606	359
Mp1g10500	5659	6046	4621	5555	7095	5500	3697	4846	5147	3154	3247	3039
Mp1g10510	342	317	268	382	452	360	218	280	258	161	192	130
Mp1g10520	1541	1465	1269	1099	1538	1193	1137	1328	1021	918	1807	816
Mp1g10530	122	171	120	86	185	138	336	312	249	268	279	334
Mp1g10540	2048	2132	1855	2163	2663	2079	4181	4349	4562	3932	4809	3967
Mp1g10550	1313	1408	1280	1151	1914	1515	1360	1424	1452	854	1045	883
Mp1g10560	3465	3918	3306	4013	5124	4272	5540	5457	5695	3849	4317	3630
Mp1g10570	83	109	74	32	124	122	172	133	86	47	67	83
Mp1g10580	14	3	8	8	18	16	17	13	16	4	20	17
Mp1g10590	45	35	25	34	47	46	25	44	33	11	24	9
Mp1g10600	0	0	2	0	3	1	1	2	5	0	1	0
Mp1g10610	40	47	30	3	36	81	31	22	8	10	25	19
Mp1g10620	5270	5387	4265	3454	5457	6761	3263	3311	2779	1688	2137	1660
Mp1g10630	1436	1755	1485	1439	2358	1748	1880	2105	2225	1765	2066	1910
Mp1g10640	935	737	237	1657	1045	784	9141	10355	11256	8906	10474	10342
Mp1g10645a	0	0	0	0	0	0	0	0	0	0	0	0
Mp1g10650	1496	1619	1450	1404	2519	1575	1482	1757	1644	1895	2110	1413
Mp1g10660	401	295	206	476	437	352	319	307	291	136	194	97
Mp1g10670	833	511	222	344	323	368	446	641	135	362	553	102
Mp1g10680	17894	16889	14028	21366	26559	18687	14769	17264	18116	18357	17001	15802
Mp1g10690	3653	3460	2698	5386	6693	4224	2233	2559	2519	2238	1359	1325
Mp1g10700	4	8	7	7	13	4	9	16	9	17	27	18
Mp1g10710	43	74	65	22	99	79	81	84	60	64	78	106
Mp1g10720	1765	1676	1593	1541	2667	2079	2003	2367	2275	2420	3583	2422
Mp1g10730	95	105	76	67	100	111	87	95	76	77	106	62
Mp1g10740	2453	2398	2158	2845	3820	2812	2725	3114	3649	2238	2740	2391
Mp1g10750	421	470	365	509	628	462	623	688	747	373	372	358
Mp1g10760	2320	2509	2174	2346	3725	2609	2837	3004	3329	2574	2466	2605
Mp1g10770	0	1	3	0	0	0	2	2	2	0	2	1
Mp1g10780	1158	1002	971	979	1444	790	1236	1519	2163	611	525	459
Mp1g10790	1591	1678	1491	1472	2156	1713	1449	1744	1684	1366	1514	1314
Mp1g10800	1	0	3	1	4	0	4	2	4	3	4	0
Mp1g10810	1302	1373	1091	1883	2343	1456	1678	1932	2321	1642	1774	1616
Mp1g10820	233	286	268	260	441	270	187	205	177	239	165	137
Mp1g10830	14	48	25	82	157	52	5	22	7	79	10	3
Mp1g10840	9	6	7	7	14	7	12	6	1	0	7	5
Mp1g10850	756	975	830	528	1024	925	680	688	642	565	707	584
Mp1g10860	0	0	0	5	3	0	0	0	0	0	1	0
Mp1g10870	2846	3554	2776	2084	4120	3763	2288	2443	2351	2253	2075	1770
Mp1g10880	1	0	0	2	0	0	0	0	0	0	0	2
Mp1g10890	2023	1942	1724	2349	2882	1927	2493	2862	3737	2425	2331	2383
Mp1g10900	3706	3876	3240	2524	3899	3522	3807	3755	3561	2679	3271	2475
Mp1g10910	2493	2355	1872	2507	3148	2511	1844	2171	2242	1329	1356	1225
Mp1g10920	2792	2915	2547	2487	3611	3036	3165	3400	3649	2387	3307	2564
Mp1g10930	5	8	9	9	42	6	5	15	8	34	46	13
Mp1g10940	1783	1936	1764	1358	2528	1896	1054	1383	1175	1291	1308	1036
Mp1g10950	1	0	0	0	0	1	0	0	0	0	0	0
Mp1g10960	2901	3300	2833	2923	4791	3689	2305	2597	2859	1425	1255	1198
Mp1g10970	30	144	67	340	507	168	24	45	15	150	17	19
Mp1g10980	3372	2941	2589	3591	4207	3371	5744	6555	6739	4523	6759	4630
Mp1g10990	4241	4714	3450	3576	4634	4055	1413	1503	1419	1033	892	708
Mp1g11000	4490	4359	3732	3066	5099	4479	7876	7783	8809	5994	8789	7437
Mp1g11010	361	326	265	404	430	370	385	388	431	249	306	269
Mp1g11020	771	648	529	837	1024	903	1074	1228	1685	1087	1269	1359
Mp1g11030	15	8	6	22	33	22	30	43	40	26	21	29
Mp1g11040	255	321	248	189	383	357	312	303	197	249	445	293
Mp1g11050	4269	3899	3642	3683	5406	3662	2226	3148	2356	2859	3390	2257
Mp1g11060	1182	1232	1101	1127	1605	1179	946	1151	1112	1011	1101	844
Mp1g11070	543	586	443	635	754	565	572	562	572	505	547	414
Mp1g11080	672	741	628	810	1360	840	778	944	932	831	716	650
Mp1g11090	0	0	0	0	0	0	0	0	0	0	0	0
Mp1g11100	549	476	421	553	678	570	368	403	399	374	405	320
Mp1g11110	0	0	0	0	0	0	0	0	0	0	0	0
Mp1g11120	0	0	0	0	0	0	0	0	0	0	0	0
Mp1g11130	1259	1258	1159	1023	1629	1378	808	933	961	713	781	685
Mp1g11140	4729	3748	3355	6738	6562	4906	4543	5337	5961	2707	2756	2250
Mp1g11150	1562	1716	1432	2245	3276	1813	1833	2199	2477	1863	1220	1245
Mp1g11160	550	551	456	787	924	666	878	1012	1193	709	726	684
Mp1g11170	0	0	0	0	0	0	0	0	0	0	0	0
Mp1g11180	294	582	466	1318	1353	1644	363	595	288	251	127	82
Mp1g11190	8296	6385	5326	8148	9580	8217	5658	6661	6103	4868	5139	4201
Mp1g11200	607	581	606	644	978	678	564	605	631	473	484	443
Mp1g11210	1214	1196	1054	1314	1754	1231	1031	1149	1223	737	721	615
Mp1g11220	424	449	364	616	744	490	324	403	417	339	270	231
Mp1g11230	1616	1383	1056	3550	3492	2182	3151	3499	4140	2629	2965	2508
Mp1g11240	801	677	505	1990	1745	1100	1506	1792	2201	1342	1428	1272
Mp1g11250	38	43	29	59	54	34	28	48	66	31	30	25
Mp1g11260	500	460	479	613	727	506	483	584	589	341	339	284
Mp1g11270	0	0	0	0	0	1	0	0	0	0	0	0
Mp1g11280	929	1082	993	767	1241	1080	1051	1087	1011	1005	1268	1128
Mp1g11290	11313	13822	11964	9594	15972	11952	3942	3384	3180	1555	1341	737
Mp1g11300	2500	2571	1987	2077	3308	2617	2375	2420	2506	1627	1986	1600
Mp1g11310	120	125	89	211	216	162	120	162	158	108	67	69
Mp1g11320	0	0	0	0	0	0	0	1	1	0	0	0
Mp1g11330	811	603	551	687	785	689	797	899	1089	682	774	820
Mp1g11340	6424	5476	5238	6561	7331	6360	10137	11041	10352	7132	5644	5633
Mp1g11350	652	717	583	728	960	673	870	858	1091	749	355	365
Mp1g11360	0	0	0	0	0	0	0	0	0	0	0	0
Mp1g11370	0	0	0	0	0	0	0	0	0	0	0	0
Mp1g11380	10	18	8	11	62	5	2	2	1	11	1	0
Mp1g11390	6	3	3	6	13	3	4	10	8	20	8	10
Mp1g11400	1320	1437	1216	787	1658	1291	763	839	872	1080	1013	741
Mp1g11410	1	1	0	2	2	0	1	4	4	0	2	4
Mp1g11420	423	404	329	442	582	491	346	448	341	294	390	261
Mp1g11430	39	45	63	69	52	153	98	60	22	18	30	6
Mp1g11440	0	0	0	0	1	0	0	0	1	0	0	1
Mp1g11450	1135	1011	705	1610	2544	1053	2062	3213	2428	3176	2797	1346
Mp1g11460	561	528	446	679	793	529	485	497	625	375	359	316
Mp1g11470	39194	37114	29736	42513	52978	37970	24869	31028	28413	28369	29948	21612
Mp1g11480	738	766	577	602	833	579	853	1141	930	918	1460	992
Mp1g11490	663	531	543	597	829	663	579	603	618	406	531	433
Mp1g11500	4	3	2	0	1	2	1	12	1	5	18	8
Mp1g11510	1926	2268	1804	1660	2625	2078	2413	2931	2608	2371	3459	2527
Mp1g11520	349	314	259	384	526	371	269	372	329	342	321	205
Mp1g11530	184	186	145	208	288	205	149	132	162	143	135	128
Mp1g11540	0	1	1	0	0	0	0	0	1	1	0	0
Mp1g11550	1560	1572	1390	1585	2116	1710	1277	1489	1756	1059	1235	1290
Mp1g11560	1923	1726	1617	1301	2782	1443	634	862	883	1229	1017	803
Mp1g11570	2227	1673	1557	790	1824	1365	2931	3037	3183	2374	3596	2123
Mp1g11580	1321	1334	1284	1530	2264	1493	1177	1381	1379	1007	980	742
Mp1g11590	3491	3714	3136	2869	4763	3606	3022	3473	3830	2224	2570	2084
Mp1g11600	738	756	614	849	1014	777	1177	1166	1145	808	1138	792
Mp1g11610	176	156	130	386	269	250	541	787	562	434	593	365
Mp1g11620	1424	1165	1117	1227	1821	1470	979	1241	1024	915	1149	896
Mp1g11630	2863	2619	2272	3481	4516	3208	4516	4784	4872	3801	3676	2860
Mp1g11640	0	0	1	0	0	1	0	0	0	0	0	0
Mp1g11650	0	0	1	0	0	0	0	0	0	0	0	0
Mp1g11660	1625	2086	1667	1855	2756	2230	2341	3115	2365	2480	2650	2187
Mp1g11670	8	6	0	6	2	1	7	15	9	6	7	12
Mp1g11680	84	87	45	85	68	70	20	29	26	26	6	6
Mp1g11690	13	13	12	11	13	13	4	0	3	5	0	1
Mp1g11700	4726	4082	2891	3327	4509	3724	1526	1967	2195	1608	1384	1461
Mp1g11710	1028	887	781	823	1412	976	676	765	534	674	683	451
Mp1g11720	1	1	0	2	1	0	0	1	1	0	1	0
Mp1g11730	1009	1147	980	1159	1838	1208	685	836	693	878	729	555
Mp1g11740	1505	1499	1281	1621	2164	1782	1392	1609	1525	1019	1265	924
Mp1g11750	1235	1113	989	1436	1796	1306	1023	1214	1221	1008	1012	848
Mp1g11760	9	4	8	18	9	5	4	10	5	3	1	1
Mp1g11770	13698	16179	14507	9222	16368	13607	8732	9135	9946	10025	9833	8782
Mp1g11780	17	17	8	7	7	13	6	10	10	9	6	6
Mp1g11790	5612	5329	3804	9310	9137	7449	4936	6874	8651	3259	2896	3056
Mp1g11800	640	545	525	674	980	614	497	518	501	441	429	272
Mp1g11810	290	691	479	1313	1572	906	266	351	224	463	111	79
Mp1g11820	681	828	736	646	1155	826	586	681	611	604	625	557
Mp1g11830	318	274	246	186	379	424	216	258	227	163	177	172
Mp1g11840	198	234	177	234	300	239	195	244	150	198	242	215
Mp1g11850	0	2	1	0	1	0	0	0	0	0	2	0
Mp1g11860	1217	1610	1401	1083	1939	1584	1345	1605	1630	1491	1809	1714
Mp1g11870	738	789	629	691	936	741	738	786	834	696	891	712
Mp1g11880	9	2	2	4	6	4	4	5	2	3	0	0
Mp1g11890	704	855	701	521	1210	829	340	401	321	339	404	266
Mp1g11900	11	15	12	2	16	4	3	3	4	5	0	3
Mp1g11910	10	20	10	18	28	17	20	30	23	4	14	9
Mp1g11920	0	0	0	0	0	0	0	0	0	0	0	0
Mp1g11930	12	11	13	33	36	18	36	39	60	26	24	22
Mp1g11940	3088	3956	2666	5678	7581	4752	5432	5794	8079	4677	4617	4594
Mp1g11950	686	712	664	841	851	782	915	1038	1061	804	946	701
Mp1g11960	932	871	779	688	1117	1121	895	1050	1033	820	1164	940
Mp1g11970	0	1	0	0	1	0	2	0	1	0	1	0
Mp1g11980	7778	6555	5611	7264	7319	7249	6536	7139	6961	3742	3026	2831
Mp1g11990	0	1	0	0	0	0	0	0	0	0	0	0
Mp1g12000	884	737	610	843	892	767	1328	1312	1863	736	761	604
Mp1g12010	2185	2252	1793	1629	2415	2256	4115	3612	4660	1851	2050	1713
Mp1g12020	657	831	616	817	1086	890	652	810	669	307	304	217
Mp1g12030	495	567	427	546	791	500	313	393	308	374	282	299
Mp1g12040	189	113	108	210	252	197	179	215	258	173	279	253
Mp1g12050	4	0	3	9	5	8	11	6	4	1	7	4
Mp1g12060	1998	2034	1680	1985	2458	2040	3040	3336	3780	2755	3318	2653
Mp1g12070	1386	1499	1363	1836	1972	1636	1432	1625	1547	884	1141	814
Mp1g12080	2345	1511	1508	1241	2110	1476	2131	2447	2650	2069	2687	1673
Mp1g12090	0	0	0	0	0	0	0	0	0	0	0	0
Mp1g12100	0	0	0	0	0	0	0	0	0	0	0	0
Mp1g12110	0	0	0	0	0	0	0	1	0	0	0	0
Mp1g12120	0	0	0	0	0	0	0	0	0	0	0	0
Mp1g12130	0	0	0	0	0	0	0	0	0	0	0	0
Mp1g12140	0	0	0	0	0	0	0	0	0	0	0	0
Mp1g12150	0	0	0	0	0	0	0	0	0	0	0	0
Mp1g12160	0	0	0	0	0	0	0	0	0	0	0	0
Mp1g12170	3	0	0	0	2	0	0	2	0	0	1	0
Mp1g12180	3	1	1	0	2	0	2	3	4	2	3	1
Mp1g12190	0	0	0	0	0	0	0	0	0	0	0	0
Mp1g12200	0	0	0	0	0	0	0	0	0	0	0	0
Mp1g12210	201	278	167	637	998	325	2126	2440	3235	1996	1600	1810
Mp1g12220	635	818	662	506	757	732	715	769	713	455	611	700
Mp1g12230	2	6	4	2	11	6	0	0	1	3	3	4
Mp1g12240	4780	4323	3880	3085	4978	4826	2448	2690	2645	1803	1962	1686
Mp1g12250	597	597	468	507	782	679	504	538	520	485	497	401
Mp1g12260	855	753	660	1176	1235	954	947	1058	1325	780	702	692
Mp1g12270	1	0	0	0	0	2	1	1	0	0	0	0
Mp1g12280	0	4	0	1	3	1	4	14	6	3	4	2
Mp1g12290	307	283	274	223	629	495	267	263	257	343	238	261
Mp1g12300	0	1	0	0	5	4	2	1	0	3	1	1
Mp1g12310	319	195	188	205	274	225	1055	1027	1310	575	627	784
Mp1g12320	210	160	159	167	220	230	245	272	278	148	198	164
Mp1g12330	132	129	111	141	194	153	93	105	82	99	101	84
Mp1g12340	238	229	184	320	349	280	251	226	232	173	158	140
Mp1g12350	942	1094	831	700	1352	1091	887	853	964	645	789	741
Mp1g12360	980	892	762	993	1307	1034	777	948	1019	592	800	732
Mp1g12370	924	795	788	787	1154	895	993	1213	1150	1093	1526	1229
Mp1g12380	4178	4607	3960	3615	5858	4754	4150	3957	4374	3376	3871	3268
Mp1g12390	0	0	0	0	1	0	0	0	0	0	0	1
Mp1g12400	13	5	4	7	10	6	18	30	22	5	12	11
Mp1g12410	0	0	0	0	1	0	0	0	0	0	0	1
Mp1g12420	443	455	447	1022	1238	535	1373	1397	1762	1286	1012	977
Mp1g12430	123	195	233	355	509	254	237	248	274	299	196	110
Mp1g12440	3283	3067	2442	3916	5095	3434	1618	2105	1924	1463	1437	1110
Mp1g12450	3454	3090	2583	3835	4513	3501	3776	4262	4743	3009	3563	3111
Mp1g12460	2828	2551	2025	2728	3284	2682	2120	2218	2410	1343	1606	1295
Mp1g12470	544	445	405	456	523	479	477	678	636	554	735	621
Mp1g12480	3295	3466	2879	1976	3187	2449	2263	2675	2739	2893	3679	2884
Mp1g12490	23	13	15	24	28	19	26	41	42	27	17	39
Mp1g12500	560	599	546	751	1026	704	743	703	711	616	586	491
Mp1g12510	66	71	64	60	84	75	85	90	71	62	70	54
Mp1g12520	1739	1621	1317	1864	2103	1843	1576	1925	1972	1178	1433	1377
Mp1g12530	1236	1157	1094	1442	1741	1246	1228	1577	1299	778	559	461
Mp1g12540	3518	3311	2659	2756	4450	3266	3827	4502	4375	2568	2690	2051
Mp1g12550	124	130	154	361	466	309	334	425	328	331	282	184
Mp1g12560	1	1	1	1	5	0	1	2	0	1	1	2
Mp1g12570	0	1	0	0	1	1	0	1	0	4	0	0
Mp1g12580	2116	2311	2047	1955	3308	2587	2704	2718	2944	2038	2256	2178
Mp1g12590	2872	4271	3474	3644	5358	3362	4456	4409	4329	4049	3513	3378
Mp1g12600	1680	1945	1554	1094	2464	1755	2878	2850	3413	2418	2800	3014
Mp1g12610	194	189	185	126	236	175	176	206	238	138	136	135
Mp1g12620	148	170	139	150	217	194	175	198	144	153	188	145
Mp1g12630	835	904	768	1059	1309	883	1965	1880	2530	1652	1571	1993
Mp1g12640	0	0	0	0	0	0	0	0	1	2	0	1
Mp1g12650	875	980	888	863	1090	907	926	1123	1110	907	1024	886
Mp1g12660	644	598	477	705	757	604	684	938	721	781	1145	669
Mp1g12670	14	25	6	47	97	5	3	9	6	71	42	19
Mp1g12680	1148	1223	1088	1065	1453	1192	728	712	701	683	696	575
Mp1g12690	521	529	412	405	656	541	421	426	435	410	434	312
Mp1g12700	629	711	531	575	786	657	1137	1177	1166	952	1233	944
Mp1g12710	412	470	436	562	803	520	481	481	503	397	271	289
Mp1g12720	369	347	290	476	680	402	295	322	269	334	307	208
Mp1g12730	1133	1057	991	1262	1592	1248	1100	1165	1118	846	1023	780
Mp1g12740	3	1	3	0	10	4	1	0	0	12	0	0
Mp1g12750	3052	4339	3592	2923	5051	3814	2029	2001	1931	1779	1225	1182
Mp1g12760	93	205	120	34	209	209	112	84	41	62	55	43
Mp1g12770	0	0	0	0	0	0	0	0	0	0	0	0
Mp1g12780	1	0	0	0	1	0	0	1	0	1	0	0
Mp1g12790	0	0	0	0	0	0	0	0	0	0	0	0
Mp1g12800	112	143	176	263	213	201	111	133	145	42	51	44
Mp1g12810	325	396	357	313	713	432	369	401	380	405	365	349
Mp1g12820	3139	2662	2100	2219	2835	2643	1662	1903	1948	992	1217	918
Mp1g12830	485	582	469	425	828	374	310	418	303	292	294	127
Mp1g12840	1028	944	942	950	1363	1125	1049	1289	1309	1229	1467	1255
Mp1g12850	1420	1435	1141	1858	2036	1513	1507	1697	1811	1206	1330	1092
Mp1g12860	164	178	157	142	246	183	150	163	99	112	132	96
Mp1g12870	2254	2063	1891	1690	3050	2431	1799	2017	1899	1494	1742	1305
Mp1g12880	5796	5330	4604	5820	7600	6003	5059	5480	5596	3026	2829	2666
[truncated: 18,950 more rows]

## Sheet: biotic stress DEGs
	3_dpi								4_dpi
[truncated: 20,298 more rows]

[truncated: 5 more sheets: mpnmcp biotic stress overlap, count table salt stress, salt stress DEGs, mpnmcp salt stress overlap, mpnmcp and mpjaz overlap]
