# Supplementary material for: Characterization of a Plant Nuclear Matrix Constituent Protein in Liverwort
Source: Front Plant Sci. 2021 May 7;12:670306. doi: 10.3389/fpls.2021.670306 (PMC8139558; doi:10.3389/fpls.2021.670306)
Supplement: Supplementary Table 2 — Sequences of primer pairs used in this study. [file Table_2.XLSX]

## Sheet: Sheet1
Primer pairs used in this study
Primer Names	Primer sequences(5'-3')
Olig1	5'-TGGCTGTTTAAATTCACCTTCGG-3'
Olig2	5'-ACAATCGCTGTCTGACGTCTC-3'
sgRNA_gMpNMCP_R1	5'-TCCCATCAGATAAAGAAGTCCATGT-3'
sgRNA1	5'-GCAGGCATGCAGAGTCCGAGAGG-3'
sgRNA2	5'-TCACACCGAAGACACCACCAGGG-3'
sgRNA1_MpNMCP_F	5'-CTCGGCAGGCATGCAGAGTCCGAG-3'
sgRNA1_MpNMCP_R	5'-AAACCTCGGACTCTGCATGCCTGC-3'
sgRNA2_MpNMCP_F	5'-CTCGTCACACCGAAGACACCACCA-3'
sgRNA2_MpNMCP_R	5'-AAACTGGTGGTGTCTTCGGTGTGA-3'
gMpNMCP1_F2	5'-CGTCCGTACGTCTCAGGCTCAGGAAGGTGCAGGAGGCGGA-3'
gMpNMCP1_N954_2HA_F	5'-GATTATGCTGGATACCCTTACGACGTACCAGATTACGCTCAGTGTGGCTTCTGTGGTGGTGGGCCAGGTACTAGTACTG-3'
TAK1_Y_repeat_F	5'-GGATCCGGATGCCGAATATAT-3'
TAK1_Y_repeat_R	5'-TGTACAAAAAAGCAGGCTTTACTGCTAAGTGCTGTGAGAGAA-3'
gMpNMCP1_GW_F	5'-TGTACAAAAAAGCAGGCTTTAGACCTGAATGTAAACCACCG-3'
gMpNMCP1_R1	5'-GTGCCACTTCTCTCACAGCACTTAGCAGTCTTTCTTTCTA-3'
qPCR_MpACT_F	5'-AGGCATCTGGTATCCACGAG-3'
qPCR_MpACT_R	5'-ACATGGTCGTTCCTCCAGAC-3'
qPCR_MpAOS2_F	5'-CCGAAATTCTACGAGAACCGG-3'
qPCR_MpAOS2_R	5'-CCGGTACACGGTGCTCTTATACT-3'
qPCR_MpAOC_F	5'-TCGTCAGCGCATCCTTCTTT-3'
qPCR_MpAOC_R	5'-TGTCACCCTCGTTGAACTCG-3'
qPCR_MpCHL_F	5'-TATGGATTACCTGGACGACGATCT-3'
qPCR_MpCHL_R	5'-CCGGACAGTAAGCCTATAATACCAC-3'
MpNMCP_CDS_F	5'-TGTACAAAAAAGCAGGCTTT ACTGCTAAGTGCTGTGAGAGAA-3'
MpNMCP_CDS_R	5'-CTTTGTACAAGAAAGCTGGG TTACGTGATTAAGAAGTCCCAG-3'
MpNMCP_CDS_seq1	5'-GAGAGGCATGAGATTCTAACTC-3'
MpNMCP_CDS_seq2	5'-ATCTCCTCCTCAGCAAGGC-3'
ACTIN_RT_F	5’-TGGTCGTACAACCGGTATTGTGC-3’
ACTIN_RT_R	5’-TCATACGGTCAGCGATACCTGAG-3’
MpNMCP_RT_F	5'-ACGGATGAAGCTAGAAGCGG-3'
MpNMCP_RT_R	5'-CCCATCCTCAACGCATTCCT-3'
